# Supplementary material for: CRISPRi chemical genetics and comparative genomics identify genes mediating drug potency in Mycobacterium tuberculosis
Source: Nat Microbiol. 2022 May 30;7(6):766–79. doi: 10.1038/s41564-022-01130-y (PMC9159947; doi:10.1038/s41564-022-01130-y)
Supplement: Source Data Fig. 1 — Statistical source data. [file 41564_2022_1130_MOESM4_ESM.xlsx]

## Sheet: Fig1.e-f_Legend
Source Data Figure 1: MAGeCK screen results.
Gene_Drug_Interaction (tab 2)	Genes are represented as rows. Columns correspond to a drug treatment with sub-columns indicating enrichment (Enr) or depletion (Dep). A value of 1 means that the gene was found to be a hit (FDR < 0.01; |L2FC| > 1) in at least one treatment condition (High, Med, Low) with that drug using the union of 1 day and 5 day CRISPRi library pre-depletion datasets.
Tab Name (tab 3:29)	Drug_PreDepletion. For example: RIF_1 contains the MAGeCK output data for all Rifampicin treatment conditions using the 1 day pre-depletion CRISPRi library screening condition.
Sample column labels (tab 3:29)	Label description
Column Prefix	Drug_PreDepletion_Concentration_attribute. For example: RIF_1_Low_neg|rank refers to the ranking of the indicated gene in negative selection when treated with rifampicin at the low dose using the 1 day pre-depletion CRISPRi library.
Column name (tab 3:29)	Column description
ORF_ID	Unique gene ID
Num	Number of sgRNAs targeting the indicated gene
Essentiality	Gene essentiality predicted by CRISPRi (PMID: 34297925)
neg | goodsgrna	Number of "good" sgRNAs. I.e. sgRNAs whose rank is below the alpha cutoff (determined by the --gene-test-fdr-threshold option), in negative selection
neg | rank	Ranking of this gene in negative selection
neg | l2fc	Log2 fold change of this gene in negative selection. Calculation performed by --gene-l2fc-method using the alphamedian option
neg | fdr	False discovery rate of this gene in negative selection
pos | goodsgrna	Number of "good" sgRNAs. I.e. sgRNAs whose rank is below the alpha cutoff (determined by the --gene-test-fdr-threshold option), in positive selection
pos | rank	Ranking of this gene in positive selection
pos | l2fc	Log2 fold change of this gene in positive selection. Calculation performed by --gene-l2fc-method using the alphamedian option
pos | fdr	False discovery rate of this gene in positive selection

## Sheet: Fig1.e-f_Gene_Drug_Interaction
	RIF		EMB		LVX		BDQ		INH		LZD		STR		VAN		CLR		Total
ORF_ID	Dep	Enr	Dep	Enr	Dep	Enr	Dep	Enr	Dep	Enr	Dep	Enr	Dep	Enr	Dep	Enr	Dep	Enr	Dep	Enr
RVBD0126:treS	1	0	1	0	1	0	0	0	1	0	1	0	0	1	1	0	1	0	7	1
RVBD0928:pstS3	1	0	0	0	1	0	1	0	1	0	0	0	1	0	1	0	1	0	7	0
RVBD0929:pstC2	1	0	0	0	1	0	1	0	1	0	0	0	1	0	1	0	1	0	7	0
RVBD1423:whiA	1	1	1	0	1	0	1	0	1	0	1	0	0	0	1	0	0	0	7	1
RVBD2703:sigA	1	0	0	1	1	0	1	0	1	0	1	1	1	0	1	1	0	0	7	3
RVBD3587c:RVBD3587c	1	0	0	0	1	0	1	0	0	0	1	0	1	0	1	0	1	0	7	0
RVBD3846:sodA	1	0	0	0	0	0	1	0	1	0	1	0	1	0	1	0	1	0	7	0
RVBD0011c:RVBD0011c	1	0	1	0	0	1	1	0	1	0	0	0	1	0	1	0	0	0	6	1
RVBD0206c:mmpL3	1	0	1	0	1	0	1	0	0	0	0	0	0	0	1	0	1	0	6	0
RVBD0410c:pknG	1	0	1	0	0	0	1	0	1	0	0	0	0	0	1	0	1	0	6	0
RVBD0411c:glnH	1	0	1	0	0	0	1	0	1	0	0	0	0	0	1	0	1	0	6	0
RVBD0412c:RVBD0412c	1	0	1	0	0	0	1	0	1	0	0	0	0	0	1	0	1	0	6	0
RVBD0543c:RVBD0543c	1	0	0	0	1	0	1	0	1	0	0	0	0	0	1	0	1	0	6	0
RVBD0820:phoT	1	0	0	0	1	0	1	0	1	0	0	0	0	0	1	0	1	0	6	0
RVBD0876c:RVBD0876c	0	0	1	0	1	0	1	0	1	0	0	0	0	0	1	0	1	0	6	0
RVBD1306:atpF	1	0	0	1	0	1	1	0	1	0	1	0	0	0	1	0	1	0	6	2
RVBD1308:atpA	1	0	0	1	0	1	1	0	1	0	0	0	1	0	1	0	1	0	6	2
RVBD1421:RVBD1421	1	0	1	0	1	0	0	0	0	0	1	0	0	0	1	0	1	0	6	0
RVBD1477:ripA	1	0	1	0	1	0	1	0	0	0	0	0	0	0	1	0	1	0	6	0
RVBD1697:RVBD1697	1	0	1	0	1	0	1	0	0	0	0	0	0	0	1	0	1	0	6	0
RVBD1828:RVBD1828	1	0	0	1	1	0	1	0	0	0	1	1	0	0	1	0	1	0	6	2
RVBD2198c:mmpS3	1	0	1	0	1	0	1	0	0	0	0	0	0	0	1	0	1	0	6	0
RVBD2445c:ndkA	1	0	0	1	1	0	1	0	1	0	0	0	0	0	1	0	1	0	6	1
RVBD2925c:rnc	1	0	1	0	1	0	1	0	1	0	0	0	0	0	1	0	0	0	6	0
RVBD2926c:RVBD2926c	1	0	0	0	1	0	1	0	1	0	0	1	0	0	1	0	1	0	6	1
RVBD3246c:mtrA	1	0	1	0	1	0	1	0	0	0	0	1	0	0	1	0	1	0	6	1
RVBD3645:RVBD3645	1	0	1	0	1	0	1	0	0	0	0	0	0	0	1	0	1	0	6	0
RVBD3790:dprE1	1	0	1	0	1	0	1	0	0	0	0	0	0	0	1	0	1	0	6	0
RVBD0001:dnaA	1	0	0	0	1	0	1	0	0	1	1	0	0	0	1	0	0	0	5	1
RVBD0002:dnaN	1	0	0	0	1	0	1	0	0	0	0	0	0	0	1	0	1	0	5	0
RVBD0015c:pknA	1	0	1	0	1	0	1	0	0	0	0	0	0	0	1	0	0	0	5	0
RVBD0019c:fhaB	1	0	0	0	1	0	0	0	0	0	1	0	0	0	1	0	1	0	5	0
RVBD0042c:RVBD0042c	1	0	1	0	0	0	1	0	0	0	0	0	0	0	1	0	1	0	5	0
RVBD0058:dnaB	1	0	0	0	1	0	1	0	0	0	0	0	1	0	1	0	0	0	5	0
RVBD0127:mak	1	0	1	0	0	0	0	0	1	0	1	0	0	0	0	0	1	0	5	0
RVBD0227c:RVBD0227c	1	0	1	0	1	0	0	0	0	0	0	0	0	0	1	0	1	0	5	0
RVBD0352:dnaJ1	1	0	0	0	0	0	1	0	1	0	0	0	0	0	1	0	1	0	5	0
RVBD0431:RVBD0431	1	0	0	0	1	0	1	0	1	0	0	1	0	0	1	0	0	0	5	1
RVBD0472c:RVBD0472c	1	0	0	0	0	0	1	0	1	0	0	0	0	0	1	0	1	0	5	0
RVBD0642c:mmaA4	0	1	1	0	0	0	1	0	1	0	0	0	0	0	1	0	1	0	5	1
RVBD0819:mshD	1	0	0	0	1	0	1	0	1	0	0	0	0	0	0	0	1	0	5	0
RVBD0955:RVBD0955	1	0	0	0	1	0	1	0	0	0	1	0	0	0	1	0	0	0	5	0
RVBD1159:pimE	1	0	1	0	1	0	1	0	1	0	0	0	0	0	0	0	0	0	5	0
RVBD1222:rseA	1	0	0	1	1	0	0	0	1	0	1	0	0	0	1	0	0	1	5	2
RVBD1304:atpB	1	0	0	1	0	1	1	0	1	0	0	0	0	0	1	0	1	0	5	2
RVBD1307:atpH	1	0	0	1	0	1	1	0	1	0	0	0	0	0	1	0	1	0	5	2
RVBD1309:atpG	1	0	0	1	0	1	1	0	1	0	0	0	0	0	1	0	1	0	5	2
RVBD1310:atpD	1	0	0	1	0	1	1	0	1	0	0	0	0	0	1	0	1	0	5	2
RVBD1386:PE15	1	0	1	0	0	0	0	0	1	1	1	0	0	0	1	0	0	0	5	1
RVBD1390:rpoZ	1	0	0	0	0	0	1	0	1	0	0	0	0	0	1	0	1	0	5	0
RVBD1420:uvrC	1	0	1	0	1	0	0	0	0	0	0	0	0	0	1	0	1	0	5	0
RVBD1476:RVBD1476	1	0	1	0	1	0	1	0	0	0	0	0	0	0	1	0	0	0	5	0
RVBD1483:fabG1	1	0	0	0	1	0	0	0	1	0	0	0	0	0	1	0	1	0	5	0
RVBD1484:inhA	1	0	0	0	1	0	0	0	1	0	0	0	0	0	1	0	1	0	5	0
RVBD1822:pgsA2	1	0	0	0	1	0	0	0	1	0	0	0	0	0	1	0	1	0	5	0
RVBD1823:RVBD1823	0	0	0	0	1	0	1	0	1	0	0	0	0	0	1	0	1	0	5	0
RVBD1825:RVBD1825	0	0	0	0	1	0	1	0	1	0	0	0	0	0	1	0	1	0	5	0
RVBD2145c:wag31	1	0	1	0	1	0	1	0	0	0	0	0	0	0	1	0	0	0	5	0
RVBD2147c:RVBD2147c	1	0	0	0	1	0	0	0	0	0	1	0	1	0	1	0	0	0	5	0
RVBD2169c:RVBD2169c	1	0	1	0	0	0	1	0	1	0	0	0	0	0	1	0	0	0	5	0
RVBD2182c:RVBD2182c	0	0	1	0	0	0	1	0	1	0	0	0	0	0	1	0	1	0	5	0
RVBD2201:asnB	1	0	1	0	1	0	1	0	0	0	0	0	0	0	1	0	0	0	5	0
RVBD2256c:RVBD2256c	1	0	1	0	1	0	1	0	0	0	0	0	0	0	1	0	0	0	5	0
RVBD2457c:clpX	1	0	0	1	1	0	1	0	1	0	0	1	0	0	1	0	0	0	5	2
RVBD2460c:clpP2	1	0	0	1	1	0	0	0	1	0	0	1	0	0	1	0	1	1	5	3
RVBD2518c:ldtB	1	0	0	0	1	0	1	0	1	0	0	0	0	0	1	0	0	0	5	0
RVBD2673:aftC	1	0	1	0	1	0	1	0	0	0	0	0	0	0	1	0	0	0	5	0
RVBD2682c:dxs1	1	0	0	1	0	0	1	0	0	0	1	0	0	0	1	0	1	0	5	1
RVBD2901c:RVBD2901c	1	0	1	0	0	0	0	0	1	0	0	0	0	0	1	0	1	0	5	0
RVBD2927c:RVBD2927c	1	0	1	0	0	0	1	0	0	0	1	0	0	0	1	0	0	0	5	0
RVBD3035:RVBD3035	1	0	0	0	1	0	1	0	1	0	0	0	0	0	1	0	0	0	5	0
RVBD3044:fecB	1	0	0	0	1	0	1	0	1	0	0	0	0	0	1	0	0	0	5	0
RVBD3101c:ftsX	1	0	0	1	0	0	0	0	1	0	1	0	0	0	1	0	1	0	5	1
RVBD3102c:ftsE	1	0	0	1	0	0	0	0	1	0	1	0	0	0	1	0	1	0	5	1
RVBD3207c:RVBD3207c	1	0	1	0	1	0	1	0	0	0	0	0	0	0	1	0	0	0	5	0
RVBD3248c:sahH	1	0	0	1	1	0	1	0	0	0	0	0	0	0	1	0	1	0	5	1
RVBD3791:dprE2	1	0	1	0	1	0	1	0	0	0	0	0	0	0	1	0	0	0	5	0
RVBD3793:embC	1	0	1	0	1	0	1	0	0	0	0	0	0	0	1	0	0	0	5	0
RVBD3794:embA	1	0	1	0	1	0	1	0	0	0	0	0	0	0	1	0	0	0	5	0
RVBD3795:embB	1	0	1	0	1	0	1	0	0	0	0	0	0	0	1	0	0	0	5	0
RVBD3806c:ubiA	1	0	0	0	1	0	1	0	0	0	0	0	0	0	1	0	1	0	5	0
RVBD3809c:glf	1	0	0	1	1	0	1	0	0	0	0	0	0	0	1	0	1	0	5	1
RVBD3810:pirG	1	0	0	0	1	0	1	0	0	0	0	0	0	0	1	0	1	0	5	0
RVBD6024:tRNA-Leu	1	0	0	1	1	0	0	0	1	0	0	0	0	0	1	0	1	0	5	1
RVBD0004:RVBD0004	1	0	0	0	0	0	1	0	0	0	1	0	0	0	1	0	0	0	4	0
RVBD0007:RVBD0007	1	0	0	0	1	0	1	0	0	0	0	0	0	0	1	0	0	0	4	0
RVBD0014c:pknB	1	0	1	0	0	0	0	0	0	0	0	1	0	0	1	0	1	0	4	1
RVBD0016c:pbpA	1	0	1	0	1	0	0	0	0	0	0	0	0	0	1	0	0	0	4	0
RVBD0017c:rodA	1	0	1	0	1	0	0	0	0	0	0	1	0	0	1	0	0	0	4	1
RVBD0020c:fhaA	1	0	1	0	1	0	0	0	0	0	0	0	0	0	1	0	0	0	4	0
RVBD0060:RVBD0060	1	0	0	0	0	0	0	0	1	0	0	0	0	0	1	0	1	0	4	0
RVBD0207c:RVBD0207c	1	0	0	0	0	0	1	0	0	0	0	0	0	0	1	0	1	0	4	0
RVBD0383c:RVBD0383c	1	0	1	0	1	0	0	0	0	0	0	0	0	0	1	0	0	0	4	0
RVBD0384c:clpB	0	0	1	0	0	0	0	0	1	0	0	0	1	0	1	0	0	0	4	0
RVBD0430:RVBD0430	1	0	0	1	1	0	1	0	0	0	0	0	0	0	1	0	0	0	4	1
RVBD0455c:RVBD0455c	1	0	0	1	0	0	1	0	0	0	0	0	0	0	1	0	1	0	4	1
RVBD0544c:RVBD0544c	0	0	0	0	0	0	1	0	1	0	0	0	0	0	1	0	1	0	4	0
RVBD0582:vapC26	0	0	0	0	0	0	1	0	1	0	1	0	0	0	0	0	1	0	4	0
RVBD0637:hadC	1	0	0	1	0	0	1	0	1	0	0	0	0	0	1	0	0	0	4	1
RVBD0638:secE1	0	0	1	1	0	1	0	1	0	0	1	0	0	0	1	0	1	0	4	3
RVBD0639:nusG	0	0	0	0	0	0	1	0	0	0	1	0	0	0	1	0	1	0	4	0
RVBD0667:rpoB	1	0	1	0	0	0	0	0	1	0	0	0	0	0	1	0	0	0	4	0
RVBD0708:rplP	0	0	0	1	0	0	0	0	1	0	1	0	0	0	1	0	1	0	4	1
RVBD0721:rpsE	0	0	0	1	0	0	0	1	1	0	0	0	1	0	1	0	1	0	4	2
RVBD0824c:desA1	1	0	0	1	0	0	0	0	1	0	0	0	0	0	1	0	1	0	4	1
RVBD0871:cspB	0	0	0	0	1	0	0	0	1	0	1	0	0	0	0	0	1	0	4	0
RVBD0954:RVBD0954	1	0	0	0	0	0	1	0	0	0	1	0	0	0	1	0	0	0	4	0
RVBD0957:purH	1	0	0	1	0	0	0	0	1	0	0	0	0	0	1	0	1	0	4	1
RVBD0993:galU	1	0	0	0	0	0	1	0	0	0	0	0	0	0	1	0	1	0	4	0
RVBD0994:moeA1	1	0	0	0	1	0	1	0	0	0	0	0	0	0	1	0	0	0	4	0
RVBD1111c:RVBD1111c	1	1	0	1	0	0	1	0	0	0	0	0	0	0	1	0	1	0	4	2
RVBD1201c:dapD	1	0	0	0	0	0	0	0	1	0	0	0	0	0	1	0	1	0	4	0
RVBD1211:RVBD1211	1	0	0	0	0	0	0	0	1	0	1	0	0	0	1	0	0	1	4	1
RVBD1221:sigE	1	0	1	0	0	0	0	0	0	1	0	0	1	0	1	0	0	0	4	1
RVBD1303:RVBD1303	1	0	0	1	0	0	1	0	0	0	0	0	0	0	1	0	1	0	4	1
RVBD1305:atpE	0	0	0	0	0	0	1	0	1	0	0	0	0	0	1	0	1	0	4	0
RVBD1379:pyrR	1	0	0	1	0	0	0	1	1	0	0	0	0	0	1	0	1	0	4	2
RVBD1380:pyrB	1	0	0	1	0	0	0	0	1	0	0	0	0	0	1	0	1	0	4	1
RVBD1382:RVBD1382	1	0	0	1	0	0	0	0	1	0	0	0	0	0	1	0	1	0	4	1
RVBD1383:carA	1	0	0	1	0	0	0	0	1	0	0	0	0	0	1	0	1	0	4	1
RVBD1384:carB	1	0	0	1	0	0	0	0	1	0	0	0	0	0	1	0	1	0	4	1
RVBD1410c:RVBD1410c	1	0	0	0	0	0	1	0	0	1	0	0	0	0	1	0	1	0	4	1
RVBD1411c:lprG	1	0	0	0	0	0	1	0	0	1	0	0	0	0	1	0	1	0	4	1
RVBD1479:moxR1	1	0	0	0	0	0	1	0	0	1	0	1	0	0	1	0	1	0	4	2
RVBD1480:RVBD1480	1	0	0	1	0	0	1	0	0	0	0	1	0	0	1	0	1	0	4	2
RVBD1611:trpC	1	0	0	1	0	0	1	0	0	0	0	0	0	0	1	0	1	0	4	1
RVBD1695:ppnK	1	0	0	0	0	0	0	0	1	0	0	0	0	0	1	0	1	0	4	0
RVBD1713:engA	1	0	0	1	0	0	0	0	1	0	0	0	0	0	1	0	1	0	4	1
RVBD1824:RVBD1824	0	0	0	0	1	0	1	0	0	0	0	0	0	0	1	0	1	0	4	0
RVBD1830:RVBD1830	1	0	0	1	1	0	1	0	0	0	0	0	0	0	1	0	0	0	4	1
RVBD1836c:RVBD1836c	1	0	0	0	1	0	1	0	1	0	0	0	0	0	0	0	0	0	4	0
RVBD1968:mce3C	1	0	0	0	0	0	1	0	0	0	1	0	1	0	0	0	0	0	4	0
RVBD2008c:RVBD2008c	1	0	0	1	0	0	0	0	0	0	1	0	0	0	1	0	1	0	4	1
RVBD2050:RVBD2050	1	0	0	0	0	0	1	0	0	0	0	0	0	0	1	0	1	0	4	0
RVBD2150c:ftsZ	1	0	1	0	1	0	0	0	0	0	0	0	0	0	1	0	0	0	4	0
RVBD2156c:murX	1	0	0	1	1	0	0	0	1	0	0	0	0	0	1	0	0	0	4	1
RVBD2165c:RVBD2165c	1	0	0	1	1	0	0	0	0	0	1	0	0	0	1	0	0	0	4	1
RVBD2174:mptA	1	0	0	0	1	0	1	0	0	0	0	1	0	0	1	0	0	0	4	1
RVBD2190c:RVBD2190c	1	0	1	0	0	0	1	0	0	0	0	0	0	0	1	0	0	0	4	0
RVBD2220:glnA1	1	0	0	1	1	0	0	0	0	0	0	0	0	0	1	0	1	0	4	1
RVBD2244:acpM	1	0	0	1	0	0	1	0	0	0	0	0	0	0	1	0	1	0	4	1
RVBD2245:kasA	1	0	0	0	0	0	1	0	0	0	0	0	0	0	1	0	1	0	4	0
RVBD2358:smtB	1	0	0	0	0	0	0	0	1	0	0	0	0	0	1	0	1	0	4	0
RVBD2367c:RVBD2367c	1	0	0	1	0	1	0	1	1	0	0	0	0	0	1	0	1	0	4	3
RVBD2400c:subI	1	0	0	0	1	0	1	0	0	0	0	0	0	0	1	0	0	0	4	0
RVBD2461c:clpP1	0	0	0	1	1	0	0	0	1	0	0	0	0	0	1	0	1	1	4	2
RVBD2476c:gdh	1	0	1	0	0	0	1	0	0	0	0	0	0	0	1	0	0	0	4	0
RVBD2534c:efp	1	0	0	1	0	1	0	0	1	0	0	1	0	0	1	0	1	0	4	3
RVBD2586c:secF	1	0	1	0	0	0	0	0	0	0	1	0	0	0	1	0	0	0	4	0
RVBD2587c:secD	1	0	1	0	0	0	0	0	0	0	1	0	0	0	1	0	0	0	4	0
RVBD2592c:ruvB	1	0	0	0	1	0	0	0	0	0	0	0	0	0	1	0	1	0	4	0
RVBD2612c:pgsA1	1	0	0	1	0	0	0	0	1	0	0	0	0	0	1	0	1	0	4	1
RVBD2710:sigB	1	0	1	0	0	0	0	0	0	1	0	0	0	0	1	0	1	0	4	1
RVBD2843:RVBD2843	1	0	0	0	1	0	1	0	0	0	0	0	0	0	1	0	0	0	4	0
RVBD2844:RVBD2844	1	0	0	0	1	0	1	0	0	0	0	0	0	0	1	0	0	0	4	0
RVBD2870c:dxr	1	0	0	0	0	0	1	0	0	0	0	0	0	0	1	0	1	0	4	0
RVBD2883c:pyrH	1	0	0	1	0	0	0	0	1	0	0	0	0	0	1	0	1	0	4	1
RVBD2984:ppk1	1	0	0	0	0	0	1	0	1	0	0	0	0	0	1	0	0	1	4	1
RVBD3100c:smpB	1	0	0	1	0	1	0	0	1	0	1	0	0	0	0	0	1	0	4	2
RVBD3193c:RVBD3193c	1	0	1	0	0	0	1	0	0	0	0	0	0	0	1	0	0	0	4	0
RVBD3210c:RVBD3210c	0	0	1	0	0	0	0	0	1	0	0	0	0	0	1	0	1	0	4	0
RVBD3214:gpm2	1	0	0	0	0	0	1	0	0	0	0	0	0	0	1	0	1	0	4	0
RVBD3245c:mtrB	1	0	0	0	1	0	1	0	0	0	0	1	0	0	1	0	0	0	4	1
RVBD3258c:RVBD3258c	1	0	0	0	0	0	1	0	0	0	0	0	0	0	1	0	1	0	4	0
RVBD3276c:purK	1	0	0	0	0	0	0	0	1	0	0	0	0	0	1	0	1	0	4	0
RVBD3372:otsB2	1	0	0	0	0	0	0	0	1	0	0	0	0	0	1	0	1	0	4	0
RVBD3458c:rpsD	1	0	0	1	0	0	0	0	1	0	0	0	0	0	1	0	1	0	4	1
RVBD3604c:RVBD3604c	1	0	0	0	1	0	1	0	0	0	0	0	0	0	1	0	0	0	4	0
RVBD3671c:RVBD3671c	1	0	1	0	0	0	1	0	0	0	0	0	0	0	1	0	0	0	4	0
RVBD3672c:RVBD3672c	1	0	1	0	0	0	1	0	0	0	0	0	0	0	1	0	0	0	4	0
RVBD3676:crp	1	0	1	0	0	0	0	0	1	0	0	1	0	0	1	0	0	0	4	1
RVBD3682:ponA2	1	0	0	0	1	0	1	0	0	0	0	0	0	0	1	0	0	0	4	0
RVBD3778c:RVBD3778c	1	0	0	0	1	0	1	0	0	0	0	0	0	0	1	0	0	0	4	0
RVBD3783:rfbD	1	0	0	0	1	0	0	0	0	0	0	0	0	0	1	0	1	0	4	0
RVBD3805c:aftB	1	0	0	0	1	0	1	0	0	0	0	0	0	0	1	0	0	0	4	0
RVBD3807c:RVBD3807c	1	0	0	0	0	0	1	0	0	0	0	0	0	0	1	0	1	0	4	0
RVBD3808c:glfT2	1	0	0	0	0	0	1	0	0	0	0	0	0	0	1	0	1	0	4	0
tRNA-Ser45:tRNA-Ser45	1	0	0	1	0	0	0	1	0	0	1	0	0	0	1	0	1	0	4	2
16S:16S	0	0	0	1	0	1	0	0	1	0	0	1	0	0	1	0	1	0	3	3
RVBD0003:recF	0	0	0	0	1	0	1	0	0	0	0	0	0	0	1	0	0	0	3	0
RVBD0005:gyrB	0	0	0	1	0	1	0	0	1	0	0	0	0	0	1	0	1	0	3	2
RVBD0006:gyrA	0	0	0	1	0	0	0	0	1	0	0	0	0	0	1	0	1	1	3	2
RVBD0041:leuS	1	0	0	0	0	0	0	0	0	0	0	1	0	0	1	0	1	0	3	1
RVBD0050:ponA1	0	0	1	0	0	0	0	0	1	0	0	0	0	0	1	0	0	0	3	0
RVBD0135c:RVBD0135c	0	0	0	0	0	0	0	0	1	0	0	0	0	0	1	0	1	0	3	0
RVBD0225:RVBD0225	1	0	1	0	0	0	0	0	0	0	0	0	0	0	1	0	0	0	3	0
RVBD0229Ac:RVBD0229Ac	0	0	0	0	0	0	1	0	0	0	1	0	0	0	0	0	1	0	3	0
RVBD0236A:RVBD0236A	1	0	0	0	0	0	1	0	0	0	0	0	0	0	1	0	0	0	3	0
RVBD0351:grpE	1	0	0	0	0	0	0	0	1	0	0	0	0	0	1	0	0	0	3	0
RVBD0361:RVBD0361	1	0	0	0	0	0	1	0	0	0	0	0	0	0	1	0	0	0	3	0
RVBD0364:RVBD0364	1	0	1	0	0	0	0	0	0	0	0	0	0	0	1	0	0	0	3	0
RVBD0423c:thiC	1	0	0	0	0	0	0	0	0	1	0	0	0	0	1	0	1	0	3	1
RVBD0479c:RVBD0479c	1	0	1	0	0	0	0	0	0	0	0	0	0	0	1	0	0	0	3	0
RVBD0505c:serB1	1	0	0	0	0	0	0	0	1	0	0	0	0	0	1	0	0	0	3	0
RVBD0510:hemC	1	0	0	1	0	0	1	0	0	1	0	1	0	0	1	0	0	0	3	3
RVBD0511:hemD	1	0	0	0	0	0	1	0	0	1	0	0	0	0	1	0	0	0	3	1
RVBD0512:hemB	1	0	0	0	0	0	0	0	0	1	0	0	0	0	1	0	1	0	3	1
RVBD0541c:RVBD0541c	1	0	0	0	1	0	0	0	0	0	0	0	0	0	1	0	0	0	3	0
RVBD0634B:rpmG2	0	0	0	1	0	0	0	0	1	0	0	0	0	1	1	0	1	0	3	2
RVBD0647c:RVBD0647c	1	0	0	1	0	0	0	0	1	0	0	0	0	0	1	0	0	0	3	1
RVBD0652:rplL	0	0	0	1	0	0	0	0	0	0	1	0	0	0	1	0	1	0	3	1
RVBD0668:rpoC	1	0	0	0	0	1	0	0	1	0	0	0	0	0	1	0	0	0	3	1
RVBD0685:tuf	0	0	0	1	0	0	0	0	0	0	1	0	0	0	1	0	1	0	3	1
RVBD0714:rplN	0	0	0	1	0	0	0	0	1	0	0	0	0	0	1	0	1	0	3	1
RVBD0717:rpsN1	0	0	0	1	0	1	0	1	1	0	0	0	0	0	1	0	1	0	3	3
RVBD0719:rplF	0	0	0	1	0	1	0	1	1	0	0	0	0	0	1	1	1	0	3	4
RVBD0732:secY	1	0	1	1	0	0	0	0	0	0	0	0	0	0	1	0	0	0	3	1
RVBD0733:adk	1	0	0	1	0	0	0	0	0	0	0	0	0	0	1	0	1	0	3	1
RVBD0736:rslA	1	0	0	1	0	0	0	0	1	0	1	0	0	0	0	0	0	0	3	1
RVBD0772:purD	1	0	0	0	0	0	0	0	0	1	0	0	0	0	1	0	1	0	3	1
RVBD0787A:RVBD0787A	1	0	0	1	0	0	0	0	0	0	0	0	0	0	1	0	1	0	3	1
RVBD0788:purQ	1	0	0	0	0	0	0	0	0	0	0	0	0	0	1	0	1	0	3	0
RVBD0803:purL	1	0	0	0	0	0	0	0	0	0	0	0	0	0	1	0	1	0	3	0
RVBD0809:purM	1	0	0	1	0	0	0	0	0	1	0	0	0	0	1	0	1	0	3	2
RVBD0810c:RVBD0810c	1	0	0	0	0	0	0	0	0	0	0	0	0	0	1	0	1	0	3	0
RVBD0879c:RVBD0879c	1	0	0	0	0	0	1	0	0	0	0	0	0	0	1	0	0	0	3	0
RVBD0884c:serC	1	0	0	0	0	1	1	0	0	1	0	0	0	0	1	0	0	0	3	2
RVBD0903c:prrA	1	0	0	1	0	0	0	0	0	0	0	0	0	0	1	0	1	0	3	1
RVBD0999:RVBD0999	1	0	0	0	0	0	1	0	0	0	0	0	0	0	1	0	0	0	3	0
RVBD1005c:pabB	1	0	0	1	0	0	1	0	0	0	0	1	0	0	1	0	0	0	3	2
RVBD1014c:pth	1	0	0	0	0	0	0	0	0	0	0	0	0	0	1	0	1	0	3	0
RVBD1015c:rplY	1	0	0	1	0	0	0	0	1	0	0	0	0	0	0	0	1	0	3	1
RVBD1072:RVBD1072	0	0	0	1	0	0	0	0	1	0	1	0	1	0	0	0	0	1	3	2
RVBD1086:RVBD1086	1	0	1	0	0	0	0	0	0	0	0	0	0	0	1	0	0	0	3	0
RVBD1093:glyA1	1	0	0	1	0	0	0	0	0	0	0	0	0	0	1	0	1	0	3	1
RVBD1110:lytB2	1	0	0	0	1	0	0	0	0	0	0	0	0	0	1	0	0	0	3	0
RVBD1166:lpqW	1	0	0	0	1	0	0	0	0	0	0	0	0	0	1	0	0	0	3	0
RVBD1220c:RVBD1220c	1	0	0	0	1	0	0	0	0	0	0	0	0	0	1	0	0	0	3	0
RVBD1223:htrA	1	0	0	1	0	0	0	0	1	0	0	1	0	0	1	0	0	1	3	3
RVBD1224:tatB	1	0	0	1	0	0	0	0	1	0	0	1	0	0	1	0	0	0	3	2
RVBD1293:lysA	1	0	0	0	0	0	0	0	0	0	0	0	0	0	1	0	1	0	3	0
RVBD1300:hemK	1	0	0	1	0	0	0	0	1	0	0	0	0	0	1	0	0	0	3	1
RVBD1302:rfe	1	0	0	0	1	0	0	0	0	0	0	0	0	0	1	0	0	0	3	0
RVBD1311:atpC	0	0	0	1	0	1	1	0	0	0	0	0	0	0	1	0	1	0	3	2
RVBD1326c:glgB	1	0	0	0	1	0	0	0	0	0	0	0	0	0	1	0	0	0	3	0
RVBD1340:rphA	1	0	0	0	0	0	0	0	0	0	0	0	0	0	1	0	1	0	3	0
RVBD1381:pyrC	0	0	0	1	0	0	0	0	1	0	0	0	0	0	1	0	1	0	3	1
RVBD1388:mihF	1	0	0	1	0	0	0	1	0	0	0	0	0	0	1	0	1	0	3	2
RVBD1389:gmk	0	0	0	1	0	0	0	0	1	0	0	0	0	0	1	0	1	0	3	1
RVBD1401:RVBD1401	1	0	0	0	1	0	0	0	0	0	0	0	0	0	1	0	0	0	3	0
RVBD1440:secG	1	0	1	0	0	0	0	0	0	0	0	1	0	0	1	0	0	0	3	1
RVBD1449c:tkt	1	0	0	1	0	0	0	0	0	1	0	0	0	0	1	0	1	0	3	2
RVBD1481:RVBD1481	1	0	0	0	0	0	1	0	0	0	0	0	0	0	1	0	0	0	3	0
RVBD1539:lspA	1	0	0	1	0	0	1	0	0	1	0	0	0	0	1	0	0	0	3	2
RVBD1566c:RVBD1566c	1	0	0	0	0	0	1	0	0	0	0	0	0	0	1	0	0	0	3	0
RVBD1604:impA	1	0	0	1	0	0	0	0	1	0	0	1	0	1	1	0	0	1	3	4
RVBD1607:chaA	1	0	0	0	0	0	1	0	0	0	0	0	0	0	1	0	0	0	3	0
RVBD1609:trpE	1	0	0	0	0	0	0	0	0	0	0	1	0	0	1	0	1	0	3	1
RVBD1612:trpB	1	0	0	1	0	0	0	0	0	0	0	1	0	0	1	0	1	0	3	2
RVBD1617:pykA	0	0	0	0	1	0	0	0	1	0	0	0	0	0	1	0	0	0	3	0
RVBD1636:TB15.3	1	0	0	0	0	0	0	0	0	0	0	0	0	0	1	0	1	0	3	0
RVBD1642:rpmI	0	0	0	1	0	0	0	1	1	0	0	1	0	0	1	0	1	0	3	3
RVBD1698:mctB	1	0	0	0	0	0	1	0	0	0	0	0	0	0	1	0	0	0	3	0
RVBD1708:RVBD1708	1	0	0	0	1	0	0	0	0	0	0	0	0	0	1	0	0	0	3	0
RVBD1827:garA	0	0	0	1	1	0	0	0	0	0	1	0	1	0	0	0	0	0	3	1
RVBD1831:RVBD1831	0	0	0	1	0	0	0	0	0	0	1	0	0	0	1	0	1	0	3	1
RVBD2093c:tatC	1	0	0	1	0	0	0	0	1	0	0	1	0	0	1	0	0	0	3	2
RVBD2094c:tatA	1	0	0	1	0	0	0	0	1	0	0	1	0	0	1	0	0	0	3	2
RVBD2109c:prcA	1	0	0	0	1	0	0	0	0	0	0	1	0	0	1	0	0	0	3	1
RVBD2110c:prcB	1	0	0	0	1	0	0	0	0	0	0	1	0	0	1	0	0	0	3	1
RVBD2111c:pup	1	0	0	0	0	0	0	0	0	0	0	1	0	0	1	0	1	0	3	1
RVBD2149c:yfiH	0	0	0	0	0	0	0	0	0	0	1	0	0	0	1	0	1	0	3	0
RVBD2154c:ftsW	1	0	0	1	1	0	0	0	0	0	0	0	0	0	1	0	0	0	3	1
RVBD2155c:murD	1	0	0	0	0	0	0	0	0	0	1	0	0	0	1	0	0	0	3	0
RVBD2163c:pbpB	1	0	0	1	0	0	0	0	0	0	1	0	0	0	1	0	0	0	3	1
RVBD2166c:RVBD2166c	0	0	0	1	0	0	0	1	0	0	1	0	1	0	1	0	0	0	3	2
RVBD2199c:RVBD2199c	1	0	0	1	0	1	0	0	1	0	0	0	0	0	1	0	0	0	3	2
RVBD2204c:RVBD2204c	1	0	0	0	0	0	0	0	1	0	0	0	0	0	1	0	0	0	3	0
RVBD2206:RVBD2206	1	0	0	1	0	0	0	0	1	0	0	0	0	0	1	0	0	0	3	1
RVBD2207:cobT	1	0	0	1	0	0	0	0	1	0	0	1	0	0	1	0	0	0	3	2
RVBD2229c:RVBD2229c	1	0	0	0	0	0	0	0	1	0	0	0	0	0	1	0	0	0	3	0
RVBD2243:fabD	1	0	0	1	0	0	1	0	0	0	0	0	0	0	1	0	0	0	3	1
RVBD2246:kasB	1	0	0	0	0	0	1	0	0	0	0	0	0	0	1	0	0	0	3	0
RVBD2247:accD6	1	0	0	0	0	0	1	0	0	0	0	0	0	0	1	0	0	0	3	0
RVBD2401A:RVBD2401A	1	0	0	0	0	0	0	0	0	0	0	0	0	0	1	0	1	0	3	0
RVBD2444c:rne	1	0	0	0	0	0	1	0	1	0	0	0	0	0	0	0	0	0	3	0
RVBD2477c:RVBD2477c	1	0	0	1	0	1	0	0	0	0	0	0	0	1	1	0	1	0	3	3
RVBD2548A:RVBD2548A	0	0	0	0	0	0	1	0	0	0	1	0	0	0	1	0	0	0	3	0
RVBD2552c:aroE	1	0	0	1	0	0	0	0	0	0	0	0	0	0	1	0	1	0	3	1
RVBD2553c:RVBD2553c	1	0	0	0	0	0	0	0	0	0	0	0	0	0	1	0	1	0	3	0
RVBD2555c:alaS	1	0	0	1	0	0	0	0	0	0	0	0	0	0	1	0	1	0	3	1
RVBD2610c:pimA	1	0	0	1	0	0	0	0	0	0	0	0	0	0	1	0	1	0	3	1
RVBD2611c:RVBD2611c	1	0	0	1	0	0	0	0	0	0	0	0	0	0	1	0	1	0	3	1
RVBD2613c:RVBD2613c	1	0	0	1	0	0	0	0	0	0	0	0	0	0	1	0	1	0	3	1
RVBD2680:RVBD2680	0	0	0	0	1	0	0	0	1	0	0	0	0	0	1	0	0	0	3	0
RVBD2697c:dut	1	0	1	0	0	0	0	0	0	0	0	0	0	0	1	0	0	0	3	0
RVBD2699c:RVBD2699c	1	0	0	1	0	0	1	0	0	0	0	0	0	0	1	0	0	0	3	1
RVBD2700:RVBD2700	1	0	0	0	1	0	0	0	0	0	0	0	0	0	1	0	0	0	3	0
RVBD2726c:dapF	1	0	0	0	0	0	0	0	0	0	0	0	0	0	1	0	1	0	3	0
RVBD2753c:dapA	1	0	0	1	0	0	0	0	0	0	0	1	0	0	1	0	1	1	3	3
RVBD2795c:RVBD2795c	1	0	0	0	0	0	0	0	1	0	0	0	0	0	1	0	0	0	3	0
RVBD2837c:RVBD2837c	1	0	0	0	0	0	1	0	0	0	0	0	0	0	1	0	0	0	3	0
RVBD2838c:rbfA	1	0	0	1	0	0	1	0	0	0	0	0	0	0	1	0	0	0	3	1
RVBD2842c:RVBD2842c	1	0	0	1	0	0	0	0	0	0	0	1	0	0	1	0	1	0	3	2
RVBD2845c:proS	1	0	0	1	0	0	0	0	0	0	0	1	0	0	1	0	1	0	3	2
RVBD2869c:rip	1	0	0	1	0	0	1	0	0	0	0	0	0	0	1	0	0	0	3	1
RVBD2965c:kdtB	1	0	0	0	0	0	0	0	0	0	0	0	0	0	1	0	1	0	3	0
RVBD2992c:gltS	1	0	0	0	0	0	0	0	0	0	0	1	0	0	1	0	1	0	3	1
RVBD3005c:RVBD3005c	1	0	0	0	0	0	1	0	0	0	0	0	0	0	1	0	0	0	3	0
RVBD3011c:gatA	1	0	0	0	0	0	0	0	0	0	0	1	0	0	1	0	1	0	3	1
RVBD3012c:gatC	1	0	0	1	0	0	0	0	0	0	0	1	0	0	1	0	1	1	3	3
RVBD3030:RVBD3030	1	0	0	1	0	0	0	0	1	0	0	0	0	0	1	0	0	0	3	1
RVBD3042c:serB2	1	0	0	1	0	0	0	0	0	0	0	0	0	0	1	0	1	0	3	1
RVBD3137:RVBD3137	1	0	0	0	0	0	0	0	0	0	0	0	0	0	1	0	1	0	3	0
RVBD3189:RVBD3189	0	0	0	0	0	0	0	0	1	0	0	0	0	0	1	0	1	0	3	0
RVBD3197A:whiB7	0	0	0	0	0	0	0	0	0	0	1	0	1	0	0	0	1	0	3	0
RVBD3205c:RVBD3205c	1	0	1	0	0	0	0	0	0	0	0	0	0	0	1	0	0	0	3	0
RVBD3208:RVBD3208	1	0	0	0	0	0	0	0	0	0	0	0	0	0	1	0	1	0	3	0
RVBD3219:whiB1	1	0	0	0	0	0	0	0	1	0	0	0	0	0	1	0	0	0	3	0
RVBD3221c:TB7.3	1	0	0	0	0	0	1	0	0	0	0	0	0	0	1	0	0	0	3	0
RVBD3227:aroA	1	0	0	1	0	0	0	0	0	0	0	1	0	0	1	0	1	0	3	2
RVBD3240c:secA1	0	0	1	1	0	0	0	0	0	0	0	0	0	0	1	0	1	0	3	1
RVBD3247c:tmk	1	0	0	0	0	0	1	0	0	0	0	0	0	0	1	0	0	0	3	0
RVBD3256c:RVBD3256c	1	0	1	0	0	0	0	0	0	0	0	0	0	0	1	0	0	0	3	0
RVBD3257c:pmmA	1	0	0	1	1	0	0	0	0	0	0	0	0	0	1	0	0	0	3	1
RVBD3264c:manB	1	0	0	0	1	0	0	0	0	0	0	0	0	0	1	0	0	0	3	0
RVBD3267:RVBD3267	1	0	0	0	0	0	1	0	0	0	0	0	0	0	1	0	0	0	3	0
RVBD3275c:purE	1	0	0	0	0	0	0	0	0	0	0	0	0	0	1	0	1	0	3	0
RVBD3277:RVBD3277	1	0	1	0	0	0	0	0	0	0	0	0	0	0	1	0	0	0	3	0
RVBD3285:accA3	1	0	0	1	0	0	0	0	0	0	0	0	0	0	1	0	1	0	3	1
RVBD3346c:RVBD3346c	1	0	0	0	0	0	1	0	0	0	0	0	0	0	1	0	0	0	3	0
RVBD3355c:RVBD3355c	1	0	0	0	0	0	1	0	0	0	0	0	0	0	1	0	0	0	3	0
RVBD3356c:folD	1	0	0	1	0	0	0	0	0	0	0	0	0	0	1	0	1	0	3	1
RVBD3410c:guaB3	0	1	0	1	1	0	1	0	0	1	0	0	0	0	1	0	0	0	3	3
RVBD3411c:guaB2	1	0	0	0	0	0	0	0	1	0	0	0	0	0	1	0	0	0	3	0
RVBD3413c:RVBD3413c	1	0	0	0	0	0	1	0	0	0	0	0	0	0	1	0	0	0	3	0
RVBD3436c:glmS	1	0	0	0	0	0	0	0	0	0	0	1	0	0	1	0	1	0	3	1
RVBD3456c:rplQ	0	0	0	1	0	0	0	0	1	0	0	1	0	0	1	0	1	0	3	2
RVBD3457c:rpoA	1	0	0	0	0	0	0	0	0	0	0	0	0	0	1	0	1	0	3	0
RVBD3566A:RVBD3566A	1	0	0	1	0	0	0	0	0	0	0	1	0	0	1	0	1	0	3	2
RVBD3583c:RVBD3583c	1	0	0	0	0	0	0	0	1	0	0	0	0	0	1	0	0	0	3	0
RVBD3593:lpqF	1	0	1	0	0	0	0	0	0	0	0	0	0	0	1	0	0	0	3	0
RVBD3596c:clpC1	0	0	0	0	0	0	0	0	1	0	0	0	0	0	1	0	1	0	3	0
RVBD3597c:lsr2	0	0	0	0	0	0	0	0	1	0	0	0	1	0	0	0	1	0	3	0
RVBD3608c:folP1	1	0	0	0	0	0	0	0	0	0	0	0	0	0	1	0	1	0	3	0
RVBD3609c:folE	1	0	0	0	0	0	0	0	0	0	0	0	0	0	1	0	1	0	3	0
RVBD3610c:ftsH	1	0	0	1	0	0	0	0	0	0	0	0	0	0	1	0	1	0	3	1
RVBD3630:RVBD3630	1	0	1	0	0	0	0	0	0	0	0	0	0	0	1	0	0	0	3	0
RVBD3670:ephE	1	0	0	0	0	0	0	0	0	0	0	0	0	0	1	0	1	0	3	0
RVBD3709c:ask	1	1	0	1	0	1	0	0	0	0	0	1	0	0	1	0	1	1	3	5
RVBD3722c:RVBD3722c	1	0	0	1	0	0	0	0	0	1	0	1	0	0	1	0	1	1	3	4
RVBD3753c:RVBD3753c	1	0	0	1	0	0	0	0	0	0	0	0	0	0	1	0	1	0	3	1
RVBD3764c:tcrY	1	0	0	1	0	0	0	0	1	0	0	1	0	1	1	0	0	0	3	3
RVBD3781:rfbE	1	0	0	0	0	0	0	0	0	0	0	0	0	0	1	0	1	0	3	0
RVBD3782:glfT1	1	0	0	0	0	0	0	0	0	0	0	0	0	0	1	0	1	0	3	0
RVBD3789:RVBD3789	1	0	1	0	0	0	0	0	0	0	0	0	0	0	1	0	0	0	3	0
RVBD3792:aftA	1	0	1	0	0	0	0	0	0	0	0	0	0	0	1	0	0	0	3	0
RVBD3797:fadE35	1	0	0	0	0	0	0	0	1	0	0	1	0	0	1	0	0	0	3	1
RVBD3804c:fbpA	1	0	1	0	0	0	0	0	0	0	0	0	0	0	1	0	0	0	3	0
RVBD3834c:serS	1	0	0	1	0	0	0	0	0	0	0	0	0	0	1	0	1	0	3	1
RVBD3907c:pcnA	1	0	0	0	0	0	0	0	0	0	0	0	0	0	1	0	1	0	3	0
RVBD6002:tRNA-Leu	0	1	0	1	0	1	0	1	0	0	1	0	0	0	1	0	1	0	3	4
RVBD6013:tRNA-Arg	1	0	0	1	0	0	0	0	0	0	0	0	0	0	1	0	1	0	3	1
tRNA-Arg14:tRNA-Arg14	1	0	0	1	0	0	0	0	0	0	0	0	0	0	1	0	1	0	3	1
tRNA-Arg28:tRNA-Arg28	0	0	0	1	0	0	0	0	0	1	1	0	0	0	1	0	1	0	3	2
tRNA-Leu22:tRNA-Leu22	1	0	0	1	0	0	0	0	0	0	0	0	0	0	1	0	1	0	3	1
tRNA-Met38:tRNA-Met38	1	0	0	1	0	0	0	0	0	0	0	0	0	0	1	0	1	0	3	1
tRNA-Pro21:tRNA-Pro21	1	0	0	1	0	0	0	0	0	0	0	0	0	0	1	0	1	0	3	1
23S:23S	0	0	0	1	0	1	0	0	1	0	0	1	0	1	1	0	0	0	2	4
4.5S:4.5S	1	0	0	1	0	0	0	0	0	0	0	1	0	0	1	0	0	1	2	3
5S:5S	0	0	0	1	0	1	0	0	1	0	0	1	0	1	1	0	0	0	2	4
RVBD0012:RVBD0012	0	0	0	0	1	0	0	0	0	0	0	0	0	0	1	0	0	0	2	0
RVBD0018c:pstP	1	0	0	0	0	0	0	0	0	0	0	0	0	0	1	0	0	0	2	0
RVBD0040c:mtc28	1	0	0	0	0	0	0	0	0	0	0	0	0	0	1	0	0	0	2	0
RVBD0046c:ino1	0	0	0	1	0	0	0	0	0	0	0	0	0	0	1	0	1	0	2	1
RVBD0047c:RVBD0047c	0	0	0	1	0	1	0	0	0	0	0	0	0	0	1	0	1	0	2	2
RVBD0049:RVBD0049	0	0	1	0	0	0	0	0	0	0	0	0	0	0	1	0	0	0	2	0
RVBD0056:rplI	0	0	0	0	0	0	0	0	0	1	0	0	1	0	1	0	0	1	2	2
RVBD0124:PE-PGRS2	0	0	0	0	1	0	0	0	0	0	0	0	0	0	1	0	0	0	2	0
RVBD0164:TB18.5	1	0	0	0	0	0	0	0	0	0	0	0	0	0	1	0	0	0	2	0
RVBD0189c:ilvD	1	0	0	1	0	0	0	0	0	0	0	1	0	0	1	0	0	0	2	2
RVBD0204c:RVBD0204c	1	0	0	1	0	0	0	0	0	0	0	0	0	0	1	0	0	0	2	1
RVBD0208c:RVBD0208c	1	0	0	0	0	0	0	0	0	0	0	0	0	0	1	0	0	0	2	0
RVBD0224c:RVBD0224c	1	0	0	0	0	0	0	0	0	0	0	0	0	0	1	0	0	0	2	0
RVBD0226c:RVBD0226c	1	0	0	0	0	0	0	0	0	0	0	0	0	0	1	0	0	0	2	0
RVBD0236c:aftD	1	0	0	0	0	0	0	0	0	0	0	0	0	0	1	0	0	0	2	0
RVBD0258c:RVBD0258c	1	0	0	0	0	0	0	0	0	0	0	0	0	0	1	0	0	0	2	0
RVBD0312:RVBD0312	1	0	0	1	0	0	0	0	0	0	0	0	0	0	1	0	0	0	2	1
RVBD0382c:pyrE	1	0	0	1	0	0	0	1	0	0	0	0	0	0	1	0	0	0	2	2
RVBD0413:mutT3	0	0	0	0	0	0	0	0	1	0	0	0	0	0	1	0	0	0	2	0
RVBD0436c:pssA	1	0	0	0	0	0	0	0	0	1	0	0	0	0	1	0	0	0	2	1
RVBD0437c:psd	1	0	0	0	0	0	0	0	0	1	0	0	0	0	1	0	0	0	2	1
RVBD0440:groEL2	0	0	0	1	1	0	0	1	0	1	0	0	0	0	1	0	0	0	2	3
RVBD0442c:PPE10	0	0	0	0	0	0	0	0	0	0	0	0	0	0	1	0	1	0	2	0
RVBD0467:icl1	0	0	0	0	0	0	1	0	1	0	0	0	0	0	0	0	0	0	2	0
RVBD0482:murB	1	0	0	1	0	0	0	0	0	0	0	1	0	0	1	0	0	1	2	3
RVBD0486:mshA	0	0	0	1	1	0	0	0	0	1	0	0	0	0	1	0	0	0	2	2
RVBD0489:gpm1	0	0	0	1	0	0	0	0	0	0	0	0	0	0	1	0	1	0	2	1
RVBD0500:proC	1	0	0	0	0	0	0	0	0	1	0	0	0	0	1	0	0	0	2	1
RVBD0503c:cmaA2	1	0	0	0	0	0	0	0	0	0	0	0	0	0	1	0	0	0	2	0
RVBD0504c:RVBD0504c	1	0	0	1	0	0	0	0	0	0	0	0	0	0	1	0	0	0	2	1
RVBD0542c:menE	1	0	0	0	0	0	0	0	0	0	0	0	0	0	1	0	0	0	2	0
RVBD0553:menC	1	0	0	1	0	0	0	0	0	0	0	0	0	0	1	0	0	0	2	1
RVBD0555:menD	1	0	0	0	0	0	0	0	0	0	0	0	0	0	0	0	1	0	2	0
RVBD0563:htpX	0	0	0	1	1	0	0	0	1	0	0	0	0	0	0	0	0	1	2	2
RVBD0599c:RVBD0599c	0	0	0	0	0	0	1	0	0	0	1	0	0	0	0	0	0	0	2	0
RVBD0635:hadA	1	0	0	1	0	0	0	0	0	0	0	0	0	0	1	0	0	0	2	1
RVBD0636:hadB	1	0	0	1	0	0	0	0	0	0	0	0	0	0	1	0	0	0	2	1
RVBD0641:rplA	0	1	0	1	0	0	0	1	0	0	0	0	0	1	1	0	1	0	2	4
RVBD0651:rplJ	0	0	0	1	0	0	0	0	0	0	1	0	0	0	1	0	0	0	2	1
RVBD0676c:mmpL5	0	0	0	0	0	0	1	0	0	0	0	0	0	0	0	0	1	0	2	0
RVBD0677c:mmpS5	0	0	0	0	0	0	1	0	0	0	0	0	0	0	0	0	1	0	2	0
RVBD0682:rpsL	0	1	0	1	0	1	0	1	1	0	0	0	0	0	1	1	0	0	2	5
RVBD0702:rplD	0	0	0	1	0	0	0	1	1	0	0	0	0	0	1	0	0	0	2	2
RVBD0704:rplB	0	1	0	1	0	1	0	1	0	0	0	0	0	0	1	1	1	0	2	5
RVBD0707:rpsC	0	0	0	1	0	0	0	1	1	0	0	0	0	0	1	1	0	0	2	3
RVBD0709:rpmC	0	0	0	1	0	0	0	0	0	0	0	0	0	0	1	1	1	0	2	2
RVBD0715:rplX	0	0	0	1	0	1	0	0	1	0	0	0	0	0	0	0	1	0	2	2
RVBD0718:rpsH	0	1	0	1	0	1	0	1	0	0	0	0	0	0	1	0	1	0	2	4
RVBD0720:rplR	0	0	0	1	0	0	0	0	0	0	0	0	0	0	1	0	1	0	2	1
RVBD0723:rplO	0	0	0	1	0	0	0	0	0	0	0	0	0	0	1	0	1	0	2	1
RVBD0777:purB	1	0	0	1	0	0	0	0	0	0	0	0	0	0	1	0	0	1	2	2
RVBD0795:RVBD0795	1	0	0	1	0	0	0	0	0	0	0	0	0	0	1	0	0	0	2	1
RVBD0796:RVBD0796	0	0	0	0	1	0	0	1	0	0	0	0	0	0	1	0	0	0	2	1
RVBD0805:RVBD0805	0	0	1	0	0	0	0	0	0	1	0	0	1	0	0	0	0	0	2	1
RVBD0818:RVBD0818	0	0	0	0	1	0	0	0	1	0	0	0	0	0	0	0	0	0	2	0
RVBD0821c:phoY2	0	0	0	0	0	0	0	0	1	0	1	0	0	0	0	0	0	1	2	1
RVBD0823c:RVBD0823c	0	0	0	0	0	0	0	0	1	0	1	0	0	0	0	0	0	0	2	0
RVBD0834c:PE-PGRS14	0	0	0	0	0	0	1	0	0	0	0	0	0	0	1	0	0	0	2	0
RVBD0902c:prrB	1	0	0	0	0	0	0	0	0	0	0	0	0	0	1	0	0	0	2	0
RVBD0949:uvrD1	1	0	0	0	0	1	0	0	0	0	0	0	0	0	1	0	0	0	2	1
RVBD0956:purN	0	0	0	1	0	0	0	0	0	0	0	0	0	0	1	0	1	0	2	1
RVBD0979A:rpmF	0	0	0	1	0	0	0	0	0	0	0	0	0	0	1	0	1	0	2	1
RVBD0984:moaB2	0	0	1	0	0	0	0	1	0	0	0	0	0	0	1	0	0	0	2	1
RVBD0998:RVBD0998	0	0	0	0	0	0	1	0	0	0	0	0	0	0	1	0	0	0	2	0
RVBD1001:arcA	1	0	0	0	0	0	0	0	0	0	0	0	0	0	0	0	1	0	2	0
RVBD1006:RVBD1006	1	0	0	0	0	0	0	0	0	0	0	0	0	0	1	0	0	0	2	0
RVBD1010:ksgA	1	0	0	0	0	0	0	0	0	0	0	0	0	0	1	0	0	0	2	0
RVBD1011:ispE	0	0	0	0	1	0	0	0	0	0	0	0	0	0	1	0	0	0	2	0
RVBD1018c:glmU	0	0	0	0	0	0	0	0	0	0	0	0	0	0	1	0	1	0	2	0
RVBD1055:RVBD1055	1	0	0	1	0	0	0	0	0	0	0	0	0	1	1	0	0	0	2	2
RVBD1080c:greA	0	0	0	0	0	0	0	0	1	0	0	0	0	0	0	0	1	0	2	0
RVBD1092c:coaA	0	0	0	0	0	0	1	0	0	1	0	0	0	0	1	0	0	0	2	1
RVBD1094:desA2	1	0	0	1	0	0	0	0	0	0	0	1	0	0	1	0	0	0	2	2
RVBD1097c:RVBD1097c	0	0	0	0	0	0	0	0	0	0	0	0	0	0	1	0	1	0	2	0
RVBD1099c:glpX	1	0	0	1	0	0	0	0	0	0	0	1	0	0	1	0	0	0	2	2
RVBD1133c:metE	1	0	0	1	0	0	0	0	0	0	0	1	0	0	1	0	0	0	2	2
RVBD1153c:omt	1	0	0	0	0	0	0	0	0	0	0	0	0	0	1	0	0	0	2	0
RVBD1158c:RVBD1158c	1	0	0	0	0	0	0	0	0	0	0	0	0	0	1	0	0	0	2	0
RVBD1165:typA	1	0	0	0	0	0	0	0	0	0	0	0	0	0	1	0	0	0	2	0
RVBD1177:fdxC	1	0	0	0	0	0	0	0	0	1	0	0	0	0	1	0	0	0	2	1
RVBD1205:RVBD1205	0	0	0	0	0	0	0	0	1	0	0	0	0	0	0	0	1	0	2	0
RVBD1208:gpgS	1	0	0	1	0	0	0	1	0	0	0	0	0	0	1	0	0	0	2	2
RVBD1230c:RVBD1230c	0	0	0	0	0	0	0	0	0	0	0	1	0	0	1	0	1	0	2	1
RVBD1244:lpqZ	1	0	0	0	0	0	0	0	0	0	0	0	0	0	1	0	0	0	2	0
RVBD1248c:RVBD1248c	0	0	1	0	0	0	0	0	0	1	0	0	0	0	1	0	0	1	2	2
RVBD1254:RVBD1254	1	0	0	0	0	0	0	0	0	0	0	0	0	0	1	0	0	0	2	0
RVBD1274:lprB	1	0	0	0	0	0	0	0	0	0	0	0	0	0	1	0	0	0	2	0
RVBD1277:RVBD1277	0	0	0	0	1	0	0	0	0	0	0	0	0	0	1	0	0	0	2	0
RVBD1292:argS	1	0	0	1	0	0	0	0	0	0	0	1	0	0	1	0	0	0	2	2
RVBD1295:thrC	0	0	0	0	0	0	0	0	0	0	0	0	0	0	1	0	1	0	2	0
RVBD1296:thrB	0	0	0	0	0	0	0	0	0	0	0	0	0	0	1	0	1	0	2	0
RVBD1297:rho	0	1	0	1	0	1	0	0	1	1	0	1	0	0	1	0	0	0	2	5
RVBD1299:prfA	1	0	0	1	0	1	0	0	1	0	0	0	0	1	0	0	0	0	2	3
RVBD1301:RVBD1301	1	0	0	1	0	0	0	0	0	0	0	0	0	0	1	0	0	0	2	1
RVBD1312:RVBD1312	1	0	0	0	0	0	0	0	1	0	0	0	0	1	0	0	0	0	2	1
RVBD1327c:glgE	1	0	0	0	0	0	0	1	0	0	0	0	0	0	1	0	0	0	2	1
RVBD1338:murI	1	0	0	0	0	0	0	0	0	1	0	0	0	0	1	0	0	0	2	1
RVBD1370c:RVBD1370c	1	0	0	1	0	0	0	0	0	0	0	0	0	0	1	0	0	0	2	1
RVBD1406:fmt	1	0	0	1	0	0	0	0	0	0	0	0	0	0	1	0	0	0	2	1
RVBD1422:RVBD1422	0	1	0	0	1	0	0	0	0	0	0	0	0	0	1	0	0	0	2	1
RVBD1432:RVBD1432	0	0	0	0	0	0	0	0	1	0	0	0	0	0	1	0	0	0	2	0
RVBD1435c:RVBD1435c	1	0	0	1	0	0	0	0	0	0	0	0	0	0	1	0	0	0	2	1
RVBD1451:ctaB	0	0	0	1	0	1	0	0	1	0	0	0	0	0	1	0	0	0	2	2
RVBD1459c:RVBD1459c	1	0	0	0	0	0	0	0	0	0	0	0	0	0	1	0	0	0	2	0
RVBD1473:RVBD1473	0	0	0	0	0	0	0	0	0	0	1	0	0	0	1	0	0	0	2	0
RVBD1547:dnaE1	0	0	0	0	1	0	0	0	0	0	0	0	0	0	1	0	0	0	2	0
RVBD1550:fadD11	0	0	0	0	0	0	1	0	0	0	1	0	0	0	0	0	0	0	2	0
RVBD1556:RVBD1556	1	0	0	0	0	0	0	0	0	0	0	1	0	0	1	0	0	0	2	1
RVBD1565c:RVBD1565c	0	0	1	0	0	0	0	0	0	0	0	0	0	0	1	0	0	0	2	0
RVBD1594:nadA	1	0	0	0	0	0	0	0	0	1	0	1	0	0	1	0	0	0	2	2
RVBD1600:hisC1	1	0	0	1	0	0	0	0	0	0	0	0	0	1	1	0	0	1	2	3
RVBD1603:hisA	0	0	0	1	0	1	0	0	1	0	0	1	0	1	1	0	0	1	2	5
RVBD1613:trpA	1	0	0	1	0	0	0	0	0	0	0	1	0	0	1	0	0	0	2	2
RVBD1614:lgt	1	0	0	0	0	0	0	0	0	0	0	0	0	0	1	0	0	0	2	0
RVBD1634:RVBD1634	0	0	0	0	1	0	0	0	0	0	0	0	0	0	1	0	0	0	2	0
RVBD1640c:lysX	1	0	1	0	0	0	0	0	0	0	0	0	0	0	0	0	0	0	2	0
RVBD1641:infC	0	0	0	1	0	1	0	0	1	0	0	0	0	0	1	0	0	0	2	2
RVBD1650:pheT	0	0	0	1	0	0	0	0	0	0	0	1	0	0	1	0	1	0	2	2
RVBD1652:argC	0	0	0	0	0	0	0	0	1	0	0	1	0	0	1	0	0	0	2	1
RVBD1657:argR	1	0	0	1	0	0	0	0	0	0	0	1	0	0	1	0	0	0	2	2
RVBD1683:RVBD1683	1	0	0	0	0	0	0	0	0	0	0	0	0	0	1	0	0	0	2	0
RVBD1684:RVBD1684	1	0	0	0	0	0	0	0	0	0	0	0	0	0	1	0	0	0	2	0
RVBD1689:tyrS	1	0	0	1	0	0	0	0	0	0	0	1	0	0	1	0	0	0	2	2
RVBD1691:RVBD1691	0	0	0	1	0	0	0	0	1	0	0	1	0	0	0	0	1	0	2	2
RVBD1694:tlyA	0	0	0	0	0	0	0	0	1	0	0	0	0	0	1	0	0	0	2	0
RVBD1701:RVBD1701	0	0	0	0	1	0	0	0	0	0	0	0	0	0	1	0	0	0	2	0
RVBD1710:scpB	0	0	0	1	0	0	0	0	0	0	0	0	0	1	1	0	1	0	2	2
RVBD1711:RVBD1711	0	0	0	1	0	0	0	0	1	0	0	0	0	0	0	0	1	0	2	1
RVBD1712:cmk	0	0	0	1	0	0	0	0	0	0	0	0	0	0	1	0	1	0	2	1
RVBD1821:secA2	0	0	1	0	0	0	0	0	0	0	0	0	0	0	1	0	0	0	2	0
RVBD1832:gcvB	0	0	0	0	0	0	0	0	0	0	0	0	0	0	1	0	1	0	2	0
RVBD1845c:blaR	1	0	0	1	0	1	0	0	0	0	0	0	0	0	0	0	1	0	2	2
RVBD1850:ureC	1	0	0	0	0	0	0	0	0	0	0	0	0	0	1	0	0	0	2	0
RVBD1908c:katG	0	0	0	0	0	0	0	0	0	1	1	0	0	0	0	0	1	0	2	1
RVBD2018:RVBD2018	1	0	0	1	0	0	0	0	0	0	0	0	0	0	1	0	0	0	2	1
RVBD2024c:RVBD2024c	1	0	0	0	0	0	0	0	0	0	0	0	0	0	1	0	0	0	2	0
RVBD2051c:ppm1	1	0	0	0	0	0	0	0	0	0	0	0	0	0	1	0	0	0	2	0
RVBD2063:mazE7	0	0	0	1	0	0	0	0	1	0	0	0	0	0	0	0	1	1	2	2
RVBD2097c:pafA	0	0	1	0	1	0	0	0	0	1	0	0	0	0	0	0	0	0	2	1
RVBD2115c:mpa	0	0	1	0	0	0	0	0	0	0	0	1	0	0	0	0	1	0	2	1
RVBD2121c:hisG	1	0	0	1	0	0	0	0	0	0	0	0	0	1	1	0	0	1	2	3
RVBD2135c:RVBD2135c	0	0	0	1	0	0	0	0	1	0	0	0	0	0	1	0	0	0	2	1
RVBD2151c:ftsQ	1	0	0	0	0	0	0	0	0	0	0	0	0	0	1	0	0	0	2	0
RVBD2152c:murC	1	0	0	1	0	0	0	0	0	0	0	0	0	0	1	0	0	0	2	1
RVBD2153c:murG	1	0	0	1	0	0	0	0	0	0	0	0	0	0	1	0	0	0	2	1
RVBD2157c:murF	1	0	0	0	0	0	0	0	0	0	0	0	0	0	1	0	0	0	2	0
RVBD2158c:murE	1	0	0	1	0	0	0	0	0	0	0	1	0	0	1	0	0	0	2	2
RVBD2164c:RVBD2164c	1	0	0	0	0	0	0	0	0	0	0	0	0	0	1	0	0	0	2	0
RVBD2170:RVBD2170	1	0	0	0	0	0	0	0	0	0	0	0	0	0	1	0	0	0	2	0
RVBD2171:lppM	1	0	0	0	0	0	0	0	0	0	0	0	0	0	1	0	0	0	2	0
RVBD2173:idsA2	1	0	0	1	0	0	0	0	0	0	0	0	0	0	1	0	0	0	2	1
RVBD2188c:pimB	1	0	0	0	0	0	0	0	0	0	0	0	0	0	1	0	0	0	2	0
RVBD2192c:trpD	1	0	0	0	0	0	0	0	0	0	0	1	0	0	1	0	0	0	2	1
RVBD2193:ctaE	0	0	0	1	0	1	0	0	1	0	0	0	0	0	1	0	0	0	2	2
RVBD2195:qcrA	0	0	0	1	0	1	0	0	1	0	0	0	0	0	1	0	0	0	2	2
RVBD2200c:ctaC	0	0	0	1	0	1	0	0	1	0	0	0	0	0	1	0	0	0	2	2
RVBD2202c:adoK	1	0	0	0	0	0	0	0	0	1	0	0	0	0	1	0	0	0	2	1
RVBD2210c:ilvE	1	0	0	0	0	0	0	0	0	0	0	1	0	0	1	0	0	0	2	1
RVBD2224c:caeA	1	0	0	1	0	0	0	0	0	0	0	0	0	0	1	0	0	0	2	1
RVBD2259:mscR	0	0	0	0	0	0	0	0	0	0	1	0	0	0	0	0	1	0	2	0
RVBD2343c:dnaG	0	0	0	0	1	0	0	0	0	0	0	0	0	0	1	0	0	0	2	0
RVBD2359:zur	1	0	0	0	0	0	0	0	0	0	0	0	0	0	1	0	0	0	2	0
RVBD2361c:RVBD2361c	1	0	0	1	0	0	0	0	0	0	0	0	0	0	1	0	0	1	2	2
RVBD2363:amiA2	1	0	0	0	0	0	0	0	0	0	0	0	0	0	1	0	0	0	2	0
RVBD2398c:cysW	0	0	0	0	1	0	1	0	0	0	0	0	0	0	0	0	0	0	2	0
RVBD2420c:RVBD2420c	0	0	0	1	0	0	0	0	0	0	0	0	0	0	1	0	1	0	2	1
RVBD2421c:nadD	1	0	0	1	0	0	0	0	0	1	0	0	0	0	1	0	0	0	2	2
RVBD2438A:RVBD2438A	0	0	0	0	0	0	0	0	0	0	0	0	0	1	1	0	1	1	2	2
RVBD2438c:nadE	0	0	0	0	0	0	0	0	0	0	0	0	0	0	1	0	1	0	2	0
RVBD2439c:proB	1	0	0	0	0	0	0	0	0	0	0	0	0	0	1	0	0	1	2	1
RVBD2440c:obg	0	0	0	1	0	0	0	0	0	0	0	1	0	0	1	0	1	0	2	2
RVBD2465c:rpiB	1	0	0	0	0	0	0	0	0	0	0	0	0	0	1	0	0	0	2	0
RVBD2507:RVBD2507	0	0	0	1	1	0	0	0	1	0	0	0	0	0	0	0	0	1	2	2
RVBD2511:orn	1	0	0	0	0	0	0	0	0	1	0	0	0	0	0	0	1	0	2	1
RVBD2520c:RVBD2520c	1	0	0	1	0	0	0	0	0	0	0	0	0	0	1	0	0	0	2	1
RVBD2523c:acpS	1	0	0	0	0	0	0	0	0	0	0	0	0	0	1	0	0	0	2	0
RVBD2524c:fas	1	0	0	1	0	0	0	1	0	0	0	0	0	0	1	0	0	0	2	2
RVBD2535c:pepQ	1	0	0	0	0	0	0	1	0	0	0	0	0	0	1	0	0	0	2	1
RVBD2538c:aroB	1	0	0	0	0	0	0	0	0	0	0	0	0	0	1	0	0	0	2	0
RVBD2539c:aroK	1	0	0	0	0	0	0	0	0	0	0	0	0	0	1	0	0	0	2	0
RVBD2540c:aroF	1	0	0	1	0	0	0	0	0	0	0	1	0	0	1	0	0	0	2	2
RVBD2563:RVBD2563	0	0	1	0	0	0	0	0	0	0	0	0	0	0	1	0	0	0	2	0
RVBD2572c:aspS	0	0	0	1	0	0	0	1	1	0	0	1	0	0	1	0	0	1	2	4
RVBD2593c:ruvA	0	0	0	0	1	0	0	0	0	0	0	0	0	0	1	0	0	0	2	0
RVBD2594c:ruvC	0	0	0	0	1	0	0	0	0	0	0	0	0	0	1	0	0	0	2	0
RVBD2603c:RVBD2603c	0	0	0	1	0	1	0	0	0	0	0	0	0	0	1	0	1	0	2	2
RVBD2614c:thrS	0	0	0	1	0	0	0	0	1	0	0	1	0	0	1	0	0	1	2	3
RVBD2637:dedA	0	0	1	0	0	0	0	0	0	0	0	0	0	0	1	0	0	0	2	0
RVBD2664:RVBD2664	0	0	0	1	0	0	0	0	0	0	0	0	0	0	1	0	1	0	2	1
RVBD2672:RVBD2672	1	0	0	0	0	0	0	0	0	0	0	0	0	0	1	0	0	0	2	0
RVBD2690c:RVBD2690c	0	1	0	1	1	0	0	1	1	0	0	0	0	0	0	0	0	0	2	3
RVBD2711:ideR	0	0	0	0	0	0	1	0	0	0	1	0	0	0	0	0	0	0	2	0
RVBD2720:lexA	0	0	0	0	1	0	0	0	0	0	0	0	0	0	1	0	0	0	2	0
RVBD2725c:hflX	0	0	0	0	0	0	0	0	0	0	1	0	0	0	0	0	1	0	2	0
RVBD2754c:thyX	1	0	0	0	0	0	0	0	0	0	0	0	0	0	1	0	0	0	2	0
RVBD2764c:thyA	1	0	0	1	0	0	0	0	0	0	0	0	0	0	1	0	0	0	2	1
RVBD2786c:ribF	1	0	0	0	0	0	0	0	0	1	0	1	0	0	1	0	0	1	2	3
RVBD2794c:pptT	1	0	0	0	0	0	0	0	0	0	0	0	0	0	1	0	0	0	2	0
RVBD2796c:lppV	0	0	1	0	0	0	0	0	0	0	0	0	0	0	1	0	0	0	2	0
RVBD2829c:RVBD2829c	0	0	0	0	0	0	0	0	0	0	0	0	0	0	1	0	1	0	2	0
RVBD2839c:infB	0	0	0	1	0	0	0	0	0	1	0	0	0	0	1	0	1	0	2	2
RVBD2846c:efpA	1	0	0	0	0	0	0	0	0	0	0	0	0	0	1	0	0	0	2	0
RVBD2864c:RVBD2864c	1	0	0	0	0	0	0	0	0	0	0	0	0	0	1	0	0	0	2	0
RVBD2868c:gcpE	0	0	0	1	0	0	0	0	0	0	0	0	0	0	1	0	1	0	2	1
RVBD2871:vapB43	0	0	0	0	0	0	1	0	0	0	0	0	0	0	0	0	1	0	2	0
RVBD2881c:cdsA	1	0	0	0	0	0	0	0	0	0	0	0	0	0	1	0	0	0	2	0
RVBD2882c:frr	0	0	0	0	0	0	0	0	1	0	0	0	0	0	0	0	1	0	2	0
RVBD2889c:tsf	1	0	0	0	0	0	0	0	0	0	0	1	0	1	1	0	0	0	2	2
RVBD2904c:rplS	0	0	0	1	0	1	0	0	1	0	0	0	0	1	1	0	0	0	2	3
RVBD2908c:RVBD2908c	0	0	0	0	1	0	0	1	0	0	0	0	0	0	0	0	1	0	2	1
RVBD2909c:rpsP	0	1	0	1	0	1	0	1	1	0	0	0	0	0	1	0	0	1	2	5
RVBD2969c:RVBD2969c	1	0	0	1	0	0	0	0	0	0	0	0	0	0	1	0	0	0	2	1
RVBD2973c:recG	0	0	0	0	1	0	0	0	0	0	0	0	0	0	1	0	0	0	2	0
RVBD2978c:RVBD2978c	1	0	0	0	0	0	0	0	0	0	0	0	0	0	1	0	0	0	2	0
RVBD2979c:RVBD2979c	1	0	0	0	0	0	0	0	0	0	0	0	0	0	1	0	0	0	2	0
RVBD2981c:ddlA	1	0	0	0	0	0	0	0	0	0	0	1	0	0	1	0	0	0	2	1
RVBD2988c:leuC	0	0	0	1	0	0	0	0	1	0	0	0	0	0	1	0	0	0	2	1
RVBD2993c:RVBD2993c	1	0	0	1	0	0	0	0	0	0	0	1	0	0	1	0	0	0	2	2
RVBD2996c:serA1	1	0	0	0	0	0	0	1	0	1	0	0	0	0	1	0	0	0	2	2
RVBD3002c:ilvN	0	0	0	1	0	0	0	0	0	0	0	1	0	0	1	0	1	0	2	2
RVBD3009c:gatB	1	0	0	0	0	0	0	0	0	0	0	1	0	0	1	0	0	0	2	1
RVBD3031:RVBD3031	1	0	0	1	0	0	0	0	0	0	0	0	0	0	1	0	0	0	2	1
RVBD3032:RVBD3032	1	0	0	0	0	0	0	0	0	0	0	0	0	0	1	0	0	0	2	0
RVBD3034c:RVBD3034c	1	0	0	0	0	0	0	0	0	0	0	0	0	0	1	0	0	0	2	0
RVBD3040c:RVBD3040c	1	0	0	1	0	0	0	0	0	0	0	0	0	0	1	0	0	0	2	1
RVBD3043c:ctaD	0	0	0	1	0	1	0	0	1	0	0	0	0	0	1	0	0	0	2	2
RVBD3051c:nrdE	1	0	0	0	0	0	0	0	0	0	0	0	0	0	1	0	0	0	2	0
RVBD3053c:nrdH	1	0	0	0	0	0	0	1	0	0	0	0	0	0	1	0	0	0	2	1
RVBD3058c:RVBD3058c	0	0	0	0	0	0	1	0	1	0	0	0	0	0	0	0	0	0	2	0
RVBD3105c:prfB	0	0	0	1	0	0	0	0	0	0	0	1	0	0	1	0	1	0	2	2
RVBD3168:RVBD3168	1	0	0	0	0	0	0	0	0	0	0	0	0	0	1	0	0	0	2	0
RVBD3215:entC	1	0	0	0	0	0	0	0	0	0	0	0	0	0	1	0	0	0	2	0
RVBD3244c:lpqB	1	0	0	0	0	0	0	0	0	0	0	0	0	0	1	0	0	0	2	0
RVBD3255c:manA	1	0	0	0	0	0	0	0	0	0	0	0	0	0	1	0	0	0	2	0
RVBD3260c:whiB2	1	0	0	0	0	0	0	0	0	1	0	0	0	0	1	0	0	0	2	1
RVBD3265c:wbbL1	1	0	0	0	0	0	0	0	0	0	0	0	0	0	1	0	0	0	2	0
RVBD3272:RVBD3272	0	0	0	0	1	0	0	0	0	0	0	0	0	0	0	0	1	0	2	0
RVBD3280:accD5	1	0	0	1	0	0	0	0	0	0	0	0	0	0	1	0	0	0	2	1
RVBD3301c:phoY1	0	0	0	0	0	0	0	0	1	0	0	0	0	0	1	0	0	0	2	0
RVBD3303c:lpdA	0	0	0	1	0	0	1	0	0	0	0	1	0	0	1	0	0	1	2	3
RVBD3311:RVBD3311	1	0	1	0	0	0	0	0	0	0	0	0	0	0	0	0	0	0	2	0
RVBD3336c:trpS	1	0	0	1	0	0	0	0	0	0	0	1	0	0	1	0	0	0	2	2
RVBD3394c:RVBD3394c	1	0	0	0	0	0	0	0	0	0	0	0	0	0	1	0	0	0	2	0
RVBD3396c:guaA	0	0	0	1	0	1	0	0	0	0	0	0	0	0	1	0	1	0	2	2
RVBD3414c:sigD	1	0	0	1	0	0	0	0	0	0	0	0	0	0	1	0	0	0	2	1
RVBD3415c:RVBD3415c	1	0	0	0	0	0	0	0	0	0	0	0	0	0	1	0	0	0	2	0
RVBD3423c:alr	0	0	0	0	0	0	0	0	1	0	0	0	0	0	1	0	0	0	2	0
RVBD3460c:rpsM	0	0	0	1	0	1	0	0	1	0	0	0	0	0	1	0	0	0	2	2
RVBD3461c:rpmJ	0	0	0	0	0	0	0	0	0	0	0	0	0	0	1	0	1	0	2	0
RVBD3462c:infA	0	0	0	1	0	1	0	0	0	0	0	0	0	0	1	0	1	0	2	2
RVBD3464:rmlB	1	0	0	0	0	0	0	0	0	0	0	0	0	0	1	0	0	0	2	0
RVBD3508:PE-PGRS54	0	0	0	0	1	0	0	1	0	0	0	0	0	0	1	0	0	0	2	1
RVBD3510c:RVBD3510c	0	0	0	0	1	0	0	0	0	0	0	0	0	0	1	0	0	0	2	0
RVBD3544c:fadE28	0	0	0	0	0	0	0	0	0	0	0	0	0	0	1	0	1	0	2	0
RVBD3579c:RVBD3579c	0	0	0	1	0	0	0	0	1	0	0	0	0	0	0	0	1	0	2	1
RVBD3580c:cysS1	1	0	0	1	0	0	0	0	0	1	0	1	0	0	1	0	0	0	2	3
RVBD3586:RVBD3586	0	0	0	0	1	0	0	0	0	0	0	0	0	0	1	0	0	0	2	0
RVBD3592:mhuD	1	0	1	0	0	0	0	0	0	0	0	0	0	0	0	0	0	0	2	0
RVBD3601c:panD	0	0	0	1	0	0	0	1	1	0	0	0	0	0	1	0	0	0	2	2
RVBD3624c:hpt	0	0	0	1	0	0	0	0	0	1	0	0	0	0	1	0	1	0	2	2
RVBD3626c:RVBD3626c	1	0	0	1	0	0	0	0	0	0	0	0	0	0	1	0	0	0	2	1
RVBD3627c:RVBD3627c	1	0	0	0	0	0	0	0	0	0	0	0	0	0	1	0	0	0	2	0
RVBD3628:ppa	1	0	0	0	0	0	0	0	0	0	0	0	0	0	1	0	0	0	2	0
RVBD3631:RVBD3631	0	0	0	0	0	0	1	0	0	0	0	0	0	0	1	0	0	0	2	0
RVBD3634c:galE1	1	0	0	0	0	0	0	0	0	0	0	0	0	0	1	0	0	0	2	0
RVBD3635:RVBD3635	1	0	0	0	0	0	0	0	0	0	0	0	0	0	1	0	0	0	2	0
RVBD3646c:topA	1	0	0	0	0	0	0	0	0	0	0	0	0	0	1	0	0	0	2	0
RVBD3657c:RVBD3657c	1	0	0	0	0	0	0	0	0	0	0	0	0	0	1	0	0	0	2	0
RVBD3669:RVBD3669	1	0	0	1	0	0	0	0	0	0	0	0	0	0	1	0	0	1	2	2
RVBD3673c:RVBD3673c	1	0	0	1	0	0	0	0	0	0	0	0	0	0	1	0	0	0	2	1
RVBD3708c:asd	0	0	0	1	0	0	0	0	0	0	0	0	0	0	1	0	1	1	2	2
RVBD3712:RVBD3712	1	0	0	0	0	0	0	0	0	0	0	0	0	0	1	0	0	1	2	1
RVBD3715c:recR	0	0	0	0	1	0	0	0	0	0	0	0	0	0	1	0	0	0	2	0
RVBD3717:RVBD3717	1	0	0	0	0	0	0	0	0	0	0	1	0	0	1	0	0	0	2	1
RVBD3721c:dnaZX	0	0	0	0	1	0	0	0	0	0	0	0	0	0	1	0	0	0	2	0
RVBD3754:tyrA	1	0	0	1	0	0	0	0	0	0	0	0	0	0	1	0	0	0	2	1
RVBD3770B:RVBD3770B	0	0	0	0	0	0	1	0	0	0	0	0	0	0	1	0	0	0	2	0
RVBD3780:RVBD3780	0	0	0	0	0	0	0	0	1	0	0	0	0	0	0	0	1	0	2	0
RVBD3799c:accD4	1	0	0	0	0	0	0	0	0	0	0	0	0	0	1	0	0	0	2	0
RVBD3800c:pks13	1	0	0	1	0	0	0	0	0	0	0	0	0	0	1	0	0	0	2	1
RVBD3801c:fadD32	1	0	0	1	0	0	0	0	0	0	0	0	0	0	1	0	0	0	2	1
RVBD3802c:RVBD3802c	1	0	0	0	0	0	0	0	0	0	0	0	0	0	1	0	0	0	2	0
RVBD3803c:fbpD	0	0	0	0	0	0	1	0	0	0	0	0	0	0	0	0	1	0	2	0
RVBD3811:RVBD3811	1	0	0	0	0	0	0	0	0	0	0	0	0	0	1	0	0	0	2	0
RVBD3814c:RVBD3814c	0	0	0	1	0	0	0	0	1	0	0	0	0	0	1	0	0	0	2	1
RVBD3816c:RVBD3816c	0	0	0	0	0	0	0	0	1	0	0	0	0	0	1	0	0	0	2	0
RVBD3821:RVBD3821	0	0	1	0	0	0	0	0	0	0	0	0	0	0	1	0	0	0	2	0
RVBD3823c:mmpL8	0	0	1	0	0	0	1	0	0	0	0	0	0	0	0	0	0	0	2	0
RVBD3827c:RVBD3827c	0	0	0	0	0	0	0	0	0	0	0	0	0	0	1	0	1	0	2	0
RVBD3838c:pheA	0	0	0	0	0	0	0	0	0	0	0	1	0	0	1	0	1	0	2	1
RVBD3863:RVBD3863	0	0	0	1	0	0	0	0	1	0	0	0	0	0	1	0	0	0	2	1
RVBD3908:mutT4	1	0	0	0	0	0	0	1	0	0	0	0	0	0	1	0	0	0	2	1
RVBD3909:RVBD3909	1	0	0	0	0	0	0	0	0	0	0	0	0	0	1	0	0	0	2	0
RVBD3913:trxB2	1	0	0	1	0	0	0	0	0	0	0	0	0	0	1	0	0	0	2	1
RVBD3915:RVBD3915	0	0	0	0	0	0	0	0	0	0	0	0	0	0	1	0	1	0	2	0
RVBD3916c:RVBD3916c	1	0	0	1	0	0	0	0	0	1	0	0	0	0	1	0	0	0	2	2
RVBD3918c:parA	1	0	0	0	0	0	0	0	0	0	0	0	0	0	1	0	0	0	2	0
RVBD3919c:gid	1	0	0	0	0	0	0	0	0	0	0	0	0	1	1	0	0	0	2	1
RVBD6003:tRNA-Gly	1	0	0	1	0	0	0	0	0	0	0	0	0	0	1	0	0	1	2	2
RVBD6009:tRNA-Lys	0	0	0	1	0	0	0	0	0	0	0	0	0	0	1	0	1	0	2	1
RVBD6014:tRNA-Ala	0	0	0	1	0	0	0	0	0	0	0	0	0	0	1	0	1	1	2	2
RVBD6015:tRNA-Gln	0	0	0	1	0	0	0	0	0	0	0	0	0	0	1	0	1	0	2	1
RVBD6017:tRNA-Arg	0	0	0	1	0	0	0	0	0	0	0	0	0	0	1	0	1	0	2	1
RVBD6023:tRNA-Pro	0	0	0	1	0	0	0	1	0	0	0	0	0	0	1	0	1	0	2	2
RVBD6025:tRNA-Val	0	0	0	1	0	0	0	0	0	0	0	0	0	0	1	0	1	0	2	1
RVBD6027:tRNA-Asn	0	0	0	0	0	0	0	0	0	0	0	0	0	0	1	0	1	0	2	0
RVBD6036:tRNA-Val	1	0	0	1	0	0	0	0	0	0	0	0	0	0	1	0	0	1	2	2
RVBD6038:tRNA-Gln	0	0	0	1	0	0	0	0	0	0	0	0	0	0	1	0	1	0	2	1
RVBD6040:tRNA-Met	0	0	0	1	0	0	0	0	0	0	0	0	0	0	1	0	1	0	2	1
RVBD6041:tRNA-Thr	0	0	0	1	0	1	0	0	0	0	0	0	0	0	1	0	1	0	2	2
RVBD6042:tRNA-Pro	0	0	0	1	0	0	0	0	0	0	0	0	0	0	1	0	1	0	2	1
RVBD6043:tRNA-Ser	0	1	0	1	0	1	0	1	0	0	1	0	0	0	0	0	1	0	2	4
RVBD6044:tRNA-Ser	0	0	0	0	0	0	0	0	0	0	0	0	0	0	1	0	1	0	2	0
rnpB:rnpB	1	0	0	0	0	0	0	0	0	0	0	0	0	0	1	0	0	0	2	0
tRNA-Ala15:tRNA-Ala15	0	1	0	1	0	0	0	0	0	0	0	0	0	0	1	0	1	0	2	2
tRNA-Ala37:tRNA-Ala37	0	0	0	0	0	0	0	0	0	0	1	0	0	1	0	0	1	0	2	1
tRNA-Arg18:tRNA-Arg18	0	0	0	1	0	0	0	0	0	1	0	0	0	0	1	0	1	0	2	2
tRNA-Glu11:tRNA-Glu11	0	1	0	0	0	1	0	0	0	0	1	0	0	0	1	0	0	0	2	2
tRNA-His29:tRNA-His29	0	0	0	0	0	1	0	1	0	0	0	0	0	1	1	0	1	1	2	4
tRNA-Leu19:tRNA-Leu19	0	0	0	1	0	1	0	1	0	0	1	1	0	0	1	0	0	0	2	4
tRNA-Leu3:tRNA-Leu3	0	0	0	1	0	0	0	0	0	0	1	0	0	0	1	0	0	0	2	1
tRNA-Lys10:tRNA-Lys10	0	0	0	1	0	0	0	0	0	0	0	0	0	0	1	0	1	0	2	1
tRNA-Pro26:tRNA-Pro26	0	0	0	1	0	0	0	1	0	0	0	0	0	0	1	0	1	0	2	2
tRNA-Pro40:tRNA-Pro40	0	0	0	1	0	0	0	0	0	1	0	0	0	0	1	0	1	0	2	2
tRNA-Ser41:tRNA-Ser41	0	0	0	1	0	0	0	0	0	0	0	0	0	0	1	0	1	0	2	1
tRNA-Thr39:tRNA-Thr39	0	0	0	1	0	0	0	0	0	0	1	0	0	0	1	0	0	0	2	1
tRNA-Val23:tRNA-Val23	0	0	0	1	0	0	0	0	0	0	0	0	0	0	1	0	1	0	2	1
tRNA-Val34:tRNA-Val34	1	0	0	1	0	0	0	0	0	0	0	0	0	0	1	0	0	1	2	2
RVBD0008c:RVBD0008c	0	0	0	0	0	0	0	0	0	0	0	0	0	0	0	0	1	0	1	0
RVBD0013:trpG	0	0	0	0	0	0	0	0	0	0	0	0	0	0	1	0	0	0	1	0
RVBD0023:RVBD0023	0	0	0	0	0	0	0	0	0	0	0	0	0	0	1	0	0	0	1	0
RVBD0024:RVBD0024	0	0	0	0	0	0	0	0	0	0	0	0	0	0	1	0	0	0	1	0
RVBD0026:RVBD0026	0	0	0	0	0	0	0	0	0	0	0	0	0	0	1	0	0	0	1	0
RVBD0028:RVBD0028	0	0	0	0	0	0	0	0	0	0	0	0	0	0	1	0	0	0	1	0
RVBD0034:RVBD0034	0	0	0	0	0	0	0	0	0	0	0	0	0	0	1	0	0	0	1	0
RVBD0037c:RVBD0037c	1	0	0	0	0	0	0	0	0	0	0	0	0	0	0	0	0	0	1	0
RVBD0043c:RVBD0043c	0	1	0	0	0	1	0	0	1	0	0	0	0	0	0	0	0	0	1	2
RVBD0053:rpsF	0	0	0	1	0	0	0	0	0	0	0	0	0	0	1	0	0	1	1	2
RVBD0054:ssb	0	1	0	1	0	0	0	1	0	0	0	0	0	0	1	0	0	1	1	4
RVBD0055:rpsR1	0	0	0	0	0	0	0	0	0	0	0	0	0	0	1	0	0	1	1	1
RVBD0057:RVBD0057	0	0	0	0	0	0	0	0	0	0	0	0	0	0	1	0	0	0	1	0
RVBD0059:RVBD0059	0	0	0	0	0	0	0	0	0	0	0	0	0	0	0	0	1	0	1	0
RVBD0064A:vapB1	0	0	0	0	0	0	0	0	0	0	0	0	0	0	1	0	0	0	1	0
RVBD0068:RVBD0068	0	0	0	0	0	0	0	0	0	0	0	0	0	0	1	0	0	0	1	0
RVBD0078:RVBD0078	0	0	0	0	0	0	0	0	1	0	0	0	0	0	0	0	0	0	1	0
RVBD0079:RVBD0079	0	0	0	0	0	0	0	0	0	1	0	0	0	0	1	0	0	0	1	1
RVBD0080:RVBD0080	0	0	0	0	0	0	0	0	0	0	0	0	0	0	1	0	0	0	1	0
RVBD0082:RVBD0082	0	0	0	0	0	0	0	0	0	0	0	0	0	0	1	0	0	0	1	0
RVBD0083:RVBD0083	0	0	0	0	0	0	0	0	0	0	0	0	0	0	1	0	0	0	1	0
RVBD0084:hycD	0	0	0	0	0	0	0	0	0	0	0	0	0	0	1	0	0	0	1	0
RVBD0086:hycQ	0	0	0	0	0	0	0	0	0	0	0	0	0	0	1	0	0	0	1	0
RVBD0087:hycE	0	0	0	0	0	0	0	0	0	0	0	0	0	0	1	0	0	0	1	0
RVBD0090:RVBD0090	0	0	0	0	0	0	0	0	0	0	0	0	0	0	1	0	0	0	1	0
RVBD0095c:RVBD0095c	0	0	0	0	0	0	0	0	1	0	0	0	0	0	0	0	0	0	1	0
RVBD0097:RVBD0097	0	0	0	0	0	0	0	0	0	0	0	0	0	0	1	0	0	0	1	0
RVBD0106:RVBD0106	0	0	0	0	0	0	0	0	0	0	0	0	0	0	1	0	0	0	1	0
RVBD0109:PE-PGRS1	0	0	0	0	0	0	0	0	0	0	0	0	0	0	1	0	0	0	1	0
RVBD0110:RVBD0110	0	0	0	0	0	0	0	0	0	0	0	0	0	0	1	0	0	0	1	0
RVBD0113:gmhA	0	0	0	0	0	0	0	0	0	0	0	0	0	0	1	0	0	0	1	0
RVBD0117:oxyS	0	0	0	0	0	0	0	0	0	0	0	0	0	0	1	0	0	0	1	0
RVBD0123:RVBD0123	0	0	0	1	0	0	0	0	0	0	0	1	0	0	1	0	0	0	1	2
RVBD0129c:fbpC	0	0	0	0	0	0	1	0	0	0	0	0	0	0	0	0	0	0	1	0
RVBD0147:RVBD0147	0	0	1	0	0	0	0	0	0	0	0	0	0	0	0	0	0	0	1	0
RVBD0149:RVBD0149	0	0	0	0	0	0	0	0	0	0	0	0	0	0	1	0	0	0	1	0
RVBD0150c:RVBD0150c	0	0	0	0	0	0	0	0	0	0	1	0	0	0	0	0	0	0	1	0
RVBD0152c:PE2	0	0	0	0	0	0	0	0	0	0	0	0	0	0	1	0	0	0	1	0
RVBD0153c:ptbB	0	0	1	0	0	0	0	0	0	1	0	0	0	0	0	0	0	0	1	1
RVBD0155:pntAa	0	0	0	0	0	0	0	0	0	1	0	0	0	0	1	0	0	0	1	1
RVBD0157A:RVBD0157A	0	0	0	0	0	0	0	0	0	0	0	0	0	0	0	0	1	0	1	0
RVBD0158:RVBD0158	0	0	0	0	0	0	0	0	1	0	0	0	0	0	0	0	0	0	1	0
RVBD0163:RVBD0163	0	0	0	0	0	0	0	0	0	0	0	0	0	0	1	0	0	0	1	0
RVBD0174:mce1F	0	0	0	0	0	0	0	0	0	0	0	0	0	0	0	0	1	0	1	0
RVBD0179c:lprO	1	0	0	0	0	0	0	0	0	0	0	0	0	0	0	0	0	0	1	0
RVBD0180c:RVBD0180c	0	0	0	0	0	0	0	0	0	0	0	0	0	0	0	0	1	0	1	0
RVBD0183:RVBD0183	0	0	0	0	0	0	0	0	0	0	0	0	0	0	1	0	0	0	1	0
RVBD0186:bglS	0	0	0	0	0	0	0	0	0	0	0	0	0	0	1	0	0	0	1	0
RVBD0187:RVBD0187	0	0	0	0	0	0	0	0	0	0	0	0	0	0	1	0	0	0	1	0
RVBD0188:RVBD0188	0	0	0	0	0	0	0	0	0	0	0	0	0	0	1	0	0	0	1	0
RVBD0198c:zmp1	0	0	0	0	0	0	0	0	0	0	0	0	0	0	1	0	0	0	1	0
RVBD0200:RVBD0200	0	0	0	0	0	0	0	0	0	0	0	0	0	0	1	0	0	0	1	0
RVBD0203:RVBD0203	0	0	1	0	0	0	0	0	0	0	0	0	0	0	0	0	0	0	1	0
RVBD0214:fadD4	0	0	0	0	0	0	0	0	0	0	0	0	0	0	1	0	0	0	1	0
RVBD0216:RVBD0216	0	0	0	0	0	0	0	0	0	0	0	0	0	0	1	0	0	0	1	0
RVBD0219:RVBD0219	0	0	0	0	0	0	0	0	0	0	0	0	0	0	1	0	0	0	1	0
RVBD0228:RVBD0228	0	0	0	0	0	0	0	0	0	0	0	0	0	0	1	0	0	0	1	0
RVBD0238:RVBD0238	0	0	0	0	0	0	0	0	1	0	0	0	0	0	0	0	0	0	1	0
RVBD0244c:fadE5	0	1	0	1	0	0	0	1	1	0	0	0	0	0	0	0	0	0	1	3
RVBD0245:RVBD0245	0	0	0	0	0	0	0	0	0	0	0	0	0	0	1	0	0	0	1	0
RVBD0270:fadD2	0	0	0	0	0	0	0	0	1	0	0	0	0	0	0	0	0	1	1	1
RVBD0279c:PE-PGRS4	0	0	0	0	0	0	0	0	0	0	0	0	0	0	0	0	1	0	1	0
RVBD0282:eccA3	0	1	0	1	0	1	0	0	0	1	0	0	0	0	1	0	0	0	1	4
RVBD0283:eccB3	0	1	0	1	0	0	0	0	0	1	0	0	0	0	1	0	0	0	1	3
RVBD0284:eccC3	0	1	0	1	0	0	0	0	0	1	0	0	0	0	1	0	0	0	1	3
RVBD0285:PE5	0	1	0	1	0	0	0	0	0	0	0	1	0	0	1	0	0	0	1	3
RVBD0286:PPE4	0	1	0	1	0	0	0	0	0	1	0	0	0	0	1	0	0	0	1	3
RVBD0287:esxG	0	1	0	1	0	1	0	0	0	1	0	0	0	0	1	0	0	0	1	4
RVBD0289:espG3	0	1	0	1	0	0	0	0	0	1	0	0	0	0	1	0	0	0	1	3
RVBD0291:mycP3	0	1	0	1	0	0	0	0	0	1	0	0	0	0	1	0	0	0	1	3
RVBD0297:PE-PGRS5	0	0	0	0	0	0	0	0	0	0	0	0	0	0	1	0	0	0	1	0
RVBD0303:RVBD0303	0	0	0	0	0	0	0	0	0	0	0	0	0	0	1	0	0	0	1	0
RVBD0306:RVBD0306	0	0	0	0	0	0	0	0	0	0	0	0	0	0	1	0	0	0	1	0
RVBD0315:RVBD0315	0	0	0	0	0	0	0	0	0	0	0	0	0	0	1	0	0	0	1	0
RVBD0318c:RVBD0318c	0	0	0	0	0	0	0	0	0	0	0	0	0	0	1	0	0	0	1	0
RVBD0326:RVBD0326	0	0	0	0	0	0	0	0	0	0	0	0	0	0	1	0	0	0	1	0
RVBD0330c:RVBD0330c	0	0	0	0	0	0	0	0	0	0	0	0	0	0	1	0	0	0	1	0
RVBD0331:RVBD0331	0	0	0	0	0	0	0	0	0	0	0	0	0	0	1	0	0	0	1	0
RVBD0337c:aspC	0	0	0	1	0	0	0	1	0	0	0	1	0	0	1	0	0	1	1	4
RVBD0338c:RVBD0338c	0	0	0	1	0	1	0	0	0	0	0	0	0	0	1	0	0	0	1	2
RVBD0347:RVBD0347	0	0	0	0	0	0	0	0	0	0	0	0	0	0	1	0	0	0	1	0
RVBD0350:dnaK	0	0	0	0	0	0	0	0	0	0	0	0	0	0	1	0	0	0	1	0
RVBD0353:hspR	0	0	0	0	0	0	0	0	1	0	0	0	0	0	0	0	0	0	1	0
RVBD0357c:purA	0	0	0	1	0	0	0	0	0	1	0	0	0	0	1	0	0	0	1	2
RVBD0359:RVBD0359	0	0	0	0	0	0	0	0	0	0	0	0	0	0	1	0	0	0	1	0
RVBD0360c:RVBD0360c	0	0	0	0	0	0	0	0	0	0	0	0	0	0	1	0	0	0	1	0
RVBD0374c:RVBD0374c	0	0	0	0	0	0	0	0	0	0	0	0	0	0	1	0	0	0	1	0
RVBD0377:RVBD0377	0	0	0	0	0	0	0	0	0	0	0	0	0	0	1	0	0	0	1	0
RVBD0385:RVBD0385	0	0	0	0	0	0	0	0	0	0	0	0	0	0	1	0	0	0	1	0
RVBD0390:RVBD0390	0	0	0	0	0	0	0	0	0	0	0	0	0	0	1	0	0	0	1	0
RVBD0391:metZ	0	0	0	0	0	0	0	0	0	1	0	0	0	0	1	0	0	0	1	1
RVBD0393:RVBD0393	0	0	0	0	0	0	0	0	0	0	0	0	0	0	1	0	0	0	1	0
RVBD0395:RVBD0395	0	0	0	0	0	0	0	0	0	0	0	0	0	0	1	0	0	0	1	0
RVBD0404:fadD30	0	0	0	0	0	0	0	0	0	0	0	0	0	0	1	0	0	0	1	0
RVBD0407:fgd1	0	0	0	0	0	0	0	0	0	0	0	0	0	0	1	0	0	0	1	0
RVBD0408:pta	0	0	0	0	0	0	0	0	0	0	0	0	0	0	1	0	0	0	1	0
RVBD0415:thiO	0	0	0	0	0	0	0	0	0	0	0	0	0	0	0	0	1	0	1	0
RVBD0417:thiG	0	0	0	0	0	0	0	0	0	0	0	0	0	0	0	0	1	0	1	0
RVBD0427c:xthA	0	0	0	0	0	0	0	0	0	0	0	0	0	0	1	0	0	0	1	0
RVBD0429c:def	0	0	0	0	0	0	0	0	1	0	0	0	0	0	0	0	0	0	1	0
RVBD0444c:rskA	1	0	0	0	0	0	0	0	0	0	0	0	0	0	0	0	0	0	1	0
RVBD0447c:ufaA1	0	0	0	0	0	0	0	0	0	0	0	0	0	0	1	0	0	0	1	0
RVBD0452:RVBD0452	0	0	0	0	0	0	1	0	0	0	0	0	0	0	0	0	0	0	1	0
RVBD0453:PPE11	0	0	0	0	0	0	0	0	0	0	0	0	0	0	1	0	0	0	1	0
RVBD0459:RVBD0459	0	0	0	0	0	0	0	0	0	0	0	0	0	0	1	0	0	0	1	0
RVBD0461:RVBD0461	0	0	1	0	0	0	0	0	0	0	0	0	0	0	0	0	0	0	1	0
RVBD0466:RVBD0466	1	0	0	0	0	0	0	0	0	0	0	0	0	0	0	0	0	0	1	0
RVBD0470c:pcaA	0	0	0	1	0	0	0	0	0	0	0	0	0	0	1	0	0	0	1	1
RVBD0473:RVBD0473	0	0	0	0	0	0	0	0	0	0	0	0	0	0	1	0	0	0	1	0
RVBD0476:RVBD0476	0	0	0	0	0	0	0	0	0	0	0	0	0	1	1	0	0	0	1	1
RVBD0483:lprQ	0	0	0	0	0	0	0	0	0	0	0	0	0	0	1	0	0	0	1	0
RVBD0495c:RVBD0495c	0	0	0	0	0	0	0	0	0	1	0	0	0	0	1	0	0	0	1	1
RVBD0497:RVBD0497	1	0	0	0	0	0	0	0	0	0	0	0	0	0	0	0	0	0	1	0
RVBD0500A:RVBD0500A	0	0	0	0	1	0	0	0	0	0	0	0	0	0	0	0	0	0	1	0
RVBD0502:RVBD0502	0	0	0	0	0	0	0	0	0	0	0	0	0	0	1	0	0	0	1	0
RVBD0517:RVBD0517	0	0	0	0	0	0	0	0	0	0	0	0	0	0	1	0	0	0	1	0
RVBD0519c:RVBD0519c	0	0	0	0	0	0	0	0	1	0	0	0	0	0	0	0	0	0	1	0
RVBD0522:gabP	0	0	0	0	0	0	0	0	0	0	0	0	0	0	1	0	0	0	1	0
RVBD0525:RVBD0525	0	0	0	1	0	0	0	0	0	0	0	0	0	0	1	0	0	0	1	1
RVBD0530:RVBD0530	0	0	0	0	0	0	0	0	0	0	0	0	0	0	1	0	0	0	1	0
RVBD0531:RVBD0531	0	0	0	0	0	0	0	0	0	0	0	0	0	0	0	0	1	0	1	0
RVBD0533c:fabH	1	0	0	0	0	0	0	0	0	0	0	0	0	0	0	0	0	0	1	0
RVBD0534c:menA	1	0	0	0	0	0	0	0	0	0	0	0	0	0	0	0	0	0	1	0
RVBD0535:pnp	1	0	0	0	0	0	0	0	0	0	0	0	0	0	0	0	0	0	1	0
RVBD0538:RVBD0538	0	0	0	1	0	0	0	0	0	0	0	0	0	0	1	0	0	0	1	1
RVBD0539:RVBD0539	0	0	0	0	0	0	0	0	0	0	0	0	0	0	1	0	0	0	1	0
RVBD0548c:menB	0	0	0	0	0	0	0	0	0	0	0	0	0	0	1	0	0	0	1	0
RVBD0552:RVBD0552	0	0	0	0	0	0	0	0	0	0	0	0	0	0	1	0	0	0	1	0
RVBD0556:RVBD0556	0	0	0	0	0	0	0	0	0	0	0	0	0	0	1	0	0	0	1	0
RVBD0562:grcC1	0	0	0	1	0	0	0	0	0	0	0	0	0	0	0	0	1	0	1	1
RVBD0564c:gpdA1	0	0	0	0	0	0	0	0	0	0	0	0	0	0	1	0	0	0	1	0
RVBD0566c:RVBD0566c	0	0	1	0	0	0	0	0	0	0	0	0	0	0	0	0	0	0	1	0
RVBD0588:yrbE2B	0	0	0	0	0	0	0	0	0	0	0	0	0	0	1	0	0	0	1	0
RVBD0592:mce2D	0	0	0	0	0	0	0	0	0	0	0	0	0	0	1	0	0	0	1	0
RVBD0604:lpqO	0	0	0	0	0	0	0	0	0	0	0	0	0	0	1	0	0	0	1	0
RVBD0614:RVBD0614	0	0	0	0	0	0	0	0	0	0	0	0	0	0	1	0	0	0	1	0
RVBD0619:galTb	0	0	0	0	0	0	0	0	0	0	0	0	0	0	1	0	0	0	1	0
RVBD0620:galK	0	0	0	0	0	0	0	0	0	0	0	0	0	0	1	0	0	0	1	0
RVBD0628c:RVBD0628c	0	0	0	0	0	0	0	0	0	0	0	0	0	0	1	0	0	0	1	0
RVBD0640:rplK	0	1	0	1	0	1	0	1	0	0	0	0	0	1	1	0	0	0	1	5
RVBD0643c:mmaA3	0	1	0	0	0	0	0	0	0	0	0	0	0	0	1	0	0	0	1	1
RVBD0648:RVBD0648	0	0	0	0	0	0	0	0	0	0	0	1	0	0	1	0	0	0	1	1
RVBD0649:fabD2	0	0	0	0	0	0	1	0	0	0	0	0	0	0	0	0	0	0	1	0
RVBD0650:RVBD0650	0	0	0	0	0	0	0	0	0	0	0	0	0	0	1	0	0	0	1	0
RVBD0653c:RVBD0653c	0	0	0	0	0	0	0	0	0	0	0	0	0	0	1	0	0	0	1	0
RVBD0670:end	0	0	0	0	0	0	0	0	0	0	0	0	0	0	1	0	0	0	1	0
RVBD0673:echA4	0	0	0	0	0	0	0	0	0	0	0	0	0	0	1	0	0	0	1	0
RVBD0683:rpsG	0	1	0	1	0	0	0	0	0	0	0	0	0	0	1	1	0	1	1	4
RVBD0684:fusA1	0	0	0	1	0	0	0	0	0	0	0	0	0	0	1	0	0	0	1	1
RVBD0693:pqqE	0	0	0	0	0	0	0	0	0	0	0	0	0	0	1	0	0	0	1	0
RVBD0696:RVBD0696	0	0	0	0	0	0	0	0	0	0	0	0	0	0	1	0	0	0	1	0
RVBD0699:RVBD0699	0	0	0	0	0	0	0	0	0	0	0	0	0	0	1	0	0	0	1	0
RVBD0700:rpsJ	0	0	0	1	0	1	0	1	1	0	0	0	0	0	0	1	0	0	1	4
RVBD0701:rplC	0	0	0	1	0	0	0	1	0	0	0	0	0	0	1	0	0	0	1	2
RVBD0703:rplW	0	0	0	1	0	0	0	0	0	0	0	0	0	0	1	0	0	0	1	1
RVBD0705:rpsS	0	0	0	1	0	0	0	0	0	0	0	0	0	0	1	1	0	0	1	2
RVBD0706:rplV	0	0	0	1	0	0	0	1	0	0	0	0	0	0	1	0	0	0	1	2
RVBD0710:rpsQ	0	0	0	1	0	0	0	1	0	0	0	0	0	0	1	0	0	0	1	2
RVBD0716:rplE	0	0	0	1	0	1	0	1	0	0	0	0	0	0	1	0	0	0	1	3
RVBD0728c:serA2	0	0	0	0	0	0	0	0	0	0	0	0	0	0	1	0	0	0	1	0
RVBD0746:PE-PGRS9	0	0	0	0	0	0	0	0	0	0	0	0	0	0	1	0	0	0	1	0
RVBD0753c:mmsA	1	0	0	0	0	0	0	0	0	0	0	0	0	0	0	0	0	0	1	0
RVBD0758:phoR	0	0	0	1	0	1	0	0	0	0	0	0	0	0	0	0	1	0	1	2
RVBD0759c:RVBD0759c	1	0	0	0	0	0	0	0	0	0	0	0	0	0	0	0	0	0	1	0
RVBD0761c:adhB	0	0	0	0	0	0	0	0	0	0	0	0	0	0	1	0	0	0	1	0
RVBD0763c:RVBD0763c	0	0	0	0	0	0	0	0	0	0	0	0	0	0	1	0	0	0	1	0
RVBD0769:RVBD0769	0	0	0	0	0	0	0	0	0	0	0	0	0	0	1	0	0	0	1	0
RVBD0771:RVBD0771	0	0	0	0	0	0	0	0	0	0	0	1	0	0	1	0	0	0	1	1
RVBD0780:purC	0	0	0	0	0	0	0	0	0	0	0	0	0	0	1	0	0	0	1	0
RVBD0784:RVBD0784	0	0	0	0	0	0	0	0	0	0	0	0	0	0	1	0	0	0	1	0
RVBD0807:RVBD0807	0	0	0	0	0	0	0	0	0	0	0	0	0	0	1	0	0	0	1	0
RVBD0808:purF	0	0	0	1	0	0	0	0	0	1	0	0	0	0	1	0	0	0	1	2
RVBD0814c:sseC2	0	0	0	1	0	0	0	0	1	0	0	0	0	0	0	0	0	0	1	1
RVBD0815c:cysA2	0	0	0	0	0	0	0	0	1	0	0	0	0	0	0	0	0	0	1	0
RVBD0825c:RVBD0825c	0	0	1	0	0	0	0	0	0	0	0	0	0	0	0	0	0	0	1	0
RVBD0827c:kmtR	0	0	0	0	0	0	0	0	1	0	0	0	0	0	0	0	0	0	1	0
RVBD0831c:RVBD0831c	0	0	0	0	0	0	0	0	0	0	0	0	0	0	1	0	0	0	1	0
RVBD0832:PE-PGRS12	0	0	0	0	0	0	0	0	0	0	0	0	0	0	1	0	0	0	1	0
RVBD0839:RVBD0839	0	0	0	0	0	0	0	0	0	0	0	0	0	0	1	0	0	0	1	0
RVBD0849:RVBD0849	0	0	0	0	0	0	0	0	0	0	0	0	0	0	1	0	0	0	1	0
RVBD0856:RVBD0856	0	0	0	0	0	0	0	0	0	0	0	0	0	0	1	0	0	0	1	0
RVBD0881:RVBD0881	0	0	0	0	0	0	0	0	0	0	0	0	0	0	1	0	0	0	1	0
RVBD0883c:RVBD0883c	0	0	0	0	0	0	0	0	0	0	0	0	0	0	1	0	0	0	1	0
RVBD0892:RVBD0892	0	0	0	0	0	0	0	0	0	0	0	0	0	0	1	0	0	0	1	0
RVBD0896:gltA2	0	1	0	1	0	1	1	1	0	0	0	1	0	0	0	1	0	0	1	6
RVBD0900:RVBD0900	0	0	0	0	0	0	0	0	0	0	0	0	0	0	1	0	0	0	1	0
RVBD0904c:accD3	0	0	0	0	0	0	0	0	1	0	0	0	0	0	0	0	0	0	1	0
RVBD0906:RVBD0906	0	0	0	0	0	0	0	0	0	0	0	0	0	0	1	0	0	0	1	0
RVBD0912:RVBD0912	0	0	1	0	0	0	0	0	0	0	0	0	0	0	0	0	0	0	1	0
RVBD0930:pstA1	0	0	0	0	0	0	0	0	0	0	0	0	0	0	1	0	0	0	1	0
RVBD0936:pstA2	0	0	0	0	0	0	0	0	0	0	0	0	0	0	1	0	0	0	1	0
RVBD0937c:mku	0	0	0	0	0	0	0	0	0	0	0	0	0	0	1	0	0	0	1	0
RVBD0940c:RVBD0940c	0	0	0	0	0	0	0	0	0	0	0	0	0	0	1	0	0	0	1	0
RVBD0952:sucD	1	0	0	1	0	1	0	1	0	0	0	1	0	0	0	0	0	1	1	5
RVBD0962c:lprP	0	0	0	0	0	0	1	0	0	0	0	0	0	0	0	0	0	0	1	0
RVBD0975c:fadE13	0	0	0	0	0	0	0	0	0	0	0	0	0	0	1	0	0	0	1	0
RVBD0977:PE-PGRS16	0	0	0	0	0	0	0	0	0	0	0	0	0	0	1	0	0	0	1	0
RVBD0979c:RVBD0979c	0	0	0	1	0	0	0	1	0	0	0	0	0	0	1	0	0	0	1	2
RVBD0982:mprB	0	0	0	1	0	0	0	0	1	0	0	0	0	0	0	0	0	0	1	1
RVBD0983:pepD	1	0	0	1	0	0	0	0	0	0	0	0	0	0	0	0	0	0	1	1
RVBD0986:RVBD0986	0	0	0	0	0	0	0	0	0	0	0	0	0	0	1	0	0	0	1	0
RVBD0991c:RVBD0991c	0	0	0	0	0	0	0	0	1	0	0	0	0	0	0	0	0	0	1	0
RVBD0996:RVBD0996	0	0	1	0	0	0	0	0	0	0	0	0	0	0	0	0	0	0	1	0
RVBD0997:RVBD0997	0	0	0	0	0	0	0	0	0	0	0	0	0	0	1	0	0	0	1	0
RVBD1003:RVBD1003	0	0	0	0	0	0	0	0	0	0	0	0	0	0	1	0	0	0	1	0
RVBD1004c:RVBD1004c	0	0	0	0	0	0	0	0	0	0	0	0	0	0	1	0	0	0	1	0
RVBD1007c:metS	0	0	0	1	0	0	0	0	0	0	0	1	0	0	1	0	0	1	1	3
RVBD1012:RVBD1012	0	0	0	0	0	0	0	0	0	0	0	0	0	0	1	0	0	0	1	0
RVBD1017c:prsA	0	0	0	1	0	0	0	0	0	1	0	0	0	0	1	0	0	0	1	2
RVBD1020:mfd	0	0	0	0	1	0	0	0	0	0	0	0	0	0	0	0	0	0	1	0
RVBD1023:eno	0	0	0	0	0	0	0	0	0	0	0	0	0	0	1	0	0	0	1	0
RVBD1024:RVBD1024	0	0	0	0	0	0	0	0	0	0	0	0	0	0	1	0	0	0	1	0
RVBD1025:RVBD1025	0	0	0	0	0	0	0	0	0	0	0	0	0	0	1	0	0	0	1	0
RVBD1027c:kdpE	0	0	0	0	0	0	0	0	0	0	0	0	0	0	1	0	0	0	1	0
RVBD1029:kdpA	0	0	0	0	0	0	0	0	0	0	0	0	0	0	1	0	0	0	1	0
RVBD1037c:esxI	0	0	0	1	0	0	0	0	0	0	0	0	0	0	1	0	0	0	1	1
RVBD1038c:esxJ	0	0	0	1	0	0	0	0	0	0	0	0	0	0	1	0	0	0	1	1
RVBD1042c:RVBD1042c	0	0	0	0	0	0	0	0	0	0	0	0	0	0	1	0	0	0	1	0
RVBD1048c:RVBD1048c	0	0	0	0	0	0	0	0	0	0	0	0	0	0	1	0	0	0	1	0
RVBD1054:RVBD1054	0	0	0	0	0	0	0	1	0	0	0	0	0	0	1	0	0	0	1	1
RVBD1059:RVBD1059	0	0	0	0	0	0	0	0	0	0	0	0	0	0	1	0	0	0	1	0
RVBD1060:RVBD1060	0	0	0	0	0	0	0	0	0	0	1	0	0	0	0	0	0	0	1	0
RVBD1068c:PE-PGRS20	0	0	0	0	0	0	0	0	0	0	0	0	0	0	1	0	0	0	1	0
RVBD1087A:RVBD1087A	0	0	0	0	0	0	0	0	0	0	0	0	0	0	1	0	0	0	1	0
RVBD1090:celA2b	0	0	0	0	0	0	0	0	0	0	0	1	0	0	1	0	0	0	1	1
RVBD1091:PE-PGRS22	0	0	0	0	0	0	0	0	0	0	0	0	0	0	1	0	0	0	1	0
RVBD1100:RVBD1100	0	0	0	1	0	0	0	0	1	0	0	0	0	0	0	0	0	0	1	1
RVBD1106c:RVBD1106c	0	0	0	0	0	0	0	0	0	0	0	0	0	0	1	0	0	0	1	0
RVBD1107c:xseB	0	0	0	0	1	0	0	0	0	0	0	0	0	0	0	0	0	0	1	0
RVBD1108c:xseA	0	0	0	0	1	0	0	0	0	0	0	0	0	0	0	0	0	0	1	0
RVBD1109c:RVBD1109c	0	0	0	0	1	0	0	0	0	0	0	0	0	0	0	0	0	0	1	0
RVBD1113:vapB32	0	0	0	0	0	0	0	0	0	0	0	0	0	0	0	0	1	0	1	0
RVBD1130:prpD	0	0	0	0	0	0	1	0	0	0	0	0	0	0	0	0	0	0	1	0
RVBD1131:prpC	0	0	0	0	0	0	1	0	0	0	0	0	0	0	0	0	0	0	1	0
RVBD1170:mshB	0	0	0	0	0	0	0	0	0	1	0	0	0	0	1	0	0	0	1	1
RVBD1171:RVBD1171	0	0	0	0	0	0	0	0	0	0	0	0	0	0	1	0	0	0	1	0
RVBD1174c:TB8.4	0	0	0	0	0	0	1	0	0	0	0	0	0	0	0	0	0	0	1	0
RVBD1184c:RVBD1184c	0	0	0	0	0	0	1	0	0	0	0	0	0	0	0	0	0	0	1	0
RVBD1188:RVBD1188	0	0	0	0	0	0	0	0	0	0	0	0	0	0	1	0	0	0	1	0
RVBD1189:sigI	0	0	0	0	0	0	0	0	0	0	0	0	0	0	1	0	0	0	1	0
RVBD1199c:RVBD1199c	0	0	0	0	0	0	0	0	0	0	0	0	0	0	1	0	0	0	1	0
RVBD1202:dapE	0	0	0	0	0	0	0	0	0	0	0	0	0	0	1	0	0	0	1	0
RVBD1213:glgC	0	0	0	0	0	0	0	0	1	0	0	0	0	0	0	0	0	0	1	0
RVBD1215c:RVBD1215c	0	0	0	0	0	0	0	0	0	0	0	0	0	0	1	0	0	0	1	0
RVBD1229c:mrp	0	0	0	1	0	1	0	1	0	0	0	0	0	0	1	0	0	0	1	3
RVBD1234:RVBD1234	0	0	0	0	0	0	0	0	0	0	0	0	0	0	1	0	0	0	1	0
RVBD1252c:lprE	0	0	1	0	0	0	0	0	0	0	0	0	0	0	0	0	0	0	1	0
RVBD1258c:RVBD1258c	0	0	0	0	0	0	0	0	0	0	0	0	1	0	0	0	0	0	1	0
RVBD1259:udgB	0	0	0	0	0	0	0	0	0	0	0	0	1	0	0	0	0	0	1	0
RVBD1270c:lprA	0	0	0	0	0	0	0	0	0	0	0	0	0	0	1	0	0	0	1	0
RVBD1273c:RVBD1273c	0	0	0	0	0	0	0	0	0	0	0	0	0	0	0	0	1	0	1	0
RVBD1275:lprC	1	0	0	0	0	0	0	0	0	0	0	0	0	0	0	0	0	0	1	0
RVBD1278:RVBD1278	0	0	0	0	1	0	0	0	0	0	0	0	0	0	0	0	0	0	1	0
RVBD1283c:oppB	0	0	0	0	0	0	0	0	0	0	0	0	1	0	0	0	0	0	1	0
RVBD1285:cysD	0	0	0	0	0	0	1	0	0	0	0	0	0	0	0	0	0	0	1	0
RVBD1287:RVBD1287	0	0	0	0	0	0	0	0	1	0	0	0	0	0	0	0	0	0	1	0
RVBD1294:thrA	0	0	0	1	0	0	0	0	0	0	0	1	0	0	1	0	0	0	1	2
RVBD1298:rpmE	0	0	0	1	0	0	0	0	0	0	0	0	0	0	1	0	0	0	1	1
RVBD1315:murA	0	0	0	0	0	0	0	0	0	0	0	0	0	0	1	0	0	0	1	0
RVBD1321:RVBD1321	0	0	0	0	0	0	0	0	0	0	0	0	0	0	0	0	1	0	1	0
RVBD1322:RVBD1322	0	0	0	0	0	0	0	0	0	0	0	0	0	0	0	0	1	0	1	0
RVBD1324:RVBD1324	0	0	0	0	1	0	0	0	0	1	0	0	0	0	0	0	0	0	1	1
RVBD1325c:PE-PGRS24	0	0	0	0	0	0	0	0	0	0	0	0	0	0	1	0	0	0	1	0
RVBD1328:glgP	0	0	0	0	0	0	0	0	0	0	0	0	0	0	1	0	0	0	1	0
RVBD1337:RVBD1337	0	0	0	0	0	0	0	0	0	0	0	0	0	0	1	0	0	0	1	0
RVBD1339:RVBD1339	0	1	0	1	0	0	0	0	1	0	0	0	0	0	0	0	0	1	1	3
RVBD1348:irtA	0	0	0	0	0	0	0	0	0	0	0	1	0	0	1	0	0	0	1	1
RVBD1351:RVBD1351	0	0	0	0	0	0	0	0	0	0	0	0	0	0	1	0	0	0	1	0
RVBD1354c:RVBD1354c	0	0	0	0	0	0	0	0	0	0	0	0	0	0	1	0	0	0	1	0
RVBD1364c:RVBD1364c	0	0	0	0	0	0	0	0	0	0	0	0	0	0	1	0	0	0	1	0
RVBD1366:RVBD1366	0	0	0	0	0	0	0	0	0	0	0	0	0	0	1	0	0	0	1	0
RVBD1371:RVBD1371	0	0	0	0	0	0	0	0	0	0	0	0	0	0	1	0	0	0	1	0
RVBD1378c:RVBD1378c	0	0	0	0	0	0	0	0	0	0	0	0	0	0	1	0	0	0	1	0
RVBD1387:PPE20	0	0	0	0	0	0	0	0	1	0	0	0	0	0	0	0	0	0	1	0
RVBD1391:dfp	0	0	0	0	0	0	0	0	0	0	0	0	0	0	1	0	0	0	1	0
RVBD1392:metK	0	0	0	1	0	0	0	0	0	0	0	1	0	0	0	0	1	0	1	2
RVBD1396c:PE-PGRS25	0	0	0	0	0	0	0	0	0	0	0	0	0	0	1	0	0	0	1	0
RVBD1400c:lipI	0	0	0	0	0	0	0	0	0	0	0	0	0	0	1	0	0	0	1	0
RVBD1402:priA	0	0	0	0	1	0	0	0	0	0	0	0	0	0	0	0	0	0	1	0
RVBD1403c:RVBD1403c	0	0	0	1	0	0	0	0	0	0	0	0	0	0	1	0	0	0	1	1
RVBD1408:rpe	0	0	0	1	0	0	0	0	0	1	0	1	0	0	1	0	0	0	1	3
RVBD1409:ribG	0	0	0	0	0	0	0	0	0	1	0	0	0	0	1	0	0	0	1	1
RVBD1412:ribC	0	0	0	1	0	0	0	0	0	0	0	1	0	0	1	0	0	0	1	2
RVBD1414:RVBD1414	0	0	0	0	0	0	0	0	0	0	0	0	0	0	1	0	0	0	1	0
RVBD1415:ribA2	0	0	0	1	0	0	0	0	0	1	0	1	0	0	1	0	0	0	1	3
RVBD1416:ribH	0	0	0	0	0	0	0	0	0	1	0	0	0	0	1	0	0	0	1	1
RVBD1429:RVBD1429	0	0	0	0	0	0	0	0	0	0	0	0	0	0	1	0	0	0	1	0
RVBD1433:RVBD1433	1	0	0	0	0	0	0	0	0	0	0	0	0	0	0	0	0	0	1	0
RVBD1434:RVBD1434	1	0	0	0	0	0	0	0	0	0	0	0	0	0	0	0	0	0	1	0
RVBD1436:gap	0	0	0	0	0	0	0	0	0	1	0	0	0	0	1	0	0	1	1	2
RVBD1461:RVBD1461	0	0	0	1	0	0	0	1	0	0	0	0	0	0	1	0	0	0	1	2
RVBD1462:RVBD1462	0	0	0	1	0	1	0	1	0	0	0	1	0	0	1	0	0	0	1	4
RVBD1463:RVBD1463	0	1	0	1	0	1	0	0	0	0	0	0	0	0	1	0	0	0	1	3
RVBD1492:mutA	0	0	0	0	0	0	0	0	0	0	1	0	0	0	0	0	0	0	1	0
RVBD1493:mutB	0	0	0	0	0	0	0	0	0	0	0	0	0	0	1	0	0	0	1	0
RVBD1500:RVBD1500	0	0	0	0	0	0	0	0	0	0	0	0	0	0	1	0	0	0	1	0
RVBD1508A:RVBD1508A	0	0	0	0	0	0	0	0	0	0	0	0	0	0	1	0	0	0	1	0
RVBD1512:epiA	0	0	0	0	0	0	0	0	0	0	0	0	0	0	1	0	0	0	1	0
RVBD1513:RVBD1513	0	0	0	0	0	0	0	0	0	0	0	0	0	0	1	0	0	0	1	0
RVBD1524:RVBD1524	0	0	0	0	0	0	0	0	0	0	0	0	0	0	1	0	0	0	1	0
RVBD1536:ileS	0	0	0	0	0	0	0	0	0	0	0	0	0	0	1	0	0	0	1	0
RVBD1537:dinX	0	0	0	0	0	0	0	0	0	0	0	0	0	0	1	0	0	0	1	0
RVBD1543:RVBD1543	0	0	0	0	0	0	0	0	0	0	0	0	0	0	1	0	0	0	1	0
RVBD1558:RVBD1558	0	0	0	0	0	0	1	0	0	0	0	0	0	0	0	0	0	0	1	0
RVBD1559:ilvA	0	0	0	1	0	1	0	0	0	0	0	1	0	0	1	0	0	1	1	4
RVBD1560:vapB11	0	0	0	0	0	0	0	0	0	0	0	0	0	0	0	0	1	0	1	0
RVBD1574:RVBD1574	0	0	0	0	0	0	0	0	0	0	0	0	0	0	1	0	0	0	1	0
RVBD1582c:RVBD1582c	0	0	0	0	0	0	0	0	0	0	0	1	0	0	1	0	0	0	1	1
RVBD1588c:RVBD1588c	0	0	0	0	0	0	1	0	0	0	0	0	0	0	0	0	0	0	1	0
RVBD1589:bioB	0	0	0	0	0	0	0	0	0	0	0	0	0	0	1	0	0	0	1	0
RVBD1593c:RVBD1593c	0	0	0	0	0	0	0	0	1	0	0	0	0	0	0	0	0	0	1	0
RVBD1595:nadB	0	0	0	0	0	0	0	0	0	1	0	0	0	0	1	0	0	0	1	1
RVBD1599:hisD	0	0	0	0	0	0	0	0	0	0	0	0	0	1	1	0	0	1	1	2
RVBD1601:hisB	0	0	0	0	0	0	0	0	0	0	0	0	0	1	1	0	0	1	1	2
RVBD1602:hisH	0	0	0	1	0	1	0	0	0	0	0	1	0	1	1	0	0	1	1	5
RVBD1616:RVBD1616	0	0	0	0	0	0	0	0	0	0	0	0	0	0	1	0	0	0	1	0
RVBD1618:tesB1	0	0	0	0	0	0	0	0	0	0	0	0	0	0	1	0	0	0	1	0
RVBD1630:rpsA	0	0	0	1	0	0	0	0	0	1	0	0	0	0	1	0	0	0	1	2
RVBD1631:coaE	0	0	0	0	0	0	0	0	0	0	0	0	0	0	1	0	0	0	1	0
RVBD1633:uvrB	0	0	0	0	1	0	0	0	0	0	0	0	0	0	0	0	0	0	1	0
RVBD1643:rplT	0	0	0	1	0	0	0	0	0	0	0	0	0	0	1	0	0	0	1	1
RVBD1649:pheS	0	0	0	1	0	0	0	0	0	0	0	1	0	0	1	0	0	0	1	2
RVBD1654:argB	0	0	0	0	0	0	0	0	0	0	0	1	0	0	1	0	0	0	1	1
RVBD1658:argG	0	0	0	0	0	0	0	0	0	0	0	0	0	0	1	0	0	0	1	0
RVBD1659:argH	0	0	0	0	0	0	0	0	0	0	0	0	0	0	1	0	0	0	1	0
RVBD1661:pks7	0	0	0	0	0	0	0	0	0	0	0	0	0	0	1	0	0	0	1	0
RVBD1666c:cyp139	0	0	0	0	0	0	0	0	1	0	0	0	0	0	0	0	0	0	1	0
RVBD1687c:RVBD1687c	0	0	0	0	0	0	0	0	0	0	0	0	0	0	1	0	0	0	1	0
RVBD1693:RVBD1693	0	0	0	0	0	0	0	0	0	0	0	0	0	0	1	0	0	0	1	0
RVBD1699:pyrG	0	0	0	1	0	0	0	0	0	0	0	0	0	0	1	0	0	0	1	1
RVBD1700:RVBD1700	0	0	1	0	0	0	0	0	0	0	0	0	0	0	0	0	0	0	1	0
RVBD1716:RVBD1716	0	0	0	0	0	0	0	0	0	0	0	0	0	0	1	0	0	0	1	0
RVBD1717:RVBD1717	0	0	0	0	0	0	0	0	0	0	0	0	0	0	1	0	0	0	1	0
RVBD1723:RVBD1723	0	0	0	0	0	0	0	0	0	0	0	0	0	0	1	0	0	0	1	0
RVBD1727:RVBD1727	0	0	0	0	0	0	0	0	0	0	0	0	0	0	1	0	0	0	1	0
RVBD1735c:RVBD1735c	0	0	0	0	0	0	0	0	0	0	0	0	0	0	0	0	1	0	1	0
RVBD1737c:narK2	0	0	0	0	0	0	0	0	0	0	0	0	0	0	1	0	0	0	1	0
RVBD1747:RVBD1747	0	0	0	1	0	0	0	0	0	0	0	0	0	0	1	0	0	0	1	1
RVBD1752:RVBD1752	0	0	0	0	0	0	0	0	0	0	0	0	0	0	1	0	0	0	1	0
RVBD1758:cut1	0	0	0	0	0	0	0	0	0	0	0	0	0	0	1	0	0	0	1	0
RVBD1765c:RVBD1765c	0	0	0	0	0	0	0	0	0	0	0	0	0	0	1	0	0	0	1	0
RVBD1769:RVBD1769	0	0	0	0	0	0	0	0	0	0	0	0	0	0	1	0	0	0	1	0
RVBD1772:RVBD1772	0	0	0	0	0	0	0	0	0	0	0	0	0	0	1	0	0	0	1	0
RVBD1782:eccB5	0	0	0	1	0	0	0	0	0	1	0	0	0	0	1	0	0	0	1	2
RVBD1783:eccC5	0	0	0	1	0	0	0	0	0	1	0	0	0	0	1	0	0	0	1	2
RVBD1791:PE19	0	0	0	0	0	0	0	0	0	1	0	0	0	0	1	0	0	0	1	1
RVBD1795:eccD5	0	0	0	1	0	1	0	0	0	1	0	0	0	0	1	0	0	0	1	3
RVBD1797:eccE5	0	0	0	1	0	1	0	0	0	1	0	0	0	0	1	0	0	0	1	3
RVBD1798:eccA5	1	0	0	0	0	1	0	0	0	0	0	0	0	0	0	0	0	0	1	1
RVBD1815:RVBD1815	0	0	0	0	0	0	0	0	0	0	0	0	0	0	1	0	0	0	1	0
RVBD1818c:PE-PGRS33	0	0	0	0	0	0	0	0	0	0	0	0	0	0	1	0	0	0	1	0
RVBD1826:gcvH	0	0	0	1	0	0	0	0	0	0	0	0	1	0	0	0	0	0	1	1
RVBD1837c:glcB	0	1	0	1	0	0	1	0	0	0	0	0	0	0	0	0	0	0	1	2
RVBD1839c:vapB13	0	1	0	0	0	0	0	0	0	0	0	0	0	0	0	0	1	1	1	2
RVBD1846c:RVBD1846c	0	0	1	0	0	0	0	0	0	0	0	0	0	0	0	0	0	0	1	0
RVBD1854c:ndh	0	1	0	0	0	0	0	0	0	1	0	0	0	0	1	0	0	0	1	2
RVBD1859:modC	0	0	0	0	0	0	0	0	0	0	0	0	0	0	1	0	0	0	1	0
RVBD1860:apa	0	0	0	0	0	0	0	0	0	0	0	0	0	0	1	0	0	0	1	0
RVBD1884c:rpfC	1	0	0	0	0	0	0	0	0	0	0	0	0	0	0	0	0	0	1	0
RVBD1901:cinA	0	0	0	0	0	0	0	0	1	0	0	0	0	0	0	0	0	0	1	0
RVBD1906c:RVBD1906c	0	0	0	0	0	0	1	0	0	0	0	0	0	0	0	0	0	0	1	0
RVBD1907c:RVBD1907c	0	0	0	0	0	0	0	0	1	0	0	0	0	0	0	0	0	0	1	0
RVBD1925:fadD31	0	0	0	0	0	0	0	0	0	0	0	0	0	0	1	0	0	0	1	0
RVBD1961:RVBD1961	0	0	0	0	0	0	0	0	0	0	0	0	0	0	1	0	0	0	1	0
RVBD1981c:nrdF1	0	0	0	0	0	0	0	0	0	0	0	0	0	0	1	0	0	0	1	0
RVBD1982A:vapB36	0	0	0	0	0	0	0	0	0	0	0	0	0	0	0	0	1	0	1	0
RVBD1988:erm(37)	0	0	0	0	0	0	0	0	0	0	0	0	0	0	0	0	1	0	1	0
RVBD2000:RVBD2000	0	0	0	0	0	0	0	0	0	0	0	0	0	0	1	0	0	0	1	0
RVBD2017:RVBD2017	0	0	0	0	0	0	0	0	0	0	0	0	0	0	1	0	0	0	1	0
RVBD2032:acg	0	0	0	0	0	0	0	0	0	0	0	0	0	0	1	0	0	0	1	0
RVBD2037c:RVBD2037c	0	0	0	0	0	0	0	0	0	0	0	0	0	0	1	0	0	0	1	0
RVBD2049c:RVBD2049c	0	0	0	0	0	0	0	0	1	0	0	0	0	0	0	0	0	0	1	0
RVBD2091c:RVBD2091c	1	0	0	0	0	0	0	0	0	0	0	0	0	0	0	0	0	0	1	0
RVBD2092c:helY	0	0	0	0	0	0	0	0	0	0	0	0	0	0	0	0	1	0	1	0
RVBD2095c:pafC	0	0	0	0	1	0	0	0	0	0	0	0	0	0	0	0	0	0	1	0
RVBD2096c:pafB	0	0	0	0	1	0	0	0	0	0	0	0	0	0	0	0	0	0	1	0
RVBD2104c:vapB37	0	0	0	0	0	0	0	0	0	0	0	0	0	0	0	0	1	0	1	0
RVBD2112c:dop	0	0	0	0	0	0	0	0	0	1	0	1	0	0	1	0	0	0	1	2
RVBD2120c:RVBD2120c	0	0	0	0	0	0	0	0	0	0	1	0	0	0	0	0	0	0	1	0
RVBD2122c:hisE	0	0	0	1	0	0	0	0	0	0	0	1	0	1	1	0	0	1	1	4
RVBD2125:RVBD2125	0	0	0	1	0	0	0	0	0	0	0	0	0	0	0	0	1	0	1	1
RVBD2136c:RVBD2136c	0	0	0	1	0	0	0	0	1	0	0	0	0	0	0	0	0	0	1	1
RVBD2137c:RVBD2137c	0	0	0	0	0	0	0	0	0	0	0	0	0	0	1	0	0	0	1	0
RVBD2139:pyrD	0	0	0	0	0	0	0	0	0	0	0	0	0	0	1	0	0	0	1	0
RVBD2176:pknL	0	0	1	0	0	0	0	0	0	0	0	0	0	0	0	0	0	0	1	0
RVBD2177c:RVBD2177c	0	0	0	0	0	0	0	0	0	0	0	0	0	0	1	0	0	0	1	0
RVBD2178c:aroG	0	0	0	1	0	0	0	0	0	0	0	1	0	0	1	0	0	0	1	2
RVBD2180c:RVBD2180c	0	0	0	0	0	0	0	0	0	0	0	0	0	0	1	0	0	0	1	0
RVBD2181:RVBD2181	0	0	1	0	0	0	0	0	0	0	0	0	0	0	0	0	0	0	1	0
RVBD2194:qcrC	0	0	0	1	0	1	0	0	1	0	0	0	0	0	0	0	0	0	1	2
RVBD2196:qcrB	0	0	0	1	0	1	0	0	1	0	0	0	0	0	0	0	0	0	1	2
RVBD2197c:RVBD2197c	0	0	0	0	0	0	0	0	0	0	0	0	0	0	1	0	0	0	1	0
RVBD2203:RVBD2203	0	0	0	0	0	0	0	0	0	0	0	0	0	0	0	0	1	0	1	0
RVBD2214c:ephD	0	0	0	0	0	0	0	0	0	0	0	0	0	0	1	0	0	0	1	0
RVBD2217:lipB	0	0	0	0	0	0	0	0	0	0	0	0	0	0	1	0	0	0	1	0
RVBD2218:lipA	0	0	0	0	0	1	0	0	0	0	0	0	0	0	1	0	0	0	1	1
RVBD2219:RVBD2219	0	0	0	0	0	0	0	0	0	0	0	0	0	0	1	0	0	1	1	1
RVBD2222c:glnA2	0	0	0	0	0	0	0	0	1	0	0	0	0	0	0	0	0	0	1	0
RVBD2228c:RVBD2228c	0	0	0	0	0	0	0	0	0	0	0	0	0	0	1	0	0	0	1	0
RVBD2230c:RVBD2230c	0	0	0	0	0	0	0	0	0	0	0	0	0	0	1	0	0	0	1	0
RVBD2231c:cobC	0	0	0	0	0	0	0	0	0	0	0	0	0	0	1	0	0	0	1	0
RVBD2242:RVBD2242	0	0	0	0	0	0	0	0	0	0	0	0	0	0	1	0	0	0	1	0
RVBD2253:RVBD2253	0	0	0	0	0	0	0	0	0	0	0	0	0	0	1	0	0	0	1	0
RVBD2257c:RVBD2257c	0	0	0	0	0	0	0	0	0	0	0	0	0	0	1	0	0	0	1	0
RVBD2261c:RVBD2261c	0	0	0	0	0	0	0	0	0	0	0	0	0	0	1	0	0	0	1	0
RVBD2277c:RVBD2277c	0	0	0	0	0	0	0	0	0	0	0	0	0	0	1	0	0	0	1	0
RVBD2282c:RVBD2282c	0	0	0	0	0	0	0	0	0	0	0	0	0	0	1	0	0	0	1	0
RVBD2309c:RVBD2309c	0	0	0	1	0	0	0	0	0	0	0	0	0	0	1	0	0	0	1	1
RVBD2314c:RVBD2314c	0	0	0	0	0	0	0	0	0	0	0	0	0	0	1	0	0	0	1	0
RVBD2322c:rocD1	0	0	0	0	0	0	0	0	0	0	0	0	0	0	1	0	0	0	1	0
RVBD2342:RVBD2342	1	0	0	0	0	0	0	0	0	0	0	0	0	0	0	0	0	0	1	0
RVBD2344c:dgt	0	0	0	0	1	0	0	0	0	0	0	0	0	0	0	0	0	0	1	0
RVBD2347c:esxP	0	0	0	1	0	0	0	0	0	0	0	1	0	1	1	0	0	0	1	3
RVBD2353c:PPE39	0	0	0	0	0	0	0	0	0	0	0	0	0	0	1	0	0	0	1	0
RVBD2357c:glyS	0	0	0	1	0	0	0	0	0	0	0	1	0	0	1	0	0	1	1	3
RVBD2362c:recO	0	0	0	0	0	0	0	0	0	1	0	1	0	0	1	0	0	0	1	2
RVBD2364c:era	0	0	0	0	0	0	0	0	0	0	0	1	0	0	1	0	0	0	1	1
RVBD2366c:RVBD2366c	0	0	0	1	0	0	0	0	0	0	0	0	0	0	1	0	0	0	1	1
RVBD2368c:phoH1	0	0	0	0	0	0	0	0	0	1	0	0	0	0	0	0	1	0	1	1
RVBD2369c:RVBD2369c	0	0	0	0	0	0	0	0	0	0	0	0	0	0	0	0	1	0	1	0
RVBD2371:PE-PGRS40	0	0	0	0	0	0	0	0	0	0	0	0	0	0	1	0	0	0	1	0
RVBD2377c:mbtH	0	0	0	0	0	0	0	0	0	0	0	0	0	0	1	0	0	0	1	0
RVBD2378c:mbtG	0	0	0	0	0	0	0	0	0	0	0	0	0	0	1	0	0	0	1	0
RVBD2390c:RVBD2390c	0	0	0	0	0	0	0	0	0	0	0	0	0	0	1	0	0	0	1	0
RVBD2391:sirA	0	0	0	0	0	0	0	0	0	1	0	0	0	0	1	0	0	0	1	1
RVBD2404c:lepA	0	0	0	0	0	0	0	0	0	1	0	0	0	0	1	0	0	0	1	1
RVBD2412:rpsT	0	0	0	1	0	0	0	1	0	0	0	1	0	0	1	0	0	0	1	3
RVBD2416c:eis	0	0	0	0	0	0	0	0	0	0	0	0	0	0	1	0	0	0	1	0
RVBD2427Ac:RVBD2427Ac	0	0	0	0	0	0	0	0	0	1	0	0	0	0	1	0	0	0	1	1
RVBD2428:ahpC	0	0	0	0	0	0	0	0	1	0	0	0	0	0	0	0	0	0	1	0
RVBD2429:ahpD	0	0	0	0	0	0	0	0	1	0	0	0	0	0	0	0	0	0	1	0
RVBD2434c:RVBD2434c	0	0	0	0	0	0	0	0	0	0	0	0	0	0	1	0	0	0	1	0
RVBD2441c:rpmA	0	0	0	1	0	0	0	1	0	0	0	0	0	1	1	0	0	0	1	3
RVBD2442c:rplU	0	0	0	0	0	0	0	0	0	0	0	0	0	0	1	0	0	0	1	0
RVBD2447c:folC	0	0	0	0	0	0	0	0	0	0	0	0	0	0	1	0	0	0	1	0
RVBD2448c:valS	0	0	0	1	0	0	0	0	0	0	0	1	0	0	1	0	0	0	1	2
RVBD2462c:tig	0	0	0	0	0	0	0	0	1	0	0	0	0	0	0	0	0	0	1	0
RVBD2475c:RVBD2475c	0	0	0	0	0	0	0	0	0	1	0	0	0	0	1	0	0	0	1	1
RVBD2483c:plsC	0	0	0	0	0	0	0	0	0	0	0	0	0	0	1	0	0	0	1	0
RVBD2484c:RVBD2484c	0	0	0	0	0	0	0	0	0	0	0	0	0	0	1	0	0	0	1	0
RVBD2488c:RVBD2488c	0	0	0	0	0	0	0	0	0	0	0	0	0	0	1	0	0	0	1	0
RVBD2489c:RVBD2489c	0	0	0	0	0	0	0	0	0	0	0	0	0	0	1	0	0	0	1	0
RVBD2490c:PE-PGRS43	0	0	0	0	0	0	0	0	0	0	0	0	0	0	1	0	0	0	1	0
RVBD2498c:citE	0	0	0	0	0	0	0	0	0	0	1	0	0	0	0	0	0	0	1	0
RVBD2509:RVBD2509	1	0	0	0	0	0	0	0	0	0	0	0	0	0	0	0	0	0	1	0
RVBD2515c:RVBD2515c	1	0	0	0	0	0	0	0	0	0	0	0	0	0	0	0	0	0	1	0
RVBD2525c:RVBD2525c	1	0	0	0	0	0	0	0	0	0	0	0	0	0	0	0	0	0	1	0
RVBD2533c:nusB	0	0	0	1	0	1	0	0	1	0	0	1	0	0	0	0	0	0	1	3
RVBD2541:RVBD2541	0	0	0	0	0	0	0	0	0	0	0	0	0	0	1	0	0	0	1	0
RVBD2554c:RVBD2554c	0	0	0	0	0	0	0	0	0	0	0	0	0	0	1	0	0	0	1	0
RVBD2564:glnQ	0	0	0	0	0	0	0	0	0	0	0	0	0	0	1	0	0	0	1	0
RVBD2580c:hisS	0	0	0	1	0	0	0	0	0	0	0	0	0	1	1	0	0	1	1	3
RVBD2581c:RVBD2581c	0	0	0	1	0	0	0	0	0	0	0	1	0	0	1	0	0	1	1	3
RVBD2582:ppiB	1	0	0	0	0	0	0	0	0	0	0	0	0	0	0	0	0	0	1	0
RVBD2584c:apt	0	0	0	0	0	0	0	0	0	0	0	0	0	0	1	0	0	0	1	0
RVBD2605c:tesB2	0	0	0	0	0	0	0	0	0	0	0	0	0	0	1	0	0	0	1	0
RVBD2617c:RVBD2617c	0	0	0	0	0	0	0	0	0	0	0	0	0	0	1	0	0	0	1	0
RVBD2669:RVBD2669	0	0	0	1	0	0	0	0	0	0	0	0	0	0	0	0	1	0	1	1
RVBD2670c:RVBD2670c	0	0	0	0	0	0	0	0	0	0	0	0	0	0	1	0	0	0	1	0
RVBD2676c:RVBD2676c	0	0	0	0	0	0	0	0	0	1	0	0	0	0	1	0	0	0	1	1
RVBD2677c:hemY	0	0	0	1	0	0	0	0	0	1	0	0	0	0	1	0	0	0	1	2
RVBD2678c:hemE	0	0	0	1	0	0	0	0	0	1	0	0	0	0	1	0	0	0	1	2
RVBD2684:arsA	0	0	0	0	0	0	0	0	0	0	0	0	0	0	1	0	0	0	1	0
RVBD2685:arsB1	0	0	0	0	0	0	0	0	0	0	0	0	0	0	1	0	0	0	1	0
RVBD2688c:RVBD2688c	0	0	0	0	0	0	0	0	0	0	0	0	0	0	1	0	0	0	1	0
RVBD2692:ceoC	0	1	0	1	1	0	0	0	0	0	0	0	0	0	0	0	0	0	1	2
RVBD2696c:RVBD2696c	0	0	1	0	0	0	0	0	0	0	0	0	0	0	0	0	0	0	1	0
RVBD2706c:RVBD2706c	0	0	0	0	0	0	0	0	1	0	0	0	0	0	0	0	0	0	1	0
RVBD2707:RVBD2707	0	1	0	0	0	0	0	0	1	0	0	0	0	0	0	0	0	0	1	1
RVBD2722:RVBD2722	0	1	1	0	0	0	0	0	0	0	0	0	0	0	0	0	0	0	1	1
RVBD2723:RVBD2723	0	0	0	0	0	0	0	0	0	0	1	0	0	0	0	0	0	0	1	0
RVBD2729c:RVBD2729c	0	0	0	0	0	0	0	0	0	0	0	0	0	0	1	0	0	0	1	0
RVBD2732c:RVBD2732c	0	0	0	0	0	0	0	0	0	0	0	0	0	0	1	0	0	0	1	0
RVBD2736c:recX	0	0	0	0	0	0	0	0	0	0	0	0	0	0	1	0	0	0	1	0
RVBD2737c:recA	0	0	0	0	1	0	0	0	0	0	0	0	0	0	0	0	0	0	1	0
RVBD2741:PE-PGRS47	0	0	0	0	0	0	0	0	0	0	0	0	0	0	1	0	0	0	1	0
RVBD2743c:RVBD2743c	0	0	0	0	0	0	0	0	0	0	0	0	0	0	0	0	1	0	1	0
RVBD2744c:35kd-ag	0	0	1	0	0	0	0	0	0	0	0	0	0	0	0	0	0	0	1	0
RVBD2746c:pgsA3	0	0	0	0	0	0	0	0	1	0	0	0	0	0	0	0	0	0	1	0
RVBD2747:argA	1	0	0	0	0	0	0	0	0	0	0	0	0	0	0	0	0	0	1	0
RVBD2748c:ftsK	0	0	0	0	0	0	0	0	0	0	0	0	0	0	1	0	0	0	1	0
RVBD2763c:dfrA	0	0	0	0	0	0	0	0	0	0	0	0	0	0	1	0	0	0	1	0
RVBD2767c:RVBD2767c	0	0	0	0	0	0	0	0	0	0	0	0	0	0	1	0	0	0	1	0
RVBD2772c:RVBD2772c	0	0	0	0	0	0	1	0	0	0	0	0	0	0	0	0	0	0	1	0
RVBD2777c:RVBD2777c	0	0	0	0	0	0	0	0	0	0	0	1	0	0	1	0	0	0	1	1
RVBD2783c:gpsI	0	0	0	1	0	0	0	0	0	1	0	0	0	0	1	0	0	0	1	2
RVBD2785c:rpsO	0	0	0	1	0	0	0	1	0	0	0	1	0	0	1	0	0	0	1	3
RVBD2802c:RVBD2802c	0	0	0	0	0	0	0	0	0	0	0	0	0	0	1	0	0	0	1	0
RVBD2822c:RVBD2822c	0	0	0	0	0	0	0	0	0	0	0	0	0	0	1	0	0	0	1	0
RVBD2825c:RVBD2825c	0	0	0	0	0	0	0	0	0	0	0	0	0	0	1	0	0	0	1	0
RVBD2830c:vapB22	0	0	0	0	0	0	0	0	0	0	1	0	0	0	0	0	0	0	1	0
RVBD2841c:nusA	1	0	0	1	0	0	0	0	0	0	0	1	0	0	0	0	0	0	1	2
RVBD2866:relG	0	0	0	0	0	0	0	0	0	0	0	0	0	0	1	0	0	0	1	0
RVBD2877c:RVBD2877c	0	0	0	0	0	0	0	0	0	0	0	0	0	0	1	0	0	0	1	0
RVBD2890c:rpsB	0	0	0	1	0	0	0	0	0	1	0	0	0	0	1	0	0	0	1	2
RVBD2894c:xerC	0	0	0	0	1	0	0	0	0	0	0	0	0	0	0	0	0	0	1	0
RVBD2899c:fdhD	0	0	0	0	0	0	0	0	0	0	0	0	0	0	1	0	0	0	1	0
RVBD2907c:rimM	0	0	0	0	0	0	0	0	0	0	0	0	0	0	0	0	1	0	1	0
RVBD2916c:ffh	0	0	0	0	0	0	0	0	0	0	0	0	0	0	1	0	0	1	1	1
RVBD2919c:glnB	1	0	0	0	0	0	0	0	0	0	0	0	0	0	0	0	0	0	1	0
RVBD2921c:ftsY	0	0	0	0	0	0	0	0	0	0	0	0	0	0	1	0	0	1	1	1
RVBD2922A:acyP	0	0	0	0	0	0	0	0	0	0	0	0	0	0	1	0	0	0	1	0
RVBD2922c:smc	0	0	0	0	0	0	0	0	0	0	0	0	0	0	1	0	0	0	1	0
RVBD2964:purU	0	0	0	0	0	0	0	0	0	0	0	0	0	0	1	0	0	0	1	0
RVBD2967c:pca	0	0	0	1	0	0	0	0	0	0	0	0	0	0	1	0	0	0	1	1
RVBD2968c:RVBD2968c	0	0	0	1	0	0	0	0	0	0	0	0	0	0	1	0	0	0	1	1
RVBD2970A:RVBD2970A	0	0	0	1	0	0	0	0	0	0	0	0	0	0	1	0	0	0	1	1
RVBD2971:RVBD2971	0	0	0	1	0	0	0	0	0	0	0	0	0	0	1	0	0	0	1	1
RVBD2974c:RVBD2974c	0	0	0	0	1	0	0	0	0	0	0	0	0	0	0	0	0	0	1	0
RVBD2975A:RVBD2975A	0	0	0	0	0	0	0	0	0	0	0	0	0	0	1	0	0	0	1	0
RVBD2987c:leuD	0	1	0	1	0	0	0	0	1	0	0	0	0	0	0	0	0	0	1	2
RVBD2994:RVBD2994	0	0	0	0	0	0	0	0	0	0	1	0	0	0	0	0	0	0	1	0
RVBD2995c:leuB	0	0	0	1	0	0	0	0	0	0	0	0	0	0	1	0	0	0	1	1
RVBD3001c:ilvC	0	0	0	1	0	1	0	0	0	0	0	0	0	0	0	0	1	0	1	2
RVBD3004:cfp6	0	0	0	0	0	0	0	0	0	0	0	1	0	0	1	0	0	0	1	1
RVBD3013:RVBD3013	0	0	0	0	0	0	0	0	0	0	0	0	0	0	1	0	0	0	1	0
RVBD3024c:trmU	0	0	0	0	0	0	0	0	1	0	0	0	0	0	0	0	0	0	1	0
RVBD3028c:fixB	0	0	0	1	0	0	0	0	0	0	0	0	0	0	1	0	0	0	1	1
RVBD3029c:fixA	0	0	0	1	0	1	0	0	0	0	0	0	0	0	1	0	0	0	1	2
RVBD3039c:echA17	0	0	0	0	0	0	0	0	0	0	0	0	0	0	1	0	0	0	1	0
RVBD3041c:RVBD3041c	1	0	0	0	0	0	0	0	0	0	0	0	0	0	0	0	0	0	1	0
RVBD3046c:RVBD3046c	0	0	0	0	0	0	0	0	0	0	0	1	0	0	1	0	0	0	1	1
RVBD3048c:nrdF2	0	0	0	1	0	0	0	0	0	0	0	0	0	0	1	0	0	0	1	1
RVBD3052c:nrdI	0	0	0	0	0	0	0	0	0	0	0	0	0	0	1	0	0	0	1	0
RVBD3057c:RVBD3057c	0	0	0	0	0	0	0	0	0	0	0	0	0	0	1	0	0	0	1	0
RVBD3068c:pgmA	0	0	0	0	0	0	0	0	0	0	0	0	0	0	1	0	0	0	1	0
RVBD3071:RVBD3071	0	0	0	0	0	0	0	0	0	0	0	0	0	0	1	0	0	0	1	0
RVBD3082c:virS	0	0	0	0	0	0	0	0	0	0	0	0	0	0	1	0	0	0	1	0
RVBD3095:RVBD3095	1	0	0	0	0	0	0	0	0	0	0	0	0	0	0	0	0	0	1	0
RVBD3129:RVBD3129	0	0	0	0	0	0	0	0	0	0	0	0	0	0	1	0	0	0	1	0
RVBD3144c:PPE52	0	0	0	0	0	0	0	0	0	0	0	0	0	0	1	0	0	0	1	0
RVBD3155:nuoK	0	0	0	0	0	0	0	0	0	0	0	0	0	0	1	0	0	0	1	0
RVBD3160c:RVBD3160c	0	0	0	0	0	0	0	0	0	0	1	0	0	0	0	0	0	0	1	0
RVBD3166c:RVBD3166c	0	0	0	0	0	0	0	0	0	0	0	0	0	0	1	0	0	0	1	0
RVBD3171c:hpx	0	0	0	0	0	0	0	1	0	0	0	0	0	0	1	0	0	0	1	1
RVBD3176c:mesT	0	0	0	0	0	0	0	0	0	0	0	0	0	0	1	0	0	0	1	0
RVBD3201c:RVBD3201c	0	0	0	0	1	0	0	0	0	0	0	0	0	0	0	0	0	0	1	0
RVBD3202c:RVBD3202c	0	0	0	0	1	0	0	0	0	0	0	0	0	0	0	0	0	0	1	0
RVBD3209:RVBD3209	0	0	0	0	0	0	0	0	0	0	0	1	0	0	1	0	0	0	1	1
RVBD3213c:RVBD3213c	0	0	0	0	0	0	0	0	0	0	0	0	0	0	1	0	0	0	1	0
RVBD3216:RVBD3216	0	0	0	0	0	0	0	0	0	0	0	0	0	0	1	0	0	0	1	0
RVBD3220c:RVBD3220c	0	0	0	0	0	0	0	0	0	1	0	0	0	0	1	0	0	0	1	1
RVBD3223c:sigH	0	0	1	0	0	0	0	0	0	0	0	0	0	0	0	0	0	0	1	0
RVBD3224A:RVBD3224A	0	0	0	0	0	0	0	0	1	0	0	0	0	0	0	0	0	0	1	0
RVBD3231c:RVBD3231c	0	0	0	0	0	0	0	0	0	0	0	0	0	0	1	0	0	0	1	0
RVBD3232c:ppk2	0	0	0	0	0	0	0	0	0	0	0	0	0	0	1	0	0	0	1	0
RVBD3253c:RVBD3253c	0	0	0	0	0	0	0	0	0	0	0	0	0	0	1	0	0	0	1	0
RVBD3259:RVBD3259	0	0	1	0	0	0	0	0	0	0	0	0	0	0	0	0	0	0	1	0
RVBD3266c:rmlD	0	0	0	0	0	0	0	0	0	0	0	0	0	0	1	0	0	0	1	0
RVBD3271c:RVBD3271c	1	0	0	0	0	0	0	0	0	0	0	0	0	0	0	0	0	0	1	0
RVBD3273:RVBD3273	0	0	0	0	1	0	0	0	0	0	0	0	0	0	0	0	0	0	1	0
RVBD3278c:RVBD3278c	0	0	1	0	0	0	0	0	0	0	0	0	0	0	0	0	0	0	1	0
RVBD3279c:birA	0	0	0	0	0	0	0	0	0	0	0	0	0	0	1	0	0	0	1	0
RVBD3302c:glpD2	0	0	0	1	0	0	0	0	0	0	0	0	0	0	1	0	0	0	1	1
RVBD3305c:amiA1	0	0	0	0	0	0	0	0	0	0	0	0	0	0	1	0	0	0	1	0
RVBD3308:pmmB	0	0	0	0	0	0	0	0	0	0	0	0	0	0	1	0	0	0	1	0
RVBD3312c:RVBD3312c	0	0	0	0	0	0	0	0	0	0	0	0	0	0	1	0	0	0	1	0
RVBD3313c:add	0	0	0	0	0	0	0	0	0	0	0	0	0	0	1	0	0	0	1	0
RVBD3330:dacB1	1	0	0	0	0	0	0	0	0	0	0	0	0	0	0	0	0	0	1	0
RVBD3337:RVBD3337	0	0	0	0	0	0	0	0	0	0	0	0	0	0	1	0	0	0	1	0
RVBD3339c:icd1	0	0	0	0	0	0	0	0	0	0	0	0	0	0	1	0	0	0	1	0
RVBD3340:metC	0	0	0	1	0	0	0	1	0	0	0	1	0	0	1	0	0	0	1	3
RVBD3351c:RVBD3351c	0	0	0	0	0	0	0	0	0	0	0	0	0	0	1	0	0	0	1	0
RVBD3361c:RVBD3361c	0	0	0	0	1	0	0	0	0	0	0	0	0	0	0	0	0	0	1	0
RVBD3362c:RVBD3362c	0	0	0	0	1	0	0	0	0	0	0	0	0	0	0	0	0	0	1	0
RVBD3363c:RVBD3363c	0	0	0	0	1	0	0	0	0	0	0	0	0	0	0	0	0	0	1	0
RVBD3364c:RVBD3364c	0	0	0	0	1	0	0	0	0	0	0	0	0	0	0	0	0	0	1	0
RVBD3365c:RVBD3365c	0	0	0	0	1	0	0	0	0	0	0	0	0	0	0	0	0	0	1	0
RVBD3368c:RVBD3368c	0	0	0	0	0	0	0	0	0	0	0	0	0	0	1	0	0	0	1	0
RVBD3377c:RVBD3377c	0	0	0	0	0	0	0	0	1	0	0	0	0	0	0	0	0	0	1	0
RVBD3378c:RVBD3378c	0	0	0	0	0	0	0	0	1	0	0	0	0	0	0	0	0	0	1	0
RVBD3379c:dxs2	0	0	0	0	0	0	0	0	0	0	0	0	0	0	1	0	0	0	1	0
RVBD3382c:lytB1	1	0	0	0	0	0	0	0	0	0	0	0	0	0	0	0	0	0	1	0
RVBD3392c:cmaA1	0	0	0	0	1	0	0	0	0	0	0	0	0	0	0	0	0	0	1	0
RVBD3395A:RVBD3395A	0	0	0	0	0	0	0	0	0	0	0	0	0	0	1	0	0	0	1	0
RVBD3397c:phyA	0	0	0	0	0	0	0	0	0	0	0	0	0	0	1	0	0	0	1	0
RVBD3402c:RVBD3402c	0	0	0	0	0	0	0	0	0	0	0	0	0	0	1	0	0	0	1	0
RVBD3412:RVBD3412	0	0	0	0	0	0	0	0	0	0	0	0	0	0	1	0	0	0	1	0
RVBD3418c:groES	0	0	0	1	0	0	0	0	0	0	0	1	0	0	1	0	0	0	1	2
RVBD3419c:gcp	0	0	0	1	0	0	0	0	1	0	0	0	0	0	0	0	0	0	1	1
RVBD3421c:RVBD3421c	0	1	0	1	0	0	0	0	1	0	0	0	0	0	0	0	0	0	1	2
RVBD3422c:RVBD3422c	0	0	0	1	0	0	0	0	1	0	0	0	0	0	0	0	0	0	1	1
RVBD3428c:RVBD3428c	0	0	0	0	0	0	0	0	0	0	0	0	0	0	1	0	0	0	1	0
RVBD3442c:rpsI	0	1	0	1	0	0	0	0	0	0	0	0	0	0	1	0	0	0	1	2
RVBD3443c:rplM	0	0	0	1	0	0	0	1	0	0	0	0	0	0	1	0	0	0	1	2
RVBD3459c:rpsK	0	0	0	0	0	0	0	0	0	0	0	0	0	0	1	0	0	0	1	0
RVBD3468c:RVBD3468c	0	0	0	0	0	0	0	0	0	0	0	0	0	0	1	0	0	0	1	0
RVBD3469c:mhpE	0	0	0	0	0	0	0	0	0	0	0	0	0	0	1	0	0	0	1	0
RVBD3482c:RVBD3482c	0	0	0	0	0	0	0	0	0	0	0	0	0	0	1	0	0	0	1	0
RVBD3484:cpsA	0	1	0	1	0	1	1	0	0	0	0	0	0	0	0	0	0	0	1	3
RVBD3489:RVBD3489	0	1	0	1	0	0	0	1	1	0	0	0	0	0	0	0	0	0	1	3
RVBD3492c:RVBD3492c	0	0	0	0	0	0	0	0	0	0	0	0	0	0	1	0	0	0	1	0
RVBD3495c:lprN	0	0	0	0	0	0	0	0	0	0	0	0	0	0	1	0	0	0	1	0
RVBD3507:PE-PGRS53	0	0	0	0	0	0	0	0	0	0	0	0	0	0	1	0	0	0	1	0
RVBD3509c:ilvX	0	0	0	0	0	0	0	0	0	0	0	0	0	0	1	0	0	0	1	0
RVBD3511:PE-PGRS55	0	0	0	0	0	0	0	0	0	0	0	0	0	0	1	0	0	0	1	0
RVBD3514:PE-PGRS57	0	0	0	0	0	0	0	0	0	0	0	0	0	0	1	0	0	0	1	0
RVBD3533c:PPE62	0	0	0	0	0	0	0	0	0	0	0	0	0	0	1	0	0	0	1	0
RVBD3570c:hsaA	0	0	0	0	0	0	0	0	0	0	0	1	0	0	1	0	0	0	1	1
RVBD3573c:fadE34	0	0	0	0	0	0	0	0	0	0	0	0	0	0	1	0	0	0	1	0
RVBD3581c:ispF	0	0	0	0	0	0	0	0	0	0	0	0	0	0	0	0	1	0	1	0
RVBD3585:radA	0	0	0	0	1	0	0	0	0	0	0	0	0	0	0	0	0	0	1	0
RVBD3588c:canB	1	0	0	0	0	0	0	0	0	0	0	0	0	0	0	0	0	0	1	0
RVBD3598c:lysS	0	0	0	1	0	0	0	0	0	0	0	1	0	0	1	0	0	0	1	2
RVBD3600c:RVBD3600c	0	0	0	0	0	0	0	0	1	0	0	0	0	0	0	0	0	0	1	0
RVBD3602c:panC	0	1	0	0	0	0	0	1	0	0	0	0	0	0	1	0	0	0	1	2
RVBD3603c:RVBD3603c	0	1	0	0	0	0	0	0	0	0	0	0	0	0	1	0	0	0	1	1
RVBD3640c:RVBD3640c	0	0	0	0	0	0	0	0	0	0	0	0	0	0	1	0	0	0	1	0
RVBD3647c:RVBD3647c	0	0	0	0	0	0	0	0	1	0	0	0	0	0	0	0	0	0	1	0
RVBD3648c:cspA	0	1	0	1	0	1	0	0	1	0	0	1	0	0	0	1	0	1	1	6
RVBD3658c:RVBD3658c	0	0	0	0	0	0	0	0	0	0	0	0	0	0	1	0	0	0	1	0
RVBD3665c:dppB	0	0	0	0	0	0	0	0	0	0	0	0	0	0	1	0	0	0	1	0
RVBD3685c:cyp137	0	0	0	0	0	0	0	0	0	0	0	0	0	0	1	0	0	0	1	0
RVBD3690:RVBD3690	0	0	0	0	0	0	0	0	0	0	0	0	0	0	1	0	0	0	1	0
RVBD3698:RVBD3698	0	0	0	0	0	0	0	0	0	0	0	1	0	0	1	0	0	0	1	1
RVBD3702c:RVBD3702c	0	0	0	0	0	0	0	0	0	0	0	0	0	0	1	0	0	0	1	0
RVBD3703c:RVBD3703c	0	0	0	0	0	0	0	0	0	0	0	0	0	0	1	0	0	0	1	0
RVBD3704c:gshA	0	0	0	0	0	0	0	0	0	0	0	0	0	0	1	0	0	0	1	0
RVBD3711c:dnaQ	0	0	0	0	0	0	0	0	0	0	0	0	0	0	1	0	0	0	1	0
RVBD3714c:RVBD3714c	0	0	0	0	0	0	0	0	0	0	0	0	0	0	1	0	0	0	1	0
RVBD3716c:RVBD3716c	0	0	0	0	1	0	0	0	0	1	0	0	0	0	0	0	0	0	1	1
RVBD3719:RVBD3719	1	0	0	1	0	0	0	0	0	0	0	0	0	0	0	0	0	0	1	1
RVBD3720:RVBD3720	0	0	0	1	0	0	0	0	1	0	0	0	0	0	0	0	0	0	1	1
RVBD3726:RVBD3726	1	0	0	0	0	0	0	0	0	0	0	0	0	0	0	0	0	0	1	0
RVBD3762c:RVBD3762c	0	0	0	0	0	0	0	0	0	0	0	0	0	0	1	0	0	0	1	0
RVBD3763:lpqH	1	0	0	0	0	0	0	0	0	0	0	0	0	0	0	0	0	0	1	0
RVBD3765c:tcrX	0	0	0	0	0	0	0	0	0	0	0	0	0	0	1	0	0	0	1	0
RVBD3767c:RVBD3767c	0	0	0	0	0	0	0	0	0	0	0	0	0	0	1	0	0	0	1	0
RVBD3779:RVBD3779	0	0	0	0	0	0	0	0	0	0	0	0	0	0	1	0	0	0	1	0
RVBD3813c:RVBD3813c	0	0	0	0	0	0	0	0	1	0	0	0	0	0	0	0	0	0	1	0
RVBD3815c:RVBD3815c	0	0	0	0	0	0	0	0	0	0	0	0	0	0	1	0	0	0	1	0
RVBD3822:RVBD3822	0	0	0	0	0	0	1	0	0	0	0	0	0	0	0	0	0	0	1	0
RVBD3839:RVBD3839	0	0	0	0	0	0	0	0	0	0	0	0	0	0	1	0	0	0	1	0
RVBD3849:espR	0	0	0	1	0	1	0	0	1	0	0	1	0	0	0	0	0	0	1	3
RVBD3868:eccA1	0	0	0	0	0	0	0	0	0	0	1	0	0	0	0	0	0	0	1	0
RVBD3875:esxA	0	0	0	0	0	0	0	0	0	0	1	0	0	0	0	0	0	0	1	0
RVBD3876:espI	0	0	0	0	0	0	0	0	0	0	0	0	0	0	1	0	0	0	1	0
RVBD3895c:eccB2	0	0	0	0	0	0	0	0	0	0	0	0	0	0	1	0	0	0	1	0
RVBD3898c:RVBD3898c	0	0	0	0	0	0	0	0	0	0	0	0	0	0	1	0	0	0	1	0
RVBD3910:RVBD3910	0	0	0	0	0	0	0	0	0	0	0	0	0	0	1	0	0	0	1	0
RVBD3917c:parB	0	0	0	1	0	0	0	0	0	0	0	0	0	0	1	0	0	0	1	1
RVBD3921c:RVBD3921c	0	0	0	1	0	0	0	0	0	0	0	0	0	0	1	0	0	0	1	1
RVBD3922c:RVBD3922c	0	0	0	1	0	0	0	0	0	0	0	0	0	0	1	0	0	0	1	1
RVBD3923c:rnpA	0	0	0	0	0	0	0	0	0	0	0	0	0	0	1	0	0	0	1	0
RVBD3924c:rpmH	0	0	0	1	0	1	0	0	0	0	0	1	0	1	1	0	0	0	1	4
RVBD6000:tRNA-Ile	0	0	0	1	0	0	0	0	0	0	0	0	0	0	1	0	0	0	1	1
RVBD6004:tRNA-Tyr	0	0	0	1	0	0	0	0	0	0	0	0	0	0	1	0	0	0	1	1
RVBD6005:tRNA-Thr	0	0	0	1	0	0	0	0	0	0	0	0	0	0	1	0	0	0	1	1
RVBD6007:tRNA-Trp	0	0	0	1	0	0	0	0	0	0	0	0	0	0	1	0	0	0	1	1
RVBD6008:tRNA-Thr	0	0	0	1	0	0	0	0	0	0	0	0	0	0	1	0	0	0	1	1
RVBD6010:tRNA-Glu	0	0	0	1	0	0	0	0	0	0	0	0	0	0	1	0	0	0	1	1
RVBD6012:tRNA-Phe	0	0	0	1	0	0	0	0	0	0	0	0	0	0	1	0	0	0	1	1
RVBD6018:16S	0	0	0	0	0	0	0	0	0	0	0	0	0	0	1	0	0	0	1	0
RVBD6019:23S	0	0	0	0	0	0	0	0	0	0	0	0	0	0	1	0	0	0	1	0
RVBD6021:tRNA-Leu	0	0	0	1	0	0	0	0	0	0	0	0	0	0	1	0	0	1	1	2
RVBD6022:tRNA-Leu	0	0	0	1	0	0	0	0	0	0	0	0	0	0	1	0	0	0	1	1
RVBD6028:tRNA-Pro	0	0	0	0	0	0	0	1	0	0	0	0	0	0	0	0	1	0	1	1
RVBD6030:tRNA-Arg	0	0	0	1	0	0	0	0	0	0	0	0	0	0	1	0	0	0	1	1
RVBD6031:tRNA-His	0	0	0	1	0	0	0	0	0	0	0	0	0	0	1	0	0	0	1	1
RVBD6033:tRNA-Val	0	0	0	1	0	0	0	1	0	0	0	0	0	0	1	0	0	0	1	2
RVBD6034:tRNA-Gly	0	0	0	1	0	0	0	0	0	0	0	0	0	0	1	0	0	0	1	1
RVBD6035:tRNA-Cys	0	0	0	0	0	0	0	0	0	0	0	0	0	0	1	0	0	0	1	0
RVBD6037:tRNA-Glu	0	0	0	0	0	0	0	0	0	0	0	0	0	0	1	0	0	0	1	0
RVBD6046:tRNA-Ser	0	0	0	1	0	0	0	0	0	0	0	0	0	0	1	0	0	0	1	1
RVBD6047:tRNA-Ser	0	0	0	0	0	0	0	0	0	0	0	0	0	0	1	0	0	0	1	0
ssr:ssr	0	0	0	0	0	0	0	0	0	0	1	0	0	0	0	0	0	0	1	0
tRNA-Arg43:tRNA-Arg43	0	0	0	1	0	0	0	0	0	0	0	1	0	0	1	0	0	0	1	2
tRNA-Asp12:tRNA-Asp12	0	0	0	0	0	0	0	0	0	0	0	0	0	0	1	0	0	0	1	0
tRNA-Cys33:tRNA-Cys33	0	0	0	1	0	0	0	0	0	0	0	0	0	0	1	0	0	0	1	1
tRNA-Gln36:tRNA-Gln36	0	0	0	1	0	0	0	0	0	0	0	0	0	0	1	0	0	0	1	1
tRNA-Glu35:tRNA-Glu35	0	0	0	1	0	0	0	0	0	0	0	0	0	0	1	0	0	0	1	1
tRNA-Gly32:tRNA-Gly32	0	0	0	0	0	0	0	0	0	0	0	0	0	0	1	0	0	0	1	0
tRNA-Gly4:tRNA-Gly4	0	0	0	1	0	0	0	0	0	0	0	0	0	0	1	0	0	0	1	1
tRNA-Ile1:tRNA-Ile1	0	0	0	1	0	0	0	1	0	0	0	0	0	0	1	0	0	1	1	3
tRNA-Leu20:tRNA-Leu20	0	0	0	1	0	0	0	0	0	0	0	0	0	0	1	0	0	0	1	1
tRNA-Lys30:tRNA-Lys30	0	0	0	0	0	0	0	0	0	0	1	0	0	0	0	0	0	0	1	0
tRNA-Phe13:tRNA-Phe13	0	0	0	1	0	0	0	0	0	0	0	0	0	0	1	0	0	0	1	1
tRNA-Ser42:tRNA-Ser42	0	0	0	1	0	0	0	0	0	0	0	0	0	0	0	0	1	0	1	1
tRNA-Ser44:tRNA-Ser44	0	0	0	1	0	1	0	1	0	0	0	0	0	0	1	0	0	0	1	3
tRNA-Thr6:tRNA-Thr6	0	0	0	1	0	0	0	0	0	0	0	0	0	0	1	0	0	0	1	1
tRNA-Thr9:tRNA-Thr9	0	0	0	1	0	0	0	0	0	0	0	0	0	0	1	0	0	0	1	1
tRNA-Trp8:tRNA-Trp8	0	0	0	1	0	1	0	0	0	0	0	0	0	0	1	0	0	0	1	2
tRNA-Tyr5:tRNA-Tyr5	0	0	0	1	0	1	0	1	0	0	0	0	0	0	1	0	0	0	1	3
tRNA-Val31:tRNA-Val31	0	0	0	1	0	0	0	0	0	0	0	0	0	0	1	0	0	0	1	1
RVBD0009:ppiA	0	0	0	0	0	0	0	0	0	0	0	0	0	0	0	0	0	0	0	0
RVBD0010c:RVBD0010c	0	0	0	0	0	0	0	0	0	0	0	0	0	0	0	0	0	0	0	0
RVBD0021c:RVBD0021c	0	0	0	0	0	0	0	0	0	0	0	0	0	0	0	0	0	0	0	0
RVBD0022c:whiB5	0	0	0	0	0	0	0	0	0	0	0	0	0	0	0	0	0	0	0	0
RVBD0025:RVBD0025	0	0	0	0	0	0	0	0	0	0	0	0	0	0	0	0	0	0	0	0
RVBD0027:RVBD0027	0	0	0	0	0	0	0	0	0	0	0	0	0	0	0	0	0	0	0	0
RVBD0029:RVBD0029	0	0	0	0	0	0	0	0	0	0	0	0	0	0	0	0	0	0	0	0
RVBD0030:RVBD0030	0	0	0	0	0	0	0	0	0	0	0	0	0	0	0	0	0	0	0	0
RVBD0031:RVBD0031	0	0	0	0	0	0	0	0	0	0	0	0	0	0	0	0	0	0	0	0
RVBD0032:bioF2	0	0	0	0	0	0	0	0	0	0	0	0	0	0	0	0	0	0	0	0
RVBD0033:acpA	0	0	0	0	0	0	0	0	0	0	0	0	0	0	0	0	0	0	0	0
RVBD0035:fadD34	0	0	0	0	0	0	0	0	0	0	0	0	0	0	0	0	0	0	0	0
RVBD0036c:RVBD0036c	0	0	0	0	0	0	0	0	0	0	0	0	0	0	0	0	0	0	0	0
RVBD0038:RVBD0038	0	0	0	0	0	0	0	0	0	1	0	0	0	0	0	0	0	0	0	1
RVBD0039c:RVBD0039c	0	0	0	0	0	0	0	0	0	0	0	0	0	0	0	0	0	0	0	0
RVBD0044c:RVBD0044c	0	0	0	0	0	0	0	0	0	0	0	0	0	0	0	0	0	0	0	0
RVBD0045c:RVBD0045c	0	0	0	1	0	0	0	0	0	0	0	0	0	0	0	0	0	0	0	1
RVBD0048c:RVBD0048c	0	0	0	0	0	0	0	0	0	0	0	0	0	0	0	0	0	0	0	0
RVBD0051:RVBD0051	0	0	0	1	0	0	0	0	0	0	0	0	0	0	0	0	0	0	0	1
RVBD0052:RVBD0052	0	0	0	0	0	0	0	0	0	0	0	0	0	0	0	0	0	0	0	0
RVBD0061c:RVBD0061c	0	0	0	0	0	0	0	0	0	0	0	0	0	0	0	0	0	0	0	0
RVBD0062:celA1	0	0	0	0	0	0	0	0	0	0	0	0	0	0	0	0	0	0	0	0
RVBD0063:RVBD0063	0	0	0	0	0	0	0	0	0	0	0	0	0	0	0	0	0	0	0	0
RVBD0064:RVBD0064	0	0	0	0	0	0	0	0	0	0	0	0	0	0	0	0	0	0	0	0
RVBD0065:vapC1	0	0	0	0	0	0	0	0	0	0	0	0	0	0	0	0	0	0	0	0
RVBD0066c:icd2	0	0	0	0	0	0	0	0	0	0	0	0	0	0	0	0	0	0	0	0
RVBD0067c:RVBD0067c	0	0	0	0	0	0	0	0	0	0	0	0	0	0	0	0	0	0	0	0
RVBD0069c:sdaA	0	0	0	0	0	0	0	0	0	0	0	0	0	0	0	0	0	0	0	0
RVBD0070c:glyA2	0	0	0	0	0	0	0	0	0	0	0	0	0	0	0	0	0	0	0	0
RVBD0071:RVBD0071	0	0	0	0	0	0	0	0	0	0	0	0	0	0	0	0	0	0	0	0
RVBD0072:RVBD0072	0	0	0	0	0	0	0	0	0	0	0	0	0	0	0	0	0	0	0	0
RVBD0073:RVBD0073	0	0	0	0	0	0	0	0	0	0	0	1	0	0	0	0	0	0	0	1
RVBD0074:RVBD0074	0	0	0	0	0	0	0	0	0	0	0	0	0	0	0	0	0	0	0	0
RVBD0075:RVBD0075	0	0	0	0	0	0	0	0	0	0	0	0	0	0	0	0	0	0	0	0
RVBD0076c:RVBD0076c	0	0	0	0	0	0	0	0	0	0	0	0	0	0	0	0	0	0	0	0
RVBD0077c:RVBD0077c	0	0	0	0	0	0	0	0	0	0	0	0	0	0	0	0	0	0	0	0
RVBD0078A:RVBD0078A	0	0	0	0	0	0	0	0	0	0	0	0	0	0	0	0	0	0	0	0
RVBD0078B:RVBD0078B	0	0	0	0	0	0	0	0	0	0	0	0	0	0	0	0	0	0	0	0
RVBD0081:RVBD0081	0	0	0	0	0	0	0	0	0	0	0	0	0	0	0	0	0	0	0	0
RVBD0085:hycP	0	0	0	0	0	0	0	0	0	0	0	0	0	0	0	0	0	0	0	0
RVBD0088:RVBD0088	0	0	0	0	0	0	0	0	0	0	0	0	0	0	0	0	0	0	0	0
RVBD0089:RVBD0089	0	0	0	0	0	0	0	0	0	0	0	0	0	0	0	0	0	0	0	0
RVBD0091:mtn	0	0	0	0	0	0	0	0	0	0	0	0	0	0	0	0	0	0	0	0
RVBD0092:ctpA	0	0	0	0	0	0	0	0	0	0	0	0	0	0	0	0	0	0	0	0
RVBD0093c:RVBD0093c	0	0	0	0	0	0	0	0	0	0	0	0	0	0	0	0	0	0	0	0
RVBD0094c:RVBD0094c	0	0	0	0	0	0	0	0	0	0	0	0	0	0	0	0	0	0	0	0
RVBD0096:PPE1	0	0	0	0	0	0	0	0	0	0	0	0	0	0	0	0	0	0	0	0
RVBD0098:fcoT	0	0	0	0	0	0	0	0	0	0	0	0	0	0	0	0	0	0	0	0
RVBD0099:fadD10	0	0	0	0	0	0	0	0	0	0	0	0	0	0	0	0	0	0	0	0
RVBD0100:RVBD0100	0	0	0	0	0	0	0	0	0	0	0	0	0	0	0	0	0	0	0	0
RVBD0101:nrp	0	0	0	0	0	0	0	0	0	0	0	0	0	0	0	0	0	0	0	0
RVBD0102:RVBD0102	0	0	0	0	0	0	0	0	0	0	0	0	0	0	0	0	0	0	0	0
RVBD0103c:ctpB	0	0	0	0	0	0	0	0	0	0	0	0	0	0	0	0	0	0	0	0
RVBD0104:RVBD0104	0	0	0	0	0	0	0	0	0	0	0	0	0	0	0	0	0	0	0	0
RVBD0105c:rpmB1	0	0	0	0	0	0	0	0	0	0	0	0	0	0	0	0	0	0	0	0
RVBD0107c:ctpI	0	0	0	0	0	0	0	0	0	0	0	0	0	0	0	0	0	0	0	0
RVBD0108c:RVBD0108c	0	0	0	0	0	0	0	0	0	0	0	0	0	0	0	0	0	0	0	0
RVBD0111:RVBD0111	0	0	0	0	0	0	0	0	0	0	0	0	0	0	0	0	0	0	0	0
RVBD0112:gca	0	0	0	0	0	0	0	0	0	0	0	0	0	0	0	0	0	0	0	0
RVBD0114:gmhB	0	0	0	0	0	0	0	0	0	0	0	0	0	0	0	0	0	0	0	0
RVBD0115:hddA	0	0	0	0	0	0	0	0	0	0	0	0	0	0	0	0	0	0	0	0
RVBD0116c:ldtA	0	0	0	0	0	0	0	0	0	0	0	0	0	0	0	0	0	0	0	0
RVBD0118c:oxcA	0	0	0	0	0	0	0	0	0	0	0	0	0	0	0	0	0	0	0	0
RVBD0119:fadD7	0	0	0	0	0	0	0	0	0	0	0	0	0	0	0	0	0	0	0	0
RVBD0120c:fusA2	0	0	0	0	0	0	0	0	0	0	0	0	0	0	0	0	0	0	0	0
RVBD0121c:RVBD0121c	0	0	0	0	0	0	0	0	0	0	0	0	0	0	0	0	0	0	0	0
RVBD0122:RVBD0122	0	0	0	0	0	0	0	0	0	0	0	0	0	0	0	0	0	0	0	0
RVBD0125:pepA	0	0	0	0	0	0	0	0	0	0	0	0	0	0	0	0	0	0	0	0
RVBD0128:RVBD0128	0	0	0	0	0	0	0	0	0	0	0	0	0	0	0	0	0	0	0	0
RVBD0130:htdZ	0	0	0	0	0	0	0	0	0	0	0	0	0	0	0	0	0	0	0	0
RVBD0131c:fadE1	0	0	0	0	0	0	0	0	0	0	0	0	0	0	0	0	0	0	0	0
RVBD0132c:fgd2	0	0	0	0	0	0	0	0	0	0	0	0	0	0	0	0	0	0	0	0
RVBD0133:RVBD0133	0	0	0	0	0	0	0	0	0	0	0	0	0	0	0	0	0	0	0	0
RVBD0134:ephF	0	0	0	0	0	0	0	0	0	0	0	0	0	0	0	0	0	0	0	0
RVBD0136:cyp138	0	0	0	0	0	0	0	0	0	0	0	0	0	0	0	0	0	0	0	0
RVBD0137c:msrA	0	0	0	0	0	0	0	0	0	0	0	0	0	0	0	0	0	0	0	0
RVBD0138:RVBD0138	0	0	0	0	0	0	0	0	0	0	0	0	0	0	0	0	0	0	0	0
RVBD0139:RVBD0139	0	0	0	0	0	0	0	0	0	0	0	0	0	0	0	0	0	0	0	0
RVBD0140:RVBD0140	0	0	0	0	0	0	0	0	0	0	0	0	0	0	0	0	0	0	0	0
RVBD0141c:RVBD0141c	0	0	0	0	0	0	0	0	0	0	0	0	0	0	0	0	0	0	0	0
RVBD0142:RVBD0142	0	0	0	0	0	0	0	0	0	0	0	0	0	0	0	0	0	0	0	0
RVBD0143c:RVBD0143c	0	0	0	0	0	0	0	0	0	0	0	0	0	0	0	0	0	0	0	0
RVBD0144:RVBD0144	0	0	0	0	0	0	0	0	0	0	0	0	0	0	0	0	0	0	0	0
RVBD0145:RVBD0145	0	0	0	0	0	0	0	0	0	0	0	0	0	0	0	0	0	0	0	0
RVBD0146:RVBD0146	0	0	0	0	0	0	0	0	0	0	0	0	0	0	0	0	0	0	0	0
RVBD0148:RVBD0148	0	0	0	0	0	0	0	0	0	0	0	0	0	0	0	0	0	0	0	0
RVBD0151c:PE1	0	0	0	0	0	0	0	0	0	0	0	0	0	0	0	0	0	0	0	0
RVBD0154c:fadE2	0	0	0	0	0	0	0	0	0	1	0	0	0	0	0	0	0	0	0	1
RVBD0156:pntAb	0	0	0	0	0	0	0	0	0	1	0	0	0	0	0	0	0	0	0	1
RVBD0157:pntB	0	0	0	0	0	0	0	0	0	1	0	0	0	0	0	0	0	0	0	1
RVBD0159c:PE3	0	0	0	0	0	0	0	0	0	0	0	0	0	0	0	0	0	0	0	0
RVBD0160c:PE4	0	0	0	0	0	0	0	0	0	0	0	0	0	0	0	0	0	0	0	0
RVBD0161:RVBD0161	0	0	0	0	0	0	0	0	0	0	0	0	0	0	0	0	0	0	0	0
RVBD0162c:adhE1	0	0	0	0	0	0	0	0	0	0	0	0	0	0	0	0	0	0	0	0
RVBD0165c:mce1R	0	0	0	0	0	0	0	0	0	0	0	0	0	0	0	0	0	0	0	0
RVBD0166:fadD5	0	0	0	0	0	0	0	0	0	0	0	0	0	0	0	0	0	0	0	0
RVBD0167:yrbE1A	0	0	0	0	0	0	0	0	0	0	0	0	0	0	0	0	0	0	0	0
RVBD0168:yrbE1B	0	0	0	0	0	0	0	0	0	0	0	0	0	0	0	0	0	0	0	0
RVBD0169:mce1A	0	0	0	0	0	0	0	0	0	0	0	0	0	0	0	0	0	0	0	0
RVBD0170:mce1B	0	0	0	0	0	0	0	0	0	0	0	0	0	0	0	0	0	0	0	0
RVBD0171:mce1C	0	0	0	0	0	0	0	0	0	0	0	0	0	0	0	0	0	0	0	0
RVBD0172:mce1D	0	0	0	0	0	0	0	0	0	0	0	0	0	0	0	0	0	0	0	0
RVBD0173:lprK	0	0	0	0	0	0	0	0	0	0	0	0	0	0	0	0	0	0	0	0
RVBD0175:RVBD0175	0	0	0	0	0	0	0	0	0	0	0	0	0	0	0	0	0	0	0	0
RVBD0176:RVBD0176	0	0	0	0	0	0	0	0	0	0	0	0	0	0	0	0	0	0	0	0
RVBD0177:RVBD0177	0	0	0	0	0	0	0	0	0	0	0	0	0	0	0	0	0	0	0	0
RVBD0178:RVBD0178	0	0	0	0	0	0	0	0	0	0	0	0	0	0	0	0	0	0	0	0
RVBD0181c:RVBD0181c	0	0	0	0	0	0	0	0	0	0	0	0	0	0	0	0	0	0	0	0
RVBD0182c:sigG	0	0	0	0	0	0	0	0	0	0	0	0	0	0	0	0	0	0	0	0
RVBD0184:RVBD0184	0	0	0	0	0	0	0	0	0	0	0	0	0	0	0	0	0	0	0	0
RVBD0185:RVBD0185	0	0	0	0	0	0	0	0	0	0	0	0	0	0	0	0	0	0	0	0
RVBD0186Ac:RVBD0186Ac	0	0	0	0	0	0	0	0	0	0	0	0	0	0	0	0	0	0	0	0
RVBD0190:RVBD0190	0	0	0	0	0	0	0	0	0	0	0	0	0	0	0	0	0	0	0	0
RVBD0191:RVBD0191	0	0	0	0	0	0	0	0	0	0	0	0	0	0	0	0	0	0	0	0
RVBD0192:RVBD0192	0	0	0	0	0	0	0	0	0	0	0	0	0	0	0	0	0	0	0	0
RVBD0193c:RVBD0193c	0	0	0	0	0	0	0	0	0	0	0	0	0	0	0	0	0	0	0	0
RVBD0194:RVBD0194	0	0	0	0	0	0	0	0	0	0	0	0	0	0	0	0	0	0	0	0
RVBD0195:RVBD0195	0	0	0	0	0	0	0	0	0	0	0	0	0	0	0	0	0	0	0	0
RVBD0196:RVBD0196	0	0	0	0	0	0	0	0	0	0	0	0	0	0	0	0	0	0	0	0
RVBD0197:RVBD0197	0	0	0	0	0	0	0	0	0	0	0	0	0	0	0	0	0	0	0	0
RVBD0199:RVBD0199	0	0	0	0	0	0	0	0	0	0	0	0	0	0	0	0	0	0	0	0
RVBD0201c:RVBD0201c	0	0	0	0	0	0	0	0	0	0	0	0	0	0	0	0	0	0	0	0
RVBD0202c:mmpL11	0	0	0	0	0	0	0	0	0	0	0	0	0	0	0	0	0	0	0	0
RVBD0205:RVBD0205	0	0	0	0	0	0	0	0	0	0	0	0	0	0	0	0	0	0	0	0
RVBD0209:RVBD0209	0	0	0	0	0	0	0	0	0	0	0	0	0	0	0	0	0	0	0	0
RVBD0210:RVBD0210	0	0	0	0	0	0	0	0	0	0	0	0	0	0	0	0	0	0	0	0
RVBD0211:pckA	0	0	0	1	0	0	0	0	0	1	0	0	0	0	0	0	0	0	0	2
RVBD0212c:nadR	0	0	0	0	0	0	0	0	0	0	0	0	0	0	0	0	0	0	0	0
RVBD0213c:RVBD0213c	0	0	0	0	0	0	0	0	0	0	0	0	0	0	0	0	0	0	0	0
RVBD0215c:fadE3	0	0	0	0	0	0	0	0	0	0	0	0	0	0	0	0	0	0	0	0
RVBD0217c:lipW	0	0	0	0	0	0	0	0	0	0	0	0	0	0	0	0	0	0	0	0
RVBD0218:RVBD0218	0	0	0	0	0	0	0	0	0	0	0	0	0	0	0	0	0	0	0	0
RVBD0220:lipC	0	0	0	0	0	0	0	0	0	0	0	0	0	0	0	0	0	0	0	0
RVBD0221:RVBD0221	0	0	0	0	0	0	0	0	0	0	0	0	0	0	0	0	0	0	0	0
RVBD0222:echA1	0	0	0	0	0	0	0	0	0	0	0	0	0	0	0	0	0	0	0	0
RVBD0223c:RVBD0223c	0	0	0	0	0	0	0	0	0	0	0	0	0	0	0	0	0	0	0	0
RVBD0229c:RVBD0229c	0	0	0	0	0	0	0	0	0	0	0	0	0	0	0	0	0	0	0	0
RVBD0230c:php	0	0	0	0	0	0	0	0	0	0	0	0	0	0	0	0	0	0	0	0
RVBD0231:fadE4	0	0	0	0	0	0	0	0	0	0	0	0	0	0	0	0	0	0	0	0
RVBD0232:RVBD0232	0	0	0	0	0	0	0	0	0	0	0	0	0	0	0	0	0	0	0	0
RVBD0233:nrdB	0	0	0	0	0	0	0	0	0	0	0	0	0	0	0	0	0	0	0	0
RVBD0234c:gabD1	0	0	0	0	0	0	0	0	0	0	0	0	0	0	0	0	0	0	0	0
RVBD0235c:RVBD0235c	0	0	0	0	0	0	0	0	0	0	0	0	0	0	0	0	0	0	0	0
RVBD0237:lpqI	0	0	0	0	0	0	0	0	0	0	0	0	0	0	0	0	0	0	0	0
RVBD0240:vapC24	0	0	0	0	0	0	0	0	0	0	0	0	0	0	0	0	0	0	0	0
RVBD0241c:htdX	0	0	0	0	0	0	0	0	0	0	0	0	0	0	0	0	0	0	0	0
RVBD0242c:fabG4	0	0	0	0	0	0	0	0	0	0	0	0	0	0	0	0	0	0	0	0
RVBD0243:fadA2	0	0	0	0	0	0	0	0	0	0	0	0	0	0	0	0	0	0	0	0
RVBD0246:RVBD0246	0	0	0	0	0	0	0	0	0	0	0	0	0	0	0	0	0	0	0	0
RVBD0247c:RVBD0247c	0	0	0	0	0	0	0	0	0	1	0	0	0	0	0	0	0	0	0	1
RVBD0248c:RVBD0248c	0	1	0	0	0	0	0	0	0	1	0	0	0	0	0	0	0	0	0	2
RVBD0249c:RVBD0249c	0	0	0	0	0	0	0	0	0	1	0	0	0	0	0	0	0	0	0	1
RVBD0250c:RVBD0250c	0	0	0	0	0	0	0	0	0	0	0	0	0	0	0	0	0	0	0	0
RVBD0251c:hsp	0	0	0	0	0	0	0	0	0	0	0	0	0	0	0	0	0	0	0	0
RVBD0252:nirB	0	0	0	0	0	0	0	0	0	0	0	0	0	0	0	0	0	0	0	0
RVBD0253:nirD	0	0	0	0	0	0	0	0	0	0	0	0	0	0	0	0	0	0	0	0
RVBD0254c:cobU	0	0	0	0	0	0	0	0	0	0	0	0	0	0	0	0	0	0	0	0
RVBD0255c:cobQ1	0	0	0	0	0	0	0	0	0	0	0	0	0	0	0	0	0	0	0	0
RVBD0256c:PPE2	0	0	0	0	0	0	0	0	0	0	0	0	0	0	0	0	0	0	0	0
RVBD0257:RVBD0257	0	0	0	0	0	0	0	0	0	0	0	0	0	0	0	0	0	0	0	0
RVBD0259c:RVBD0259c	0	0	0	0	0	0	0	0	0	0	0	0	0	0	0	0	0	0	0	0
RVBD0260c:RVBD0260c	0	0	0	0	0	0	0	0	0	0	0	0	0	0	0	0	0	0	0	0
RVBD0261c:narK3	0	0	0	0	0	0	0	0	0	0	0	0	0	0	0	0	0	0	0	0
RVBD0262c:aac	0	0	0	0	0	0	0	0	0	0	0	0	0	0	0	0	0	0	0	0
RVBD0263c:RVBD0263c	0	0	0	0	0	0	0	0	0	0	0	0	0	0	0	0	0	0	0	0
RVBD0264c:RVBD0264c	0	0	0	0	0	0	0	0	0	0	0	0	0	0	0	0	0	0	0	0
RVBD0265c:RVBD0265c	0	0	0	0	0	0	0	0	0	0	0	0	0	0	0	0	0	0	0	0
RVBD0266c:oplA	0	0	0	0	0	0	0	0	0	0	0	0	0	0	0	0	0	0	0	0
RVBD0267:narU	0	0	0	0	0	0	0	0	0	0	0	0	0	0	0	0	0	0	0	0
RVBD0268c:RVBD0268c	0	0	0	0	0	0	0	0	0	0	0	0	0	0	0	0	0	0	0	0
RVBD0269c:RVBD0269c	0	0	0	0	0	0	0	0	0	0	0	0	0	0	0	0	0	0	0	0
RVBD0271c:fadE6	0	0	0	0	0	0	0	0	0	0	0	0	0	0	0	0	0	0	0	0
RVBD0272c:RVBD0272c	0	0	0	0	0	0	0	0	0	0	0	0	0	0	0	0	0	0	0	0
RVBD0273c:RVBD0273c	0	0	0	0	0	0	0	0	0	0	0	0	0	0	0	0	0	0	0	0
RVBD0274:RVBD0274	0	0	0	0	0	0	0	0	0	0	0	0	0	0	0	0	0	0	0	0
RVBD0275c:RVBD0275c	0	0	0	0	0	0	0	0	0	0	0	0	0	0	0	0	0	0	0	0
RVBD0276:RVBD0276	0	0	0	0	0	0	0	0	0	0	0	0	0	0	0	0	0	0	0	0
RVBD0277Ac:RVBD0277Ac	0	0	0	0	0	0	0	0	0	0	0	0	0	0	0	0	0	0	0	0
RVBD0277c:vapC25	0	0	0	0	0	0	0	0	0	0	0	0	0	0	0	0	0	0	0	0
RVBD0278c:PE-PGRS3	0	0	0	0	0	0	0	0	0	0	0	0	0	0	0	0	0	0	0	0
RVBD0280:PPE3	0	0	0	0	0	0	0	0	0	0	0	0	0	0	0	0	0	0	0	0
RVBD0281:RVBD0281	0	0	0	0	0	0	0	0	0	0	0	0	0	0	0	0	0	0	0	0
RVBD0288:esxH	0	1	0	0	0	0	0	0	0	0	0	0	0	0	0	0	0	0	0	1
RVBD0290:eccD3	0	1	0	1	0	0	0	0	0	1	0	0	0	0	0	0	0	0	0	3
RVBD0292:eccE3	0	1	0	1	0	0	0	0	0	1	0	0	0	0	0	0	0	0	0	3
RVBD0293c:RVBD0293c	0	0	0	0	0	0	0	0	0	0	0	0	0	0	0	0	0	0	0	0
RVBD0294:tam	0	0	0	0	0	0	0	0	0	0	0	0	0	0	0	0	0	0	0	0
RVBD0295c:RVBD0295c	0	0	0	0	0	0	0	0	0	0	0	0	0	0	0	0	0	0	0	0
RVBD0296c:RVBD0296c	0	0	0	0	0	0	0	0	0	0	0	0	0	0	0	0	0	0	0	0
RVBD0298:RVBD0298	0	0	0	0	0	0	0	0	0	0	0	1	0	0	0	0	0	0	0	1
RVBD0299:RVBD0299	0	0	0	0	0	0	0	0	0	0	0	0	0	0	0	0	0	0	0	0
RVBD0300:RVBD0300	0	0	0	0	0	0	0	0	0	0	0	0	0	0	0	0	0	0	0	0
RVBD0301:vapC2	0	0	0	0	0	0	0	0	0	0	0	0	0	0	0	0	0	0	0	0
RVBD0302:RVBD0302	0	0	0	0	0	0	0	0	0	0	0	0	0	0	0	0	0	0	0	0
RVBD0304c:PPE5	0	0	0	0	0	0	0	0	0	0	0	0	0	0	0	0	0	0	0	0
RVBD0305c:PPE6	0	0	0	0	0	0	0	0	0	0	0	0	0	0	0	0	0	0	0	0
RVBD0307c:RVBD0307c	0	0	0	0	0	0	0	0	0	0	0	0	0	0	0	0	0	0	0	0
RVBD0308:RVBD0308	0	0	0	0	0	0	0	0	0	0	0	1	0	0	0	0	0	0	0	1
RVBD0309:RVBD0309	0	0	0	0	0	0	0	0	0	0	0	0	0	0	0	0	0	0	0	0
RVBD0310c:RVBD0310c	0	0	0	0	0	0	0	0	0	0	0	0	0	0	0	0	0	0	0	0
RVBD0311:RVBD0311	0	0	0	0	0	0	0	0	0	0	0	0	0	0	0	0	0	0	0	0
RVBD0313:RVBD0313	0	0	0	0	0	0	0	0	0	0	0	0	0	0	0	0	0	0	0	0
RVBD0314c:RVBD0314c	0	0	0	0	0	0	0	0	0	0	0	0	0	0	0	0	0	0	0	0
RVBD0316:RVBD0316	0	0	0	0	0	0	0	0	0	0	0	0	0	0	0	0	0	0	0	0
RVBD0317c:glpQ2	0	0	0	0	0	0	0	0	0	0	0	0	0	0	0	0	0	0	0	0
RVBD0319:pcp	0	0	0	0	0	0	0	0	0	0	0	0	0	0	0	0	0	0	0	0
RVBD0320:RVBD0320	0	0	0	0	0	0	0	0	0	0	0	0	0	0	0	0	0	0	0	0
RVBD0321:dcd	0	0	0	0	0	0	0	0	0	0	0	0	0	0	0	0	0	0	0	0
RVBD0322:udgA	0	0	0	0	0	0	0	0	0	0	0	0	0	0	0	0	0	0	0	0
RVBD0323c:RVBD0323c	0	0	0	0	0	0	0	0	0	0	0	0	0	0	0	0	0	0	0	0
RVBD0324:RVBD0324	0	0	0	0	0	0	0	0	0	0	0	0	0	0	0	0	0	0	0	0
RVBD0325:RVBD0325	0	0	0	0	0	0	0	0	0	0	0	0	0	0	0	0	0	0	0	0
RVBD0327c:cyp135A1	0	0	0	0	0	0	0	0	0	0	0	0	0	0	0	0	0	0	0	0
RVBD0328:RVBD0328	0	0	0	0	0	0	0	0	0	0	0	0	0	0	0	0	0	0	0	0
RVBD0329c:RVBD0329c	0	0	0	0	0	0	0	0	0	0	0	0	0	0	0	0	0	0	0	0
RVBD0332:RVBD0332	0	0	0	0	0	0	0	0	0	0	0	0	0	0	0	0	0	0	0	0
RVBD0333:RVBD0333	0	0	0	0	0	0	0	0	0	0	0	0	0	0	0	0	0	0	0	0
RVBD0334:rmlA	0	0	0	0	0	0	0	0	0	0	0	0	0	0	0	0	0	0	0	0
RVBD0335c:PE6	0	0	0	0	0	0	0	0	0	0	0	0	0	0	0	0	0	0	0	0
RVBD0336:RVBD0336	0	0	0	0	0	0	0	0	0	0	0	0	0	0	0	0	0	0	0	0
RVBD0339c:RVBD0339c	0	0	0	0	0	0	0	0	0	0	0	0	0	0	0	0	0	0	0	0
RVBD0340:RVBD0340	0	0	0	1	0	0	0	0	0	0	0	0	0	0	0	0	0	0	0	1
RVBD0341:iniB	0	0	0	0	0	0	0	0	0	0	0	0	0	0	0	0	0	0	0	0
RVBD0342:iniA	0	0	0	0	0	0	0	0	0	0	0	0	0	0	0	0	0	0	0	0
RVBD0343:iniC	0	0	0	0	0	0	0	0	0	0	0	0	0	0	0	0	0	0	0	0
RVBD0344c:lpqJ	0	0	0	0	0	0	0	0	0	0	0	0	0	0	0	0	0	0	0	0
RVBD0345:RVBD0345	0	0	0	0	0	0	0	0	0	0	0	0	0	0	0	0	0	0	0	0
RVBD0346c:ansP2	0	1	0	1	0	0	0	0	0	0	0	0	0	0	0	0	0	0	0	2
RVBD0348:RVBD0348	0	0	0	0	0	0	0	0	0	0	0	0	0	0	0	0	0	0	0	0
RVBD0349:RVBD0349	0	0	0	0	0	0	0	0	0	0	0	0	0	0	0	0	0	0	0	0
RVBD0354c:PPE7	0	0	0	0	0	0	0	0	0	0	0	0	0	0	0	0	0	0	0	0
RVBD0355c:PPE8	0	0	0	0	0	0	0	0	0	0	0	0	0	0	0	0	0	0	0	0
RVBD0356c:RVBD0356c	0	0	0	0	0	0	0	0	0	0	0	0	0	0	0	0	0	0	0	0
RVBD0358:RVBD0358	0	0	0	0	0	0	0	0	0	0	0	0	0	0	0	0	0	0	0	0
RVBD0362:mgtE	0	0	0	0	0	0	0	0	0	0	0	0	0	0	0	0	0	0	0	0
RVBD0363c:fba	0	0	0	0	0	0	0	0	0	0	0	0	0	0	0	0	0	0	0	0
RVBD0365c:RVBD0365c	0	0	0	0	0	0	0	0	0	0	0	0	0	0	0	0	0	0	0	0
RVBD0366c:RVBD0366c	0	0	0	0	0	0	0	0	0	0	0	0	0	0	0	0	0	0	0	0
RVBD0367c:RVBD0367c	0	0	0	0	0	0	0	0	0	0	0	0	0	0	0	0	0	0	0	0
RVBD0368c:RVBD0368c	0	0	0	0	0	0	0	0	0	0	0	0	0	0	0	0	0	0	0	0
RVBD0369c:RVBD0369c	0	0	0	0	0	0	0	0	0	0	0	0	0	0	0	0	0	0	0	0
RVBD0370c:RVBD0370c	0	0	0	0	0	0	0	0	0	0	0	0	0	0	0	0	0	0	0	0
RVBD0371c:RVBD0371c	0	0	0	0	0	0	0	0	0	0	0	0	0	0	0	0	0	0	0	0
RVBD0372c:RVBD0372c	0	0	0	0	0	0	0	0	0	0	0	0	0	0	0	0	0	0	0	0
RVBD0373c:RVBD0373c	0	0	0	0	0	0	0	0	0	0	0	0	0	0	0	0	0	0	0	0
RVBD0375c:RVBD0375c	0	0	0	0	0	0	0	0	0	0	0	0	0	0	0	0	0	0	0	0
RVBD0376c:RVBD0376c	0	0	0	0	0	0	0	0	0	0	0	0	0	0	0	0	0	0	0	0
RVBD0378:RVBD0378	0	0	0	0	0	0	0	0	0	0	0	0	0	0	0	0	0	0	0	0
RVBD0379:secE2	0	0	0	0	0	0	0	0	0	0	0	0	0	0	0	0	0	0	0	0
RVBD0380c:RVBD0380c	0	0	0	0	0	0	0	0	0	0	0	0	0	0	0	0	0	0	0	0
RVBD0381c:RVBD0381c	0	0	0	0	0	0	0	0	0	0	0	0	0	0	0	0	0	0	0	0
RVBD0386:RVBD0386	0	0	0	0	0	0	0	0	0	0	0	0	0	0	0	0	0	0	0	0
RVBD0387c:RVBD0387c	0	0	0	0	0	0	0	0	0	0	0	0	0	0	0	0	0	0	0	0
RVBD0389:purT	0	0	0	0	0	0	0	0	0	0	0	0	0	0	0	0	0	0	0	0
RVBD0392c:ndhA	0	0	0	0	0	0	0	0	0	1	0	0	0	0	0	0	0	0	0	1
RVBD0394c:RVBD0394c	0	0	0	0	0	0	0	0	0	0	0	0	0	0	0	0	0	0	0	0
RVBD0396:RVBD0396	0	0	0	0	0	0	0	0	0	0	0	0	0	0	0	0	0	0	0	0
RVBD0397:RVBD0397	0	0	0	0	0	0	0	0	0	0	0	0	0	0	0	0	0	0	0	0
RVBD0397A:RVBD0397A	0	0	0	0	0	0	0	0	0	0	0	0	0	0	0	0	0	0	0	0
RVBD0398c:RVBD0398c	0	0	0	0	0	0	0	0	0	0	0	0	0	0	0	0	0	0	0	0
RVBD0399c:lpqK	0	0	0	0	0	0	0	0	0	0	0	0	0	0	0	0	0	0	0	0
RVBD0400c:fadE7	0	0	0	0	0	0	0	0	0	0	0	0	0	0	0	0	0	0	0	0
RVBD0401:RVBD0401	0	0	0	0	0	0	0	0	0	0	0	0	0	0	0	0	0	0	0	0
RVBD0402c:mmpL1	0	0	0	0	0	0	0	0	0	0	0	0	0	0	0	0	0	0	0	0
RVBD0403c:mmpS1	0	0	0	0	0	0	0	0	0	0	0	0	0	0	0	0	0	0	0	0
RVBD0405:pks6	0	0	0	0	0	0	0	0	0	0	0	0	0	0	0	0	0	0	0	0
RVBD0406c:RVBD0406c	0	0	0	0	0	0	0	0	0	0	0	0	0	0	0	0	0	0	0	0
RVBD0409:ackA	0	0	0	1	0	0	0	0	0	0	0	0	0	0	0	0	0	0	0	1
RVBD0414c:thiE	0	0	0	0	0	0	0	0	0	0	0	0	0	0	0	0	0	0	0	0
RVBD0416:thiS	0	0	0	0	0	0	0	0	0	1	0	0	0	0	0	0	0	0	0	1
RVBD0418:lpqL	0	0	0	0	0	0	0	0	0	0	0	0	0	0	0	0	0	0	0	0
RVBD0419:lpqM	0	0	0	0	0	0	0	0	0	0	0	0	0	0	0	0	0	0	0	0
RVBD0420c:RVBD0420c	0	0	0	0	0	0	0	0	0	0	0	0	0	0	0	0	0	0	0	0
RVBD0421c:RVBD0421c	0	0	0	0	0	0	0	0	0	0	0	0	0	0	0	0	0	0	0	0
RVBD0422c:thiD	0	0	0	0	0	0	0	0	0	0	0	0	0	0	0	0	0	0	0	0
RVBD0424c:RVBD0424c	0	0	0	0	0	0	0	0	0	0	0	0	0	0	0	0	0	0	0	0
RVBD0425c:ctpH	0	0	0	0	0	0	0	0	0	0	0	0	0	0	0	0	0	0	0	0
RVBD0426c:RVBD0426c	0	0	0	0	0	0	0	0	0	0	0	0	0	0	0	0	0	0	0	0
RVBD0428c:RVBD0428c	0	0	0	0	0	0	0	0	0	0	0	0	0	0	0	0	0	0	0	0
RVBD0432:sodC	0	0	0	0	0	0	0	0	0	0	0	0	0	0	0	0	0	0	0	0
RVBD0433:RVBD0433	0	0	0	0	0	0	0	0	0	0	0	0	0	0	0	0	0	0	0	0
RVBD0434:RVBD0434	0	0	0	0	0	0	0	0	0	0	0	0	0	0	0	0	0	0	0	0
RVBD0435c:RVBD0435c	0	0	0	0	0	0	0	0	0	0	0	0	0	0	0	0	0	0	0	0
RVBD0438c:moeA2	0	0	0	0	0	0	0	0	0	0	0	0	0	0	0	0	0	0	0	0
RVBD0439c:RVBD0439c	0	0	0	0	0	0	0	0	0	0	0	0	0	0	0	0	0	0	0	0
RVBD0441c:RVBD0441c	0	0	0	0	0	0	0	0	0	0	0	0	0	0	0	0	0	0	0	0
RVBD0443:RVBD0443	0	0	0	0	0	0	0	0	0	0	0	0	0	0	0	0	0	0	0	0
RVBD0445c:sigK	0	0	0	0	0	0	0	0	0	0	0	0	0	0	0	0	0	0	0	0
RVBD0446c:RVBD0446c	0	0	0	0	0	0	0	0	0	0	0	0	0	0	0	0	0	0	0	0
RVBD0448c:RVBD0448c	0	0	0	0	0	0	0	0	0	0	0	0	0	0	0	0	0	0	0	0
RVBD0449c:RVBD0449c	0	0	0	0	0	0	0	0	0	0	0	0	0	0	0	0	0	0	0	0
RVBD0450c:mmpL4	0	0	0	0	0	0	0	0	0	0	0	0	0	0	0	0	0	0	0	0
RVBD0451c:mmpS4	0	0	0	0	0	0	0	0	0	0	0	0	0	0	0	0	0	0	0	0
RVBD0454:RVBD0454	0	0	0	0	0	0	0	0	0	0	0	0	0	0	0	0	0	0	0	0
RVBD0456A:mazF1	0	0	0	0	0	0	0	0	0	0	0	0	0	0	0	0	0	0	0	0
RVBD0456B:RVBD0456B	0	0	0	0	0	0	0	0	0	0	0	0	0	0	0	0	0	0	0	0
RVBD0456c:echA2	0	0	0	0	0	0	0	0	0	0	0	0	0	0	0	0	0	0	0	0
RVBD0457c:RVBD0457c	0	0	0	0	0	0	0	0	0	0	0	0	0	0	0	0	0	0	0	0
RVBD0458:RVBD0458	0	0	0	0	0	0	0	0	0	0	0	0	0	0	0	0	0	0	0	0
RVBD0460:RVBD0460	0	0	0	0	0	0	0	0	0	0	0	0	0	0	0	0	0	0	0	0
RVBD0462:lpdC	0	0	0	0	0	0	0	0	0	0	0	0	0	0	0	0	0	0	0	0
RVBD0463:RVBD0463	0	0	0	0	0	0	0	0	0	0	0	0	0	0	0	0	0	0	0	0
RVBD0464c:RVBD0464c	0	0	0	0	0	0	0	0	0	0	0	0	0	0	0	0	0	0	0	0
RVBD0465c:RVBD0465c	0	0	0	0	0	0	0	0	0	0	0	0	0	0	0	0	0	0	0	0
RVBD0468:fadB2	0	0	0	0	0	0	0	0	0	0	0	0	0	0	0	0	0	0	0	0
RVBD0469:umaA	0	0	0	0	0	0	0	0	0	0	0	0	0	0	0	0	0	0	0	0
RVBD0470A:RVBD0470A	0	0	0	0	0	0	0	0	0	0	0	0	0	0	0	0	0	0	0	0
RVBD0471c:RVBD0471c	0	0	0	0	0	0	0	0	0	0	0	0	0	0	0	0	0	0	0	0
RVBD0474:RVBD0474	0	0	0	0	0	0	0	0	0	0	0	0	0	0	0	0	0	0	0	0
RVBD0475:hbhA	0	0	0	0	0	0	0	0	0	0	0	0	0	0	0	0	0	0	0	0
RVBD0477:RVBD0477	0	0	0	0	0	0	0	0	0	0	0	0	0	0	0	0	0	0	0	0
RVBD0478:deoC	0	0	0	0	0	0	0	0	0	0	0	0	0	0	0	0	0	0	0	0
RVBD0480c:RVBD0480c	0	0	0	0	0	0	0	0	0	0	0	0	0	0	0	0	0	0	0	0
RVBD0481c:RVBD0481c	0	0	0	0	0	0	0	0	0	0	0	0	0	0	0	0	0	0	0	0
RVBD0484c:RVBD0484c	0	0	0	0	0	0	0	0	0	0	0	0	0	0	0	0	0	0	0	0
RVBD0485:RVBD0485	0	0	0	0	0	0	0	0	0	1	0	0	0	0	0	0	0	0	0	1
RVBD0487:RVBD0487	0	0	0	0	0	0	0	0	0	1	0	0	0	0	0	0	0	0	0	1
RVBD0488:RVBD0488	0	0	0	0	0	0	0	0	0	0	0	0	0	0	0	0	0	0	0	0
RVBD0490:senX3	0	0	0	0	0	0	0	0	0	0	0	0	0	0	0	0	0	0	0	0
RVBD0491:regX3	0	0	0	0	0	0	0	0	0	0	0	0	0	0	0	0	0	0	0	0
RVBD0492A:RVBD0492A	0	0	0	0	0	0	0	0	0	0	0	0	0	0	0	0	0	0	0	0
RVBD0492c:RVBD0492c	0	0	0	0	0	0	0	0	0	0	0	0	0	0	0	0	0	0	0	0
RVBD0493c:RVBD0493c	0	0	0	0	0	0	0	0	0	0	0	0	0	0	0	0	0	0	0	0
RVBD0494:RVBD0494	0	0	0	0	0	0	0	0	0	0	0	0	0	0	0	0	0	0	0	0
RVBD0496:RVBD0496	0	0	0	0	0	0	0	0	0	0	0	0	0	0	0	0	0	0	0	0
RVBD0498:RVBD0498	0	0	0	0	0	0	0	0	0	0	0	0	0	0	0	0	0	0	0	0
RVBD0499:RVBD0499	0	0	0	0	0	0	0	0	0	0	0	0	0	0	0	0	0	0	0	0
RVBD0500B:RVBD0500B	0	1	0	0	0	0	0	1	0	0	0	0	0	0	0	0	0	0	0	2
RVBD0501:galE2	0	0	0	0	0	0	0	0	0	0	0	0	0	0	0	0	0	0	0	0
RVBD0506:mmpS2	0	0	0	0	0	0	0	0	0	0	0	0	0	0	0	0	0	0	0	0
RVBD0507:mmpL2	0	0	0	0	0	0	0	0	0	0	0	0	0	0	0	0	0	0	0	0
RVBD0508:RVBD0508	0	1	0	0	0	0	0	0	0	0	0	0	0	0	0	0	0	0	0	1
RVBD0509:hemA	0	0	0	1	0	1	0	0	0	1	0	0	0	0	0	0	0	0	0	3
RVBD0513:RVBD0513	0	0	0	0	0	0	0	0	0	0	0	0	0	0	0	0	0	0	0	0
RVBD0514:RVBD0514	0	0	0	0	0	0	0	0	0	0	0	0	0	0	0	0	0	0	0	0
RVBD0515:RVBD0515	0	0	0	0	0	0	0	0	0	0	0	0	0	0	0	0	0	0	0	0
RVBD0516c:RVBD0516c	0	0	0	0	0	0	0	0	0	0	0	0	0	0	0	0	0	0	0	0
RVBD0518:RVBD0518	0	0	0	0	0	0	0	0	0	0	0	0	0	0	0	0	0	0	0	0
RVBD0520:RVBD0520	0	0	0	0	0	0	0	0	0	0	0	0	0	0	0	0	0	0	0	0
RVBD0521:RVBD0521	0	0	0	0	0	0	0	0	0	0	0	0	0	0	0	0	0	0	0	0
RVBD0523c:RVBD0523c	0	0	0	0	0	0	0	0	0	0	0	0	0	0	0	0	0	0	0	0
RVBD0524:hemL	0	0	0	1	0	1	0	0	0	0	0	0	0	0	0	0	0	0	0	2
RVBD0526:RVBD0526	0	0	0	1	0	0	0	0	0	0	0	0	0	0	0	0	0	0	0	1
RVBD0527:ccdA	0	0	0	0	0	0	0	0	0	0	0	0	0	0	0	0	0	0	0	0
RVBD0528:RVBD0528	0	0	0	1	0	1	0	0	0	0	0	0	0	0	0	0	0	0	0	2
RVBD0529:ccsA	0	0	0	1	0	1	0	0	0	0	0	0	0	0	0	0	0	0	0	2
RVBD0530Ac:RVBD0530Ac	0	0	0	0	0	0	0	0	0	1	0	0	0	0	0	0	0	0	0	1
RVBD0532:PE-PGRS6	0	0	0	0	0	0	0	0	0	0	0	0	0	0	0	0	0	0	0	0
RVBD0536:galE3	0	0	0	0	0	0	0	0	0	0	0	0	0	0	0	0	0	0	0	0
RVBD0537c:RVBD0537c	0	0	0	0	0	0	0	0	0	0	0	0	0	0	0	0	0	0	0	0
RVBD0540:RVBD0540	0	0	0	0	0	0	0	0	0	0	0	0	0	0	0	0	0	0	0	0
RVBD0545c:pitA	0	0	0	1	0	0	0	1	0	0	0	0	0	0	0	0	0	0	0	2
RVBD0546c:RVBD0546c	0	0	0	0	0	0	0	0	0	0	0	0	0	0	0	0	0	0	0	0
RVBD0547c:RVBD0547c	0	0	0	0	0	0	0	0	0	0	0	0	0	0	0	0	0	0	0	0
RVBD0549c:RVBD0549c	0	0	0	0	0	1	0	0	0	0	0	0	0	0	0	0	0	0	0	1
RVBD0550c:RVBD0550c	0	0	0	0	0	0	0	0	0	1	0	0	0	0	0	0	0	0	0	1
RVBD0551c:fadD8	0	0	0	0	0	0	0	0	0	0	0	0	0	0	0	0	0	0	0	0
RVBD0554:bpoC	0	0	0	0	0	0	0	0	0	0	0	0	0	0	0	0	0	0	0	0
RVBD0557:mgtA	0	0	0	0	0	0	0	0	0	0	0	0	0	0	0	0	0	0	0	0
RVBD0558:menH	0	0	0	0	0	0	0	0	0	0	0	0	0	0	0	0	0	0	0	0
RVBD0559c:RVBD0559c	0	0	0	0	0	0	0	0	0	0	0	0	0	0	0	0	0	0	0	0
RVBD0560c:RVBD0560c	0	0	0	0	0	0	0	1	0	0	0	0	0	0	0	0	0	0	0	1
RVBD0561c:RVBD0561c	0	0	0	0	0	0	0	0	0	0	0	0	0	0	0	0	0	0	0	0
RVBD0565c:RVBD0565c	0	0	0	0	0	0	0	0	0	0	0	0	0	0	0	0	0	0	0	0
RVBD0567:RVBD0567	0	0	0	0	0	0	0	0	0	0	0	0	0	0	0	0	0	0	0	0
RVBD0568:cyp135B1	0	0	0	0	0	0	0	0	0	0	0	0	0	0	0	0	0	0	0	0
RVBD0569:RVBD0569	0	0	0	0	0	0	0	0	0	0	0	0	0	0	0	0	0	0	0	0
RVBD0570:nrdZ	0	0	0	0	0	0	0	0	0	0	0	0	0	0	0	0	0	0	0	0
RVBD0571c:RVBD0571c	0	0	0	0	0	0	0	0	0	0	0	0	0	0	0	0	0	0	0	0
RVBD0572c:RVBD0572c	0	0	0	0	0	0	0	0	0	0	0	0	0	0	0	0	0	0	0	0
RVBD0573c:pncB2	0	0	0	0	0	0	0	0	0	0	0	0	0	0	0	0	0	0	0	0
RVBD0574c:RVBD0574c	0	0	0	0	0	0	0	0	0	0	0	0	0	0	0	0	0	0	0	0
RVBD0575c:RVBD0575c	0	0	0	0	0	0	0	0	0	0	0	0	0	0	0	0	0	0	0	0
RVBD0576:RVBD0576	0	0	0	0	0	0	0	0	0	0	0	0	0	0	0	0	0	0	0	0
RVBD0577:TB27.3	0	0	0	0	0	0	0	0	0	0	0	0	0	0	0	0	0	0	0	0
RVBD0578c:PE-PGRS7	0	0	0	0	0	0	0	0	0	0	0	0	0	0	0	0	0	0	0	0
RVBD0579:RVBD0579	0	0	0	0	0	0	0	0	0	0	0	0	0	0	0	0	0	0	0	0
RVBD0580c:RVBD0580c	0	0	0	0	0	0	0	0	0	0	0	0	0	0	0	0	0	0	0	0
RVBD0581:RVBD0581	0	0	0	0	0	0	0	0	0	0	0	0	0	0	0	0	0	0	0	0
RVBD0583c:lpqN	0	0	0	0	0	0	0	0	0	0	0	0	0	0	0	0	0	0	0	0
RVBD0584:RVBD0584	0	0	0	0	0	0	0	0	0	0	0	0	0	0	0	0	0	0	0	0
RVBD0585c:RVBD0585c	0	0	0	0	0	0	0	0	0	0	0	0	0	0	0	0	0	0	0	0
RVBD0586:mce2R	0	0	0	0	0	0	0	0	0	0	0	0	0	0	0	0	0	0	0	0
RVBD0587:yrbE2A	0	0	0	0	0	0	0	0	0	0	0	0	0	0	0	0	0	0	0	0
RVBD0589:mce2A	0	0	0	0	0	0	0	0	0	0	0	0	0	0	0	0	0	0	0	0
RVBD0590:mce2B	0	0	0	0	0	0	0	0	0	0	0	0	0	0	0	0	0	0	0	0
RVBD0590A:RVBD0590A	0	0	0	0	0	0	0	0	0	0	0	0	0	0	0	0	0	0	0	0
RVBD0591:mce2C	0	0	0	0	0	0	0	0	0	0	0	0	0	0	0	0	0	0	0	0
RVBD0593:lprL	0	0	0	0	0	0	0	0	0	0	0	0	0	0	0	0	0	0	0	0
RVBD0594:mce2F	0	0	0	0	0	0	0	0	0	0	0	0	0	0	0	0	0	0	0	0
RVBD0595c:vapC4	0	0	0	0	0	0	0	0	0	0	0	0	0	0	0	0	0	0	0	0
RVBD0596c:RVBD0596c	0	0	0	0	0	0	0	0	0	0	0	0	0	0	0	0	0	0	0	0
RVBD0597c:RVBD0597c	0	0	0	0	0	0	0	0	0	0	0	0	0	0	0	0	0	0	0	0
RVBD0598c:vapC27	0	0	0	0	0	0	0	0	0	0	0	0	0	0	0	0	0	0	0	0
RVBD0600c:RVBD0600c	0	0	0	0	0	0	0	0	0	0	0	0	0	0	0	0	0	0	0	0
RVBD0601c:RVBD0601c	0	0	0	0	0	0	0	0	0	0	0	0	0	0	0	0	0	0	0	0
RVBD0602c:tcrA	0	0	0	0	0	0	0	0	0	0	0	0	0	0	0	0	0	0	0	0
RVBD0603:RVBD0603	0	0	0	0	0	0	0	0	0	0	0	0	0	0	0	0	0	0	0	0
RVBD0605:RVBD0605	0	0	0	0	0	0	0	0	0	0	0	0	0	0	0	0	0	0	0	0
RVBD0606:RVBD0606	0	0	0	0	0	0	0	0	0	0	0	0	0	0	0	0	0	0	0	0
RVBD0607:RVBD0607	0	0	0	0	0	0	0	0	0	0	0	0	0	0	0	0	0	0	0	0
RVBD0608:vapB28	0	0	0	0	0	0	0	0	0	0	0	0	0	0	0	0	0	0	0	0
RVBD0609:vapC28	0	0	0	0	0	0	0	0	0	0	0	0	0	0	0	0	0	0	0	0
RVBD0609A:RVBD0609A	0	0	0	0	0	0	0	0	0	0	0	0	0	0	0	0	0	0	0	0
RVBD0610c:RVBD0610c	0	0	0	0	0	0	0	0	0	0	0	0	0	0	0	0	0	0	0	0
RVBD0611c:RVBD0611c	0	0	0	0	0	0	0	0	0	0	0	0	0	0	0	0	0	0	0	0
RVBD0612:RVBD0612	0	0	0	0	0	0	0	0	0	0	0	0	0	0	0	0	0	0	0	0
RVBD0613c:RVBD0613c	0	0	0	0	0	0	0	0	0	0	0	0	0	0	0	0	0	0	0	0
RVBD0615:RVBD0615	0	0	0	0	0	0	0	0	0	0	0	0	0	0	0	0	0	0	0	0
RVBD0616A:RVBD0616A	0	0	0	0	0	0	0	0	0	0	0	0	0	0	0	0	0	0	0	0
RVBD0616c:RVBD0616c	0	0	0	0	0	0	0	0	0	0	0	0	0	0	0	0	0	0	0	0
RVBD0617:vapC29	0	0	0	0	0	0	0	0	0	0	0	0	0	0	0	0	0	0	0	0
RVBD0618:galTa	0	0	0	0	0	0	0	0	0	0	0	0	0	0	0	0	0	0	0	0
RVBD0621:RVBD0621	0	0	0	0	0	0	0	0	0	0	0	0	0	0	0	0	0	0	0	0
RVBD0622:RVBD0622	0	0	0	0	0	0	0	0	0	0	0	0	0	0	0	0	0	0	0	0
RVBD0623:vapB30	0	0	0	0	0	0	0	0	0	0	0	0	0	0	0	0	0	0	0	0
RVBD0624:vapC30	0	0	0	0	0	0	0	0	0	0	0	0	0	0	0	0	0	0	0	0
RVBD0625c:RVBD0625c	0	0	0	0	0	0	0	0	0	0	0	0	0	0	0	0	0	0	0	0
RVBD0626:RVBD0626	0	0	0	0	0	0	0	0	0	0	0	0	0	0	0	0	0	0	0	0
RVBD0627:RVBD0627	0	0	0	0	0	0	0	0	0	0	0	0	0	0	0	0	0	0	0	0
RVBD0629c:recD	0	0	0	0	0	0	0	0	0	0	0	0	0	0	0	0	0	0	0	0
RVBD0630c:recB	0	0	0	0	0	0	0	0	0	0	0	0	0	0	0	0	0	0	0	0
RVBD0631c:recC	0	0	0	0	0	0	0	0	0	0	0	0	0	0	0	0	0	0	0	0
RVBD0632c:echA3	0	0	0	0	0	0	0	0	0	0	0	0	0	0	0	0	0	0	0	0
RVBD0633c:RVBD0633c	0	0	0	0	0	0	0	0	0	0	0	0	0	0	0	0	0	0	0	0
RVBD0634A:RVBD0634A	0	0	0	0	0	0	0	0	0	0	0	0	0	0	0	0	0	0	0	0
RVBD0634c:RVBD0634c	0	0	0	0	0	0	0	0	0	0	0	0	0	0	0	0	0	0	0	0
RVBD0644c:mmaA2	0	0	0	1	0	0	0	0	0	0	0	0	0	0	0	0	0	0	0	1
RVBD0645c:mmaA1	0	0	0	0	0	0	0	0	0	0	0	0	0	0	0	0	0	0	0	0
RVBD0646c:lipG	0	0	0	0	0	0	0	0	0	0	0	0	0	0	0	0	0	0	0	0
RVBD0654:RVBD0654	0	0	0	0	0	0	0	0	0	0	0	0	0	0	0	0	0	0	0	0
RVBD0655:mkl	0	0	0	0	0	0	0	0	0	0	0	0	0	0	0	0	0	0	0	0
RVBD0656c:vapC6	0	0	0	0	0	0	0	0	0	0	0	0	0	0	0	0	0	0	0	0
RVBD0658c:RVBD0658c	0	0	0	0	0	0	0	0	0	0	0	0	0	0	0	0	0	0	0	0
RVBD0659c:RVBD0659c	0	0	0	0	0	0	0	0	0	0	0	0	0	0	0	0	0	0	0	0
RVBD0660c:mazE2	0	0	0	0	0	0	0	0	0	0	0	0	0	0	0	0	0	0	0	0
RVBD0661c:RVBD0661c	0	0	0	0	0	0	0	0	0	0	0	0	0	0	0	0	0	0	0	0
RVBD0662c:vapB7	0	0	0	0	0	0	0	0	0	0	0	0	0	0	0	0	0	0	0	0
RVBD0663:atsD	0	0	0	0	0	0	0	0	0	0	0	0	0	0	0	0	0	0	0	0
RVBD0665:vapC8	0	0	0	0	0	0	0	0	0	0	0	0	0	0	0	0	0	0	0	0
RVBD0669c:RVBD0669c	0	0	0	0	0	0	0	0	0	0	0	0	0	0	0	0	0	0	0	0
RVBD0671:lpqP	0	0	0	0	0	0	0	0	0	0	0	0	0	0	0	0	0	0	0	0
RVBD0672:fadE8	0	0	0	0	0	0	0	0	0	0	0	0	0	0	0	0	0	0	0	0
RVBD0674:RVBD0674	0	0	0	0	0	0	0	0	0	0	0	0	0	0	0	0	0	0	0	0
RVBD0675:echA5	0	0	0	0	0	0	0	0	0	0	0	0	0	0	0	0	0	0	0	0
RVBD0678:RVBD0678	0	0	0	0	0	1	0	1	0	0	0	0	0	0	0	0	0	1	0	3
RVBD0679c:RVBD0679c	0	0	0	0	0	0	0	0	0	0	0	0	0	0	0	0	0	0	0	0
RVBD0680c:RVBD0680c	0	0	0	0	0	0	0	0	0	0	0	0	0	0	0	0	0	0	0	0
RVBD0681:RVBD0681	0	0	0	0	0	0	0	0	0	0	0	0	0	0	0	0	0	0	0	0
RVBD0686:RVBD0686	0	0	0	0	0	0	0	0	0	0	0	0	0	0	0	0	0	0	0	0
RVBD0687:RVBD0687	0	0	0	0	0	0	0	0	0	1	0	0	0	0	0	0	0	0	0	1
RVBD0688:RVBD0688	0	0	0	0	0	0	0	0	0	0	0	1	0	0	0	0	0	0	0	1
RVBD0689c:RVBD0689c	0	0	0	0	0	0	0	0	0	0	0	0	0	0	0	0	0	0	0	0
RVBD0690c:RVBD0690c	0	0	0	0	0	0	0	0	0	0	0	0	0	0	0	0	0	0	0	0
RVBD0691A:RVBD0691A	0	0	0	0	0	0	0	0	0	0	0	0	0	0	0	0	0	0	0	0
RVBD0691c:RVBD0691c	0	0	0	0	0	0	0	0	0	0	0	0	0	0	0	0	0	0	0	0
RVBD0692:RVBD0692	0	0	0	0	0	0	0	0	0	0	0	0	0	0	0	0	0	0	0	0
RVBD0694:lldD1	0	0	0	0	0	0	0	0	0	0	0	0	0	0	0	0	0	0	0	0
RVBD0695:RVBD0695	0	0	0	0	0	0	0	0	0	0	0	0	0	0	0	0	0	0	0	0
RVBD0697:RVBD0697	0	0	0	0	0	0	0	0	0	0	0	0	0	0	0	0	0	0	0	0
RVBD0698:RVBD0698	0	0	0	0	0	0	0	0	0	0	0	0	0	0	0	0	0	0	0	0
RVBD0711:atsA	0	0	0	0	0	0	0	0	0	0	0	0	0	0	0	0	0	0	0	0
RVBD0712:RVBD0712	0	0	0	0	0	0	0	0	0	0	0	0	0	0	0	0	0	0	0	0
RVBD0713:RVBD0713	0	0	0	0	0	0	0	0	0	0	0	0	0	0	0	0	0	0	0	0
RVBD0724:sppA	0	0	0	0	0	0	0	0	0	0	0	0	0	0	0	0	0	0	0	0
RVBD0725c:RVBD0725c	0	0	0	0	0	0	0	0	0	0	0	0	0	0	0	0	0	0	0	0
RVBD0726c:RVBD0726c	0	0	0	0	0	0	0	0	0	0	0	0	0	0	0	0	0	0	0	0
RVBD0727c:fucA	0	0	0	0	0	0	0	0	0	0	0	0	0	0	0	0	0	0	0	0
RVBD0729:xylB	0	0	0	0	0	0	0	0	0	0	0	0	0	0	0	0	0	0	0	0
RVBD0730:RVBD0730	0	0	0	0	0	0	0	0	0	0	0	0	0	0	0	0	0	0	0	0
RVBD0731c:RVBD0731c	0	0	0	0	0	0	0	0	0	0	0	0	0	0	0	0	0	0	0	0
RVBD0734:mapA	0	0	0	0	0	0	0	0	0	0	0	0	0	0	0	0	0	1	0	1
RVBD0735:sigL	0	0	0	0	0	0	0	0	0	0	0	0	0	0	0	0	0	0	0	0
RVBD0737:RVBD0737	0	0	0	0	0	0	0	0	0	0	0	1	0	0	0	0	0	0	0	1
RVBD0738:RVBD0738	0	0	0	0	0	0	0	0	0	0	0	0	0	0	0	0	0	0	0	0
RVBD0739:RVBD0739	0	0	0	0	0	0	0	0	0	0	0	0	0	0	0	0	0	0	0	0
RVBD0740:RVBD0740	0	0	0	0	0	0	0	0	0	0	0	0	0	0	0	0	0	0	0	0
RVBD0741:RVBD0741	0	0	0	0	0	0	0	0	0	0	0	0	0	0	0	0	0	0	0	0
RVBD0742:PE-PGRS8	0	0	0	0	0	0	0	0	0	0	0	0	0	0	0	0	0	0	0	0
RVBD0743c:RVBD0743c	0	0	0	0	0	0	0	0	0	0	0	0	0	0	0	0	0	0	0	0
RVBD0744c:RVBD0744c	0	0	0	0	0	0	0	0	0	0	0	0	0	0	0	0	0	0	0	0
RVBD0745:RVBD0745	0	0	0	0	0	0	0	0	0	0	0	0	0	0	0	0	0	0	0	0
RVBD0747:PE-PGRS10	0	0	0	0	0	0	0	0	0	0	0	0	0	0	0	0	0	0	0	0
RVBD0748:vapB31	0	0	0	0	0	0	0	0	0	0	0	0	0	0	0	0	0	0	0	0
RVBD0749:vapC31	0	0	0	0	0	0	0	0	0	0	0	0	0	0	0	0	0	0	0	0
RVBD0749A:RVBD0749A	0	0	0	0	0	0	0	0	0	0	0	0	0	0	0	0	0	0	0	0
RVBD0750:RVBD0750	0	0	0	0	0	0	0	0	0	0	0	0	0	0	0	0	0	0	0	0
RVBD0751c:mmsB	0	0	0	0	0	0	0	0	0	0	0	0	0	0	0	0	0	0	0	0
RVBD0752c:fadE9	0	0	0	0	0	0	0	0	0	0	0	0	0	0	0	0	0	0	0	0
RVBD0754:PE-PGRS11	0	0	0	0	0	0	0	0	0	0	0	0	0	0	0	0	0	0	0	0
RVBD0755A:RVBD0755A	0	0	0	0	0	0	0	0	0	0	0	0	0	0	0	0	0	0	0	0
RVBD0755c:PPE12	0	0	0	0	0	0	0	0	0	0	0	0	0	0	0	0	0	0	0	0
RVBD0756c:RVBD0756c	0	0	0	0	0	0	0	0	0	0	0	0	0	0	0	0	0	0	0	0
RVBD0757:phoP	0	1	0	1	0	1	0	1	0	0	0	1	0	0	0	0	0	0	0	5
RVBD0760c:RVBD0760c	0	0	0	0	0	0	0	0	0	0	0	0	0	0	0	0	0	0	0	0
RVBD0762c:RVBD0762c	0	0	0	0	0	0	0	0	0	0	0	0	0	0	0	0	0	0	0	0
RVBD0764c:cyp51	0	0	0	0	0	0	0	0	0	0	0	0	0	0	0	0	0	0	0	0
RVBD0765c:RVBD0765c	0	0	0	0	0	0	0	0	0	0	0	0	0	0	0	0	0	0	0	0
RVBD0766c:cyp123	0	0	0	0	0	0	0	0	0	0	0	0	0	0	0	0	0	0	0	0
RVBD0767c:RVBD0767c	0	0	0	0	0	0	0	0	0	0	0	0	0	0	0	0	0	0	0	0
RVBD0768:aldA	0	0	0	0	0	0	0	0	0	0	0	0	0	0	0	0	0	0	0	0
RVBD0770:RVBD0770	0	0	0	0	0	0	0	0	0	0	0	0	0	0	0	0	0	0	0	0
RVBD0773c:ggtA	0	0	0	0	0	0	0	0	0	0	0	0	0	0	0	0	0	0	0	0
RVBD0774c:RVBD0774c	0	0	0	0	0	0	0	0	0	0	0	0	0	0	0	0	0	0	0	0
RVBD0775:RVBD0775	0	0	0	0	0	0	0	0	0	0	0	0	0	0	0	0	0	0	0	0
RVBD0776c:RVBD0776c	0	0	0	0	0	0	0	0	0	0	0	0	0	0	0	0	0	0	0	0
RVBD0778:cyp126	0	0	0	0	0	0	0	0	0	0	0	0	0	0	0	0	0	0	0	0
RVBD0779c:RVBD0779c	0	0	0	0	0	0	0	0	0	0	0	0	0	0	0	0	0	0	0	0
RVBD0781:ptrBa	0	0	0	0	0	0	0	0	0	0	0	0	0	0	0	0	0	0	0	0
RVBD0782:ptrBb	0	0	0	0	0	0	0	0	0	0	0	0	0	0	0	0	0	0	0	0
RVBD0783c:emrB	0	0	0	0	0	0	0	0	0	0	0	0	0	0	0	0	0	0	0	0
RVBD0785:RVBD0785	0	0	0	0	0	0	0	0	0	0	0	1	0	0	0	0	0	0	0	1
RVBD0786c:RVBD0786c	0	0	0	0	0	0	0	0	0	0	0	0	0	0	0	0	0	0	0	0
RVBD0787:RVBD0787	0	0	0	0	0	0	0	0	0	0	0	0	0	0	0	0	0	0	0	0
RVBD0789c:RVBD0789c	0	0	0	0	0	0	0	0	0	0	0	0	0	0	0	0	0	0	0	0
RVBD0790c:RVBD0790c	0	0	0	0	0	0	0	0	0	0	0	0	0	0	0	0	0	0	0	0
RVBD0791c:RVBD0791c	0	0	0	0	0	0	0	0	0	0	0	0	0	0	0	0	0	0	0	0
RVBD0792c:RVBD0792c	0	0	0	0	0	0	0	0	0	0	0	0	0	0	0	0	0	0	0	0
RVBD0793:RVBD0793	0	0	0	0	0	0	0	0	0	0	0	0	0	0	0	0	0	0	0	0
RVBD0794c:RVBD0794c	0	0	0	0	0	0	0	0	0	0	0	0	0	0	0	0	0	0	0	0
RVBD0797:RVBD0797	0	0	0	0	0	0	0	0	0	0	0	0	0	0	0	0	0	0	0	0
RVBD0798c:cfp29	0	0	0	0	0	0	0	0	0	0	0	0	0	0	0	0	0	0	0	0
RVBD0799c:RVBD0799c	0	0	0	0	0	0	0	0	0	0	0	0	0	0	0	0	0	0	0	0
RVBD0800:pepC	0	0	0	0	0	0	0	0	0	0	0	0	0	0	0	0	0	0	0	0
RVBD0801:RVBD0801	0	0	0	0	0	0	0	0	0	0	0	0	0	0	0	0	0	0	0	0
RVBD0802c:RVBD0802c	0	0	0	0	0	0	0	0	0	0	0	0	0	0	0	0	0	0	0	0
RVBD0804:RVBD0804	0	0	0	0	0	0	0	0	0	0	0	0	0	0	0	0	0	0	0	0
RVBD0806c:cpsY	0	0	0	0	0	0	0	0	0	0	0	0	0	0	0	0	0	0	0	0
RVBD0811c:RVBD0811c	0	0	0	1	0	0	0	0	0	0	0	0	0	0	0	0	0	0	0	1
RVBD0812:RVBD0812	0	0	0	0	0	0	0	0	0	0	0	0	0	0	0	0	0	0	0	0
RVBD0813c:RVBD0813c	0	0	0	0	0	0	0	0	0	0	0	0	0	0	0	0	0	0	0	0
RVBD0816c:thiX	0	0	0	0	0	0	0	0	0	0	0	0	0	0	0	0	0	0	0	0
RVBD0817c:RVBD0817c	0	0	0	0	0	0	0	0	0	0	0	0	0	0	0	0	0	0	0	0
RVBD0822c:RVBD0822c	0	0	0	0	0	0	0	0	0	0	0	0	0	0	0	0	0	0	0	0
RVBD0826:RVBD0826	0	0	0	0	0	0	0	0	0	0	0	0	0	0	0	0	0	0	0	0
RVBD0828c:RVBD0828c	0	0	0	0	0	0	0	0	0	0	0	0	0	0	0	0	0	0	0	0
RVBD0829:RVBD0829	0	0	0	0	0	0	0	0	0	0	0	0	0	0	0	0	0	0	0	0
RVBD0830:RVBD0830	0	0	0	0	0	0	0	0	0	0	0	0	0	0	0	0	0	0	0	0
RVBD0833:PE-PGRS13	0	0	0	0	0	0	0	0	0	0	0	0	0	0	0	0	0	0	0	0
RVBD0835:lpqQ	0	0	0	0	0	0	0	0	0	0	0	0	0	0	0	0	0	0	0	0
RVBD0836c:RVBD0836c	0	0	0	0	0	0	0	0	0	0	0	0	0	0	0	0	0	0	0	0
RVBD0837c:RVBD0837c	0	0	0	0	0	0	0	0	0	0	0	1	0	1	0	0	0	0	0	2
RVBD0838:lpqR	0	0	0	0	0	0	0	0	0	0	0	0	0	0	0	0	0	0	0	0
RVBD0840c:pip	0	0	0	0	0	0	0	0	0	0	0	0	0	0	0	0	0	0	0	0
RVBD0841:RVBD0841	0	0	0	0	0	0	0	0	0	0	0	0	0	0	0	0	0	0	0	0
RVBD0842:RVBD0842	0	0	0	0	0	0	0	0	0	0	0	0	0	0	0	0	0	0	0	0
RVBD0843:RVBD0843	0	0	0	0	0	0	0	0	0	0	0	0	0	0	0	0	0	0	0	0
RVBD0844c:narL	0	0	0	0	0	0	0	0	0	0	0	0	0	0	0	0	0	0	0	0
RVBD0845:RVBD0845	0	0	0	0	0	0	0	0	0	0	0	0	0	0	0	0	0	0	0	0
RVBD0846c:RVBD0846c	0	0	0	0	0	0	0	0	0	0	0	0	0	0	0	0	0	0	0	0
RVBD0847:lpqS	0	0	0	0	0	0	0	0	0	0	0	0	0	0	0	0	0	0	0	0
RVBD0848:cysK2	0	0	0	0	0	0	0	0	0	0	0	0	0	0	0	0	0	0	0	0
RVBD0850:RVBD0850	0	0	0	0	0	0	0	0	0	0	0	0	0	0	0	0	0	0	0	0
RVBD0851c:RVBD0851c	0	0	0	0	0	0	0	0	0	0	0	0	0	0	0	0	0	0	0	0
RVBD0852:fadD16	0	0	0	0	0	0	0	0	0	0	0	0	0	0	0	0	0	0	0	0
RVBD0853c:pdc	0	0	0	0	0	0	0	0	0	0	0	0	0	0	0	0	0	0	0	0
RVBD0854:RVBD0854	0	0	0	0	0	0	0	0	0	0	0	0	0	0	0	0	0	0	0	0
RVBD0855:far	0	0	0	0	0	0	0	0	0	0	0	0	0	0	0	0	0	0	0	0
RVBD0857:RVBD0857	0	0	0	0	0	0	0	0	0	0	0	0	0	0	0	0	0	0	0	0
RVBD0858c:dapC	0	0	0	0	0	0	0	0	0	0	0	0	0	0	0	0	0	0	0	0
RVBD0859:fadA	0	0	0	0	0	0	0	0	0	1	0	0	0	0	0	0	0	0	0	1
RVBD0860:fadB	0	0	0	0	0	0	0	0	0	1	0	0	0	0	0	0	0	0	0	1
RVBD0861c:ercc3	0	0	0	0	0	0	0	0	0	0	0	0	0	0	0	0	0	0	0	0
RVBD0862c:RVBD0862c	0	0	0	0	0	0	0	0	0	0	0	0	0	0	0	0	0	0	0	0
RVBD0863:RVBD0863	0	0	0	0	0	0	0	0	0	0	0	0	0	0	0	0	0	0	0	0
RVBD0864:moaC2	0	0	0	0	0	0	0	0	0	0	0	0	0	0	0	0	0	0	0	0
RVBD0865:mog	0	0	0	0	0	0	0	0	0	0	0	0	0	0	0	0	0	0	0	0
RVBD0866:moaE2	0	0	0	0	0	0	0	0	0	0	0	0	0	0	0	0	0	0	0	0
RVBD0867c:rpfA	0	0	0	0	0	0	0	0	0	0	0	0	0	0	0	0	0	0	0	0
RVBD0868c:moaD2	0	0	0	0	0	0	0	0	0	0	0	0	0	0	0	0	0	0	0	0
RVBD0869c:moaA2	0	0	0	0	0	0	0	0	0	0	0	0	0	0	0	0	0	0	0	0
RVBD0870c:RVBD0870c	0	0	0	0	0	0	0	0	0	0	0	0	0	0	0	0	0	0	0	0
RVBD0872c:PE-PGRS15	0	0	0	0	0	0	0	0	0	0	0	0	0	0	0	0	0	0	0	0
RVBD0873:fadE10	0	0	0	0	0	0	0	0	0	0	0	0	0	0	0	0	0	0	0	0
RVBD0874c:RVBD0874c	0	0	0	0	0	0	0	0	0	0	0	0	0	0	0	0	0	0	0	0
RVBD0875c:RVBD0875c	0	0	0	0	0	0	0	0	0	0	0	0	0	0	0	0	0	0	0	0
RVBD0877:RVBD0877	0	0	0	0	0	0	0	0	0	1	0	0	0	0	0	0	0	0	0	1
RVBD0878c:PPE13	0	0	0	0	0	0	0	0	0	0	0	0	0	0	0	0	0	0	0	0
RVBD0880:RVBD0880	0	0	0	0	0	0	0	0	0	0	0	0	0	0	0	0	0	0	0	0
RVBD0882:RVBD0882	0	0	0	0	0	0	0	0	0	0	0	0	0	0	0	0	0	0	0	0
RVBD0885:RVBD0885	0	0	0	0	0	0	0	0	0	0	0	0	0	0	0	0	0	0	0	0
RVBD0886:fprB	0	0	0	0	0	0	0	0	0	0	0	0	0	0	0	0	0	0	0	0
RVBD0887c:RVBD0887c	0	0	0	0	0	0	0	0	0	0	0	0	0	0	0	0	0	0	0	0
RVBD0888:RVBD0888	0	0	0	0	0	0	0	0	0	0	0	0	0	0	0	0	0	0	0	0
RVBD0889c:citA	0	0	0	0	0	0	0	0	0	0	0	0	0	0	0	0	0	0	0	0
RVBD0890c:RVBD0890c	0	0	0	0	0	0	0	0	0	0	0	0	0	0	0	0	0	0	0	0
RVBD0891c:RVBD0891c	0	0	0	0	0	0	0	0	0	0	0	0	0	0	0	0	0	0	0	0
RVBD0893c:RVBD0893c	0	0	0	0	0	0	0	0	0	0	0	0	0	0	0	0	0	0	0	0
RVBD0894:RVBD0894	0	0	0	0	0	0	0	0	0	0	0	0	0	0	0	0	0	0	0	0
RVBD0895:RVBD0895	0	0	0	0	0	0	0	0	0	0	0	0	0	0	0	0	0	0	0	0
RVBD0897c:RVBD0897c	0	0	0	0	0	0	0	0	0	0	0	0	0	0	0	0	0	0	0	0
RVBD0898c:RVBD0898c	0	0	0	0	0	0	0	0	0	0	0	0	0	0	0	0	0	0	0	0
RVBD0899:ompA	0	0	0	0	0	0	0	0	0	0	0	0	0	0	0	0	0	0	0	0
RVBD0901:RVBD0901	0	0	0	0	0	0	0	0	0	0	0	0	0	0	0	0	0	0	0	0
RVBD0905:echA6	0	0	0	0	0	0	0	0	0	0	0	0	0	0	0	0	0	0	0	0
RVBD0907:RVBD0907	0	0	0	0	0	0	0	0	0	0	0	0	0	0	0	0	0	0	0	0
RVBD0908:ctpE	0	0	0	0	0	0	0	0	0	0	0	0	0	0	0	0	0	0	0	0
RVBD0909:RVBD0909	0	0	0	0	0	0	0	0	0	0	0	0	0	0	0	0	0	0	0	0
RVBD0910:RVBD0910	0	0	0	0	0	0	0	0	0	0	0	0	0	0	0	0	0	0	0	0
RVBD0911:RVBD0911	0	0	0	0	0	0	0	0	0	0	0	0	0	0	0	0	0	0	0	0
RVBD0913c:RVBD0913c	0	0	0	0	0	0	0	0	0	0	0	0	0	0	0	0	0	0	0	0
RVBD0914c:RVBD0914c	0	0	0	0	0	0	0	0	0	0	0	0	0	0	0	0	0	0	0	0
RVBD0915c:PPE14	0	0	0	0	0	0	0	0	0	0	0	0	0	0	0	0	0	0	0	0
RVBD0916c:PE7	0	0	0	0	0	0	0	0	0	0	0	0	0	0	0	0	0	0	0	0
RVBD0917:betP	0	0	0	0	0	0	0	0	0	0	0	0	0	0	0	0	0	0	0	0
RVBD0918:RVBD0918	0	0	0	0	0	0	0	0	0	0	0	0	0	0	0	0	0	0	0	0
RVBD0919:RVBD0919	0	0	0	0	0	0	0	0	0	0	0	0	0	0	0	0	0	0	0	0
RVBD0920c:RVBD0920c	0	0	0	0	0	0	0	0	0	0	0	0	0	0	0	0	0	0	0	0
RVBD0921:RVBD0921	0	0	0	0	0	0	0	0	0	0	0	0	0	0	0	0	0	0	0	0
RVBD0922:RVBD0922	0	0	0	0	0	0	0	0	0	0	0	0	0	0	0	0	0	0	0	0
RVBD0923c:RVBD0923c	0	0	0	0	0	0	0	0	0	0	0	0	0	0	0	0	0	0	0	0
RVBD0924c:mntH	0	0	0	0	0	0	0	0	0	0	0	0	0	0	0	0	0	0	0	0
RVBD0925c:RVBD0925c	0	0	0	0	0	0	0	0	0	0	0	0	0	0	0	0	0	0	0	0
RVBD0926c:RVBD0926c	0	0	0	0	0	0	0	0	0	0	0	0	0	0	0	0	0	0	0	0
RVBD0927c:RVBD0927c	0	0	0	0	0	0	0	0	0	0	0	0	0	0	0	0	0	0	0	0
RVBD0931c:pknD	0	0	0	0	0	0	0	0	0	0	0	0	0	0	0	0	0	0	0	0
RVBD0932c:pstS2	0	0	0	0	0	0	0	0	0	0	0	0	0	0	0	0	0	0	0	0
RVBD0933:pstB	0	0	0	0	0	0	0	0	0	0	0	0	0	0	0	0	0	0	0	0
RVBD0934:pstS1	0	0	0	0	0	0	0	0	0	0	0	0	0	0	0	0	0	0	0	0
RVBD0935:pstC1	0	0	0	0	0	0	0	0	0	0	0	0	0	0	0	0	0	0	0	0
RVBD0938:ligD	0	0	0	0	0	0	0	0	0	0	0	0	0	0	0	0	0	0	0	0
RVBD0939:RVBD0939	0	0	0	0	0	0	0	0	0	0	0	0	0	0	0	0	0	0	0	0
RVBD0941c:RVBD0941c	0	0	0	0	0	0	0	0	0	0	0	0	0	0	0	0	0	0	0	0
RVBD0942:RVBD0942	0	0	0	0	0	0	0	0	0	0	0	0	0	0	0	0	0	0	0	0
RVBD0943c:RVBD0943c	0	0	0	0	0	0	0	0	0	0	0	0	0	0	0	0	0	0	0	0
[truncated: 2,055 more rows]

## Sheet: Fig1.e-f_BDQ_1
ORF_ID	num	essentiality	BDQ_1_Low_neg|goodsgrna	BDQ_1_Low_neg|rank	BDQ_1_Low_neg|l2fc	BDQ_1_Low_neg|fdr	BDQ_1_Low_pos|goodsgrna	BDQ_1_Low_pos|rank	BDQ_1_Low_pos|l2fc	BDQ_1_Low_pos|fdr	BDQ_1_Med_neg|goodsgrna	BDQ_1_Med_neg|rank	BDQ_1_Med_neg|l2fc	BDQ_1_Med_neg|fdr	BDQ_1_Med_pos|goodsgrna	BDQ_1_Med_pos|rank	BDQ_1_Med_pos|l2fc	BDQ_1_Med_pos|fdr	BDQ_1_High_neg|goodsgrna	BDQ_1_High_neg|rank	BDQ_1_High_neg|l2fc	BDQ_1_High_neg|fdr	BDQ_1_High_pos|goodsgrna	BDQ_1_High_pos|rank	BDQ_1_High_pos|l2fc	BDQ_1_High_pos|fdr
16S:16S	68	Essential	4	1879	-0.38637	1	52	3341	0.60772	4e-06	1	4013	-0.40724	1	48	78	0.42983	2e-05	1	3997	-0.25094	1	58	39	0.95029	1.9e-05
23S:23S	129	Essential	23	79	-0.26554	1	78	3981	0.57802	0.013859	23	3832	-0.29624	1	55	250	0.38518	2e-05	26	3903	-0.27803	1	74	112	0.56929	1.9e-05
4.5S:4.5S	6	Essential	0	3352	0	1	6	1391	0.69583	0.000316	0	3638	0	1	3	501	0.40933	0.304204	0	3672	0	1	5	276	0.71824	0.000223
5S:5S	15	Essential	2	1208	-0.31899	1	4	3896	0.79142	0.230346	3	2959	-0.21627	0.703112	9	361	0.31313	0.023725	4	3091	-0.31617	0.617004	5	595	0.50094	0.394462
RVBD0001:dnaA	46	Essential	22	16	-0.55983	1	16	4035	0.29269	0.758218	38	52	-1.5578	2e-05	1	3936	0.26608	1	35	70	-1.9689	1.1e-05	6	2269	0.55339	1
RVBD0002:dnaN	132	Essential	15	541	-0.35073	1	96	1367	0.50075	4e-06	90	46	-0.43784	2e-05	9	3840	0.20775	1	116	30	-1.0434	1.1e-05	2	4022	0.23411	1
RVBD0003:recF	6	NonEssential	0	2626	0	1	5	2494	0.58346	0.006143	6	299	-0.70041	0.00052	0	3818	0	1	4	620	-1.1618	0.001481	1	1765	0.51163	1
RVBD0004:RVBD0004	5	Essential	1	1036	-0.3427	1	3	3418	0.82608	0.111176	5	358	-1.0686	0.00099	0	3705	0	1	5	373	-1.8482	3.1e-05	0	3667	0	1
RVBD0005:gyrB	83	Essential	7	1329	-0.42702	1	61	2550	0.43478	4e-06	62	56	-0.79808	2e-05	4	2811	0.45981	1	66	93	-0.97775	1.1e-05	2	3874	0.54446	1
RVBD0006:gyrA	185	Essential	2	4037	-0.17116	1	175	46	0.62539	4e-06	95	101	-0.35229	2e-05	29	747	0.38975	0.166514	137	54	-0.63827	1.1e-05	14	2955	0.43219	1
RVBD0007:RVBD0007	5	NonEssential	0	3681	0	1	5	605	0.44671	1.2e-05	4	345	-0.28691	0.000836	0	2895	0	1	5	327	-0.51471	1.1e-05	0	3800	0	1
RVBD0008c:RVBD0008c	6	NonEssential	1	1154	-0.12862	1	4	2671	0.41983	0.007929	1	3020	-0.23732	0.764725	1	2079	0.19979	1	2	2475	-0.20552	0.392382	1	2360	0.19186	1
RVBD0009:ppiA	5	NonEssential	0	1742	0	1	4	1601	0.53239	0.000749	3	1640	-0.21394	0.196215	0	2494	0	1	3	1697	-0.28428	0.103461	0	2536	0	1
RVBD0010c:RVBD0010c	5	NonEssential	2	574	-0.089666	1	1	4005	0.14851	0.88634	2	2130	-0.1892	0.311937	0	2641	0	1	1	2750	-0.28882	0.543589	2	959	0.19056	0.855106
RVBD0011c:RVBD0011c	4	NonEssential	2	403	-0.19411	1	1	3943	0.35021	0.662702	4	435	-0.48296	0.002486	0	3613	0	1	3	386	-1.0365	1.1e-05	0	2966	0	1
RVBD0012:RVBD0012	7	NonEssential	1	1478	-0.2255	1	4	1948	0.52904	0.001208	6	306	-0.29072	0.00051	0	3751	0	1	7	272	-0.61955	1.1e-05	0	3863	0	1
RVBD0013:trpG	89	Essential	12	594	-0.32931	1	66	2673	0.49237	4e-06	30	1531	-0.33166	0.013465	27	767	0.23287	0.224494	38	2056	-0.44852	0.000221	25	1295	0.27616	0.994258
RVBD0014c:pknB	152	Essential	5	2451	-0.36562	1	141	3	0.80468	4e-06	18	1262	-0.28215	0.00451	80	106	0.30839	2e-05	57	881	-0.27517	1.1e-05	33	3158	0.2302	1
RVBD0015c:pknA	93	Essential	5	1851	-0.40668	1	74	2781	0.46463	4e-06	72	27	-1.1599	2e-05	4	3883	0.23079	1	86	35	-1.1849	1.1e-05	2	4006	0.13781	1
RVBD0016c:pbpA	10	NonEssential	0	3354	0	1	10	1388	0.49638	8.9e-05	5	1047	-0.41469	0.046729	1	1216	0.44204	1	8	541	-0.69002	0.000206	1	2613	0.26052	1
RVBD0017c:rodA	15	NonEssential	2	676	-0.74702	1	12	1759	0.40203	4.4e-05	13	120	-0.35668	2e-05	0	3899	0	1	15	197	-0.59505	1.1e-05	0	3928	0	1
RVBD0018c:pstP	155	Essential	5	3790	-0.38836	1	120	2734	0.48869	4e-06	17	3989	-0.31691	1	78	145	0.30163	2e-05	51	3515	-0.27603	0.263249	51	572	0.30409	0.174565
RVBD0019c:fhaB	4	Essential	3	59	-0.5589	1	1	3349	0.72794	0.107471	2	1234	-0.54523	0.085573	1	714	0.40748	0.795568	3	947	-0.92772	0.01684	1	912	0.5515	0.819637
RVBD0020c:fhaA	90	Essential	8	66	-2.1046	1	67	1132	0.46865	4e-06	6	3864	-0.43885	1	57	62	0.4332	2e-05	10	3872	-0.61786	1	60	77	0.56295	1.9e-05
RVBD0021c:RVBD0021c	7	NonEssential	2	719	-0.27567	1	3	3496	0.56395	0.10073	1	3000	-0.22114	0.783969	1	1019	0.25422	1	2	3130	-0.11832	0.7506	2	1414	0.23095	1
RVBD0022c:whiB5	6	NonEssential	0	2617	0	1	5	1399	0.44305	0.00033	1	2990	-0.26235	0.758875	1	1816	0.10053	1	1	3255	-0.21621	0.809698	1	2077	0.10482	1
RVBD0023:RVBD0023	55	Essential	6	1259	-0.14688	1	40	2243	0.36615	4e-06	8	3308	-0.31003	0.747497	26	277	0.1756	0.000165	15	3424	-0.20887	0.409046	17	1081	0.18508	0.853369
RVBD0024:RVBD0024	5	NonEssential	1	1092	-0.435	1	4	1529	0.50753	0.000667	3	900	-0.45416	0.042325	0	2229	0	1	3	1281	-0.42899	0.047587	0	2498	0	1
RVBD0025:RVBD0025	6	NonEssential	0	2846	0	1	6	1373	0.52737	0.000301	3	1394	-0.15909	0.11636	0	3152	0	1	2	2665	-0.11821	0.459009	1	2238	0.14352	1
RVBD0026:RVBD0026	14	NonEssential	0	2639	0	1	8	3726	0.42602	0.111493	9	529	-0.34646	0.003735	0	3943	0	1	9	1019	-0.42425	0.00392	0	3675	0	1
RVBD0027:RVBD0027	4	NonEssential	0	2009	0	1	3	2476	0.53595	0.019339	0	3247	0	0.919441	1	1358	0.13052	1	0	3762	0	1	4	341	0.24652	0.006625
RVBD0028:RVBD0028	7	NonEssential	1	1417	-0.085283	1	6	1586	0.59878	0.000449	3	1671	-0.72968	0.193346	1	2239	0.09837	1	2	2244	-0.90702	0.26454	3	946	0.17373	0.862901
RVBD0029:RVBD0029	9	NonEssential	0	2379	0	1	7	2290	0.33573	0.001208	5	1033	-0.20852	0.044314	1	1418	0.15364	1	5	1797	-0.31343	0.098157	2	1621	0.16005	1
RVBD0030:RVBD0030	4	NonEssential	0	2717	0	1	4	2353	0.25121	0.006688	4	265	-0.31226	2e-05	0	3886	0	1	1	3193	-0.071386	0.819976	0	3074	0	1
RVBD0031:RVBD0031	2	NonEssential	0	1033	0	1	1	3544	0.37547	0.246187	0	2974	0	0.830753	0	1734	0	1	0	2951	0	0.795607	0	1417	0	1
RVBD0032:bioF2	28	NonEssential	6	336	-0.30084	1	14	3670	0.46695	0.008279	24	92	-0.32486	2e-05	0	4000	0	1	22	268	-0.42217	1.1e-05	0	3905	0	1
RVBD0033:acpA	5	NonEssential	3	184	-0.14686	1	0	4030	0	1	1	3072	-0.11098	0.761418	0	3488	0	1	4	1126	-0.15484	0.026129	0	2777	0	1
RVBD0034:RVBD0034	7	NonEssential	0	3090	0	1	7	1285	0.39173	0.000106	5	660	-0.23334	0.010779	1	1762	0.19931	1	5	1071	-0.27541	0.013676	1	2638	0.11917	1
RVBD0035:fadD34	10	NonEssential	0	2322	0	1	6	1984	0.45863	0.000467	3	1964	-0.35121	0.233105	3	789	0.20817	0.910092	3	2441	-0.25709	0.292861	3	1173	0.16098	1
RVBD0036c:RVBD0036c	6	NonEssential	0	2745	0	1	6	1453	0.44806	0.000565	2	2097	-0.21251	0.324243	1	1460	0.32679	1	4	1420	-0.22484	0.051216	1	1953	0.30037	1
RVBD0037c:RVBD0037c	17	NonEssential	1	1087	-0.48583	1	13	3285	0.34656	0.003821	17	82	-0.34093	2e-05	0	4022	0	1	17	109	-0.65736	1.1e-05	0	4010	0	1
RVBD0038:RVBD0038	5	NonEssential	0	3148	0	1	5	1724	0.34216	0.001328	4	609	-0.21122	0.009199	1	629	0.56036	0.695449	4	759	-0.28305	0.00526	1	1462	0.36112	1
RVBD0039c:RVBD0039c	5	NonEssential	0	2420	0	1	4	1947	0.44548	0.002148	3	1510	-0.17429	0.137448	1	974	0.18149	1	2	2815	-0.18448	0.60242	0	2625	0	1
RVBD0040c:mtc28	7	NonEssential	1	1147	-0.25034	1	6	2693	0.33973	0.005746	7	147	-0.41905	2e-05	0	3997	0	1	7	220	-0.65523	1.1e-05	0	3908	0	1
RVBD0041:leuS	258	Essential	9	3956	-0.20509	1	216	483	0.54598	4e-06	34	4000	-0.39274	1	122	115	0.28095	2e-05	33	3959	-0.37843	1	135	86	0.38268	1.9e-05
RVBD0042c:RVBD0042c	5	NonEssential	3	219	-0.34982	1	2	3704	0.44414	0.254732	5	280	-0.50891	5.5e-05	0	3871	0	1	5	290	-1.2276	1.1e-05	0	3839	0	1
RVBD0043c:RVBD0043c	15	NonEssential	4	319	-0.24311	1	8	2472	0.50498	0.000153	0	4022	0	1	15	80	0.37427	2e-05	0	4044	0	1	15	75	0.80925	1.9e-05
RVBD0044c:RVBD0044c	9	NonEssential	0	2893	0	1	8	2237	0.37757	0.001124	4	1369	-0.28702	0.100172	0	3268	0	1	5	1826	-0.24595	0.104919	2	1715	0.19727	1
RVBD0045c:RVBD0045c	10	NonEssential	0	3088	0	1	9	1370	0.43166	8.9e-05	4	1901	-0.1698	0.218879	2	595	0.38978	0.530974	1	3279	-0.17999	0.818342	4	507	0.46912	0.210885
RVBD0046c:ino1	46	Essential	4	1088	-0.52202	1	40	609	0.48377	4e-06	10	3517	-0.30467	0.949924	23	293	0.20632	0.000722	15	3264	-0.35173	0.352278	13	1303	0.17819	1
RVBD0047c:RVBD0047c	7	Essential	0	2326	0	1	5	2716	0.69188	0.00582	3	1720	-0.60557	0.196215	3	592	0.38736	0.540459	1	2773	-1.0758	0.519185	5	395	0.4341	0.040646
RVBD0048c:RVBD0048c	6	NonEssential	0	1953	0	1	5	2442	0.33388	0.005971	3	1893	-0.12362	0.241087	2	1135	0.17146	1	1	3009	-0.22805	0.695919	1	1606	0.23123	1
RVBD0049:RVBD0049	7	NonEssential	0	3067	0	1	7	567	0.74827	4e-06	0	3688	0	1	2	810	0.32147	0.984898	1	3529	-0.19659	0.96375	3	917	0.40814	0.823208
RVBD0050:ponA1	15	NonEssential	1	994	-0.35625	1	14	1052	0.50385	4e-06	6	1680	-0.38197	0.145791	1	1994	0.2164	1	7	1198	-0.55224	0.007117	2	2987	0.090832	1
RVBD0051:RVBD0051	22	NonEssential	3	1162	-0.37803	1	16	3458	0.36716	0.004158	9	819	-0.47482	0.012034	1	3673	0.096885	1	15	619	-0.4219	1.1e-05	1	3371	0.27743	1
RVBD0052:RVBD0052	8	NonEssential	0	2333	0	1	6	530	0.6849	4e-06	3	2049	-0.23028	0.288708	1	971	0.36362	1	5	1395	-0.20019	0.033275	1	2503	0.16542	1
RVBD0053:rpsF	10	Essential	0	3196	0	1	9	2662	0.51736	0.002251	0	3883	0	1	8	240	0.47633	0.000366	1	3696	-0.13825	1	8	218	0.96775	1.9e-05
RVBD0054:ssb	4	Essential	0	3988	0	1	4	193	1.267	4e-06	0	3867	0	1	4	197	0.83003	2e-05	0	3890	0	1	4	234	1.4549	1.9e-05
RVBD0055:rpsR1	6	Essential	1	1470	-0.12143	1	5	3017	0.44228	0.036921	0	3685	0	1	4	460	0.26447	0.210076	0	3602	0	1	4	397	0.64554	0.055882
RVBD0056:rplI	6	NonEssential	0	3104	0	1	6	1641	0.49508	0.000677	4	1105	-0.4188	0.057923	0	2786	0	1	3	1592	-0.35704	0.087147	2	732	0.50176	0.556944
RVBD0057:RVBD0057	4	Essential	2	454	-0.29356	1	2	3611	0.26368	0.220805	2	919	-1.4453	0.034623	0	2126	0	1	3	1354	-0.7334	0.054537	0	3179	0	1
RVBD0058:dnaB	126	Essential	32	26	-0.39175	1	66	3988	0.41716	0.023394	97	22	-1.0934	2e-05	6	3935	0.22621	1	110	29	-1.6844	1.1e-05	3	3995	0.20707	1
RVBD0059:RVBD0059	7	NonEssential	2	565	-0.76734	1	2	3634	0.38119	0.153173	6	285	-0.44502	0.000413	0	3869	0	1	6	408	-0.71211	0.000101	0	3652	0	1
RVBD0060:RVBD0060	34	Essential	5	820	-0.2679	1	22	3931	0.37795	0.151903	19	309	-0.6173	8.8e-05	6	2212	0.3382	1	27	203	-0.81263	1.1e-05	1	3593	0.28177	1
RVBD0061c:RVBD0061c	6	NonEssential	0	2031	0	1	5	2966	0.26018	0.035401	0	3442	0	1	1	1479	0.19824	1	2	2657	-0.28329	0.454795	0	3004	0	1
RVBD0062:celA1	11	NonEssential	1	1475	-0.48962	1	9	3335	0.33739	0.035492	7	772	-0.32483	0.01716	0	3360	0	1	10	221	-0.54202	1.1e-05	0	3798	0	1
RVBD0063:RVBD0063	19	NonEssential	1	2857	-0.13943	1	13	1870	0.53212	4e-06	11	696	-0.26838	0.00883	4	2182	0.17513	1	9	560	-0.58772	0.000117	5	1582	0.16574	1
RVBD0064:RVBD0064	38	NonEssential	3	1336	-0.37517	1	31	2962	0.36655	1.9e-05	21	296	-0.364	2e-05	3	3851	0.1225	1	30	202	-0.4632	1.1e-05	2	3778	0.2355	1
RVBD0064A:vapB1	6	NonEssential	0	1583	0	1	5	3120	0.26374	0.041095	3	1743	-0.44419	0.191691	0	2304	0	1	3	1240	-1.0039	0.02814	1	1605	0.19599	1
RVBD0065:vapC1	7	NonEssential	0	2315	0	1	5	2664	0.43233	0.005609	4	1570	-0.1585	0.157047	1	2487	0.089251	1	4	1663	-0.22221	0.083473	2	1016	0.21057	1
RVBD0066c:icd2	22	NonEssential	3	1091	-0.16193	1	16	3355	0.49671	0.003874	7	2742	-0.16488	0.542516	5	1587	0.25806	1	10	2152	-0.291	0.051404	4	2450	0.19349	1
RVBD0067c:RVBD0067c	5	NonEssential	0	3976	0	1	5	219	0.58931	4e-06	2	2247	-0.23389	0.358149	1	1793	0.11153	1	2	2140	-0.35665	0.269455	1	1619	0.19313	1
RVBD0068:RVBD0068	5	NonEssential	1	863	-0.19258	1	4	2149	0.48779	0.003752	2	2421	-0.11021	0.438339	0	2921	0	1	1	3101	-0.15682	0.709015	1	1615	0.2009	1
RVBD0069c:sdaA	11	NonEssential	1	1911	-0.18132	1	9	2133	0.35007	0.000487	4	2546	-0.10927	0.496853	0	3256	0	1	5	1989	-0.32122	0.13029	0	3429	0	1
RVBD0070c:glyA2	11	NonEssential	0	3343	0	1	10	724	0.55492	4e-06	3	2416	-0.31665	0.393899	4	720	0.21406	0.746843	4	2447	-0.23288	0.281945	4	724	0.30896	0.570521
RVBD0071:RVBD0071	6	NonEssential	0	2116	0	1	5	3394	0.34933	0.090858	3	2064	-0.23553	0.308342	0	2758	0	1	2	2512	-0.18749	0.407417	0	2569	0	1
RVBD0072:RVBD0072	9	NonEssential	0	2431	0	1	7	2565	0.37903	0.002153	6	854	-0.22678	0.028824	1	1557	0.16237	1	4	1063	-0.50351	0.010611	0	3316	0	1
RVBD0073:RVBD0073	8	NonEssential	3	223	-0.20817	1	5	3683	0.20614	0.165594	5	767	-0.33585	0.021169	0	2738	0	1	6	828	-0.2461	0.003844	2	1770	0.15813	1
RVBD0074:RVBD0074	6	NonEssential	0	2362	0	1	4	1548	0.47511	0.000608	3	1652	-0.22705	0.162088	1	1125	0.2864	1	3	1907	-0.19756	0.144743	1	2196	0.15618	1
RVBD0075:RVBD0075	6	NonEssential	1	1046	-0.21987	1	4	2331	0.41327	0.004628	2	1062	-0.34313	0.050789	1	1800	0.14997	1	2	2099	-0.2987	0.201869	2	1353	0.11791	1
RVBD0076c:RVBD0076c	8	NonEssential	2	606	-0.42455	1	4	2521	0.33388	0.002747	1	3444	-0.11431	0.978157	1	1511	0.30283	1	4	2259	-0.12645	0.25863	2	1809	0.2146	1
RVBD0077c:RVBD0077c	8	NonEssential	0	3673	0	1	8	847	0.30617	4e-06	4	1629	-0.11336	0.150935	0	3459	0	1	4	2061	-0.10087	0.159439	1	2865	0.15827	1
RVBD0078:RVBD0078	7	NonEssential	0	3527	0	1	7	1085	0.67742	3.8e-05	5	809	-0.21933	0.024524	1	1372	0.43958	1	5	1195	-0.21762	0.022644	2	1521	0.27378	1
RVBD0078A:RVBD0078A	8	NonEssential	0	3983	0	1	8	196	0.54257	4e-06	2	2988	-0.1105	0.741323	1	1851	0.17222	1	5	1608	-0.11971	0.082322	1	1775	0.28365	1
RVBD0078B:RVBD0078B	3	NonEssential	0	2367	0	1	3	2706	0.47867	0.039053	0	3372	0	1	0	1871	0	1	2	2090	-0.2903	0.274078	1	1103	0.53399	0.969371
RVBD0079:RVBD0079	7	NonEssential	0	2550	0	1	6	2181	0.57831	0.002172	3	1801	-0.4986	0.209641	4	458	0.29404	0.163457	3	2124	-0.59282	0.202007	4	342	0.75401	0.012355
RVBD0080:RVBD0080	5	NonEssential	0	1502	0	1	4	2877	0.30739	0.035138	2	1973	-0.26567	0.26628	0	3400	0	1	2	1961	-0.30353	0.185511	0	2538	0	1
RVBD0081:RVBD0081	5	NonEssential	1	1214	-0.14218	1	3	1971	0.4606	0.002218	0	3616	0	1	2	883	0.13802	1	0	3600	0	1	3	398	0.31423	0.041518
RVBD0082:RVBD0082	2	NonEssential	0	2481	0	1	2	2396	0.56737	0.026357	2	569	-0.66275	0.001964	0	3530	0	1	2	869	-0.79331	0.007117	0	3185	0	1
RVBD0083:RVBD0083	13	NonEssential	3	617	-0.31536	1	10	3464	0.3343	0.049362	6	851	-0.55355	0.023814	3	1263	0.23613	1	6	1491	-0.53497	0.02376	6	559	0.27253	0.304737
RVBD0084:hycD	7	Essential	0	3245	0	1	7	901	0.67088	4e-06	7	217	-0.48122	5.5e-05	0	3925	0	1	5	787	-0.68924	0.005565	1	2031	0.27481	1
RVBD0085:hycP	6	NonEssential	0	2607	0	1	5	2703	0.36895	0.00834	1	3059	-0.40258	0.767906	4	366	0.17171	0.045673	0	3673	0	1	4	380	0.30502	0.037328
RVBD0086:hycQ	22	NonEssential	0	3229	0	1	20	1787	0.43849	4e-06	14	372	-0.34581	0.00052	1	3802	0.13497	1	20	206	-0.44971	1.1e-05	0	3940	0	1
RVBD0087:hycE	9	NonEssential	3	166	-0.33319	1	5	3739	0.29294	0.177537	6	688	-0.52805	0.011423	0	3117	0	1	5	937	-0.65542	0.0069	0	3412	0	1
RVBD0088:RVBD0088	5	NonEssential	0	2436	0	1	4	3364	0.37791	0.098989	1	2960	-0.12511	0.693386	1	1233	0.2204	1	1	2716	-0.20443	0.520234	1	1936	0.13016	1
RVBD0089:RVBD0089	5	NonEssential	0	2159	0	1	4	2391	0.45974	0.006672	1	3241	-0.14309	0.875248	1	1041	0.21973	1	2	2266	-0.44095	0.29428	2	1139	0.21926	1
RVBD0090:RVBD0090	6	NonEssential	0	1699	0	1	4	3676	0.22474	0.208716	3	1150	-0.47851	0.067737	0	3443	0	1	4	1439	-0.63152	0.053075	1	1601	0.1849	1
RVBD0091:mtn	6	NonEssential	0	3008	0	1	6	1960	0.32542	0.001807	2	2651	-0.18495	0.550406	1	1866	0.19818	1	2	3037	-0.16139	0.71554	1	2113	0.11225	1
RVBD0092:ctpA	10	NonEssential	0	2529	0	1	8	2091	0.20629	0.000674	4	1491	-0.19182	0.105009	1	1510	0.18435	1	4	2549	-0.23426	0.362332	2	816	0.31625	0.666182
RVBD0093c:RVBD0093c	5	NonEssential	0	2095	0	1	4	952	0.56505	5.6e-05	1	3079	-0.1618	0.764298	0	2292	0	1	2	2452	-0.14057	0.357975	1	1237	0.46137	1
RVBD0094c:RVBD0094c	4	NonEssential	0	2955	0	1	4	876	0.31	0.000111	0	3543	0	1	2	758	0.083512	0.921394	2	2287	-0.1667	0.301005	0	2183	0	1
RVBD0095c:RVBD0095c	6	NonEssential	5	43	-0.26604	1	1	4017	0.13914	0.934875	6	292	-0.24882	0.000389	0	3858	0	1	3	1264	-0.42177	0.028904	2	1280	0.17622	1
RVBD0096:PPE1	12	NonEssential	2	907	-0.26894	1	8	3610	0.37665	0.07218	9	229	-0.35326	2e-05	0	3852	0	1	10	427	-0.27128	4.9e-05	0	3796	0	1
RVBD0097:RVBD0097	10	NonEssential	1	385	-0.69549	1	8	1193	0.47755	4.4e-05	1	2805	-0.3066	0.63477	0	3563	0	1	4	1995	-0.24382	0.124492	2	1719	0.16289	1
RVBD0098:fcoT	11	NonEssential	1	1034	-0.34765	1	7	1347	0.4732	3.8e-05	6	1098	-0.2755	0.043086	1	1765	0.33562	1	6	1166	-0.29236	0.011445	2	2166	0.24634	1
RVBD0099:fadD10	18	NonEssential	1	2011	-0.24041	1	13	1095	0.43362	4e-06	8	1083	-0.29876	0.032397	1	3386	0.13596	1	12	712	-0.30198	0.000322	3	2001	0.24588	1
RVBD0100:RVBD0100	5	NonEssential	0	3405	0	1	5	1278	0.30219	0.000358	3	1453	-0.24096	0.124196	0	2754	0	1	2	1719	-0.37509	0.109003	0	2336	0	1
RVBD0101:nrp	52	Essential	0	3821	0	1	41	2853	0.44605	4e-06	35	113	-0.42878	2e-05	3	3947	0.16473	1	35	229	-0.39944	1.1e-05	1	3963	0.14564	1
RVBD0102:RVBD0102	232	Essential	10	3598	-0.30848	1	202	82	0.55505	4e-06	8	3981	-0.2715	1	166	20	0.33444	2e-05	27	3333	-0.29095	0.15214	130	74	0.34165	1.9e-05
RVBD0103c:ctpB	17	NonEssential	4	92	-1.4303	1	11	1930	0.49876	1.2e-05	8	1283	-0.32402	0.055391	0	3828	0	1	9	1516	-0.26122	0.016925	3	2516	0.17086	1
RVBD0104:RVBD0104	25	NonEssential	1	3102	-0.12813	1	21	1996	0.43685	4e-06	9	1928	-0.24326	0.148168	3	2549	0.15489	1	12	1463	-0.39789	0.006932	5	2421	0.16656	1
RVBD0105c:rpmB1	2	NonEssential	0	2185	0	1	2	798	0.55403	0.000178	1	2497	-0.27526	0.453693	0	1663	0	1	0	3249	0	1	1	1310	0.066638	1
RVBD0106:RVBD0106	6	NonEssential	0	3854	0	1	6	489	0.45343	4e-06	1	2764	-0.15308	0.64984	1	1801	0.13625	1	3	2328	-0.264	0.326887	0	2506	0	1
RVBD0107c:ctpI	27	NonEssential	1	2403	-0.28248	1	25	579	0.52621	4e-06	10	2040	-0.18905	0.160885	5	2496	0.16115	1	16	856	-0.25834	0.000191	1	3770	0.25211	1
RVBD0108c:RVBD0108c	5	NonEssential	0	3017	0	1	5	1946	0.28438	0.002148	1	2940	-0.15713	0.682417	1	1758	0.33301	1	2	2510	-0.20945	0.38656	1	2191	0.15802	1
RVBD0109:PE-PGRS1	5	NonEssential	0	3775	0	1	5	478	0.59273	4e-06	3	1163	-0.28951	0.068012	1	1203	0.33551	1	3	1772	-0.25845	0.11944	2	940	0.23881	0.827539
RVBD0110:RVBD0110	5	NonEssential	0	2685	0	1	5	2377	0.36896	0.006576	1	2282	-0.48387	0.36673	1	1201	0.29648	1	3	1853	-0.23607	0.13885	1	2084	0.16789	1
RVBD0111:RVBD0111	19	NonEssential	4	317	-0.3456	1	13	2422	0.60976	0.0001	12	347	-0.5011	0.00052	1	3712	0.11661	1	17	168	-0.84736	1.1e-05	1	2048	0.43418	1
RVBD0112:gca	10	NonEssential	2	730	-0.35942	1	4	1258	0.68708	5.6e-05	6	935	-0.19981	0.029622	1	2692	0.27188	1	6	1152	-0.32105	0.014851	0	3468	0	1
RVBD0113:gmhA	6	NonEssential	1	770	-0.39994	1	4	3405	0.33337	0.096005	3	1061	-0.57384	0.049935	0	2847	0	1	4	1003	-0.68107	0.017435	1	1603	0.23522	1
RVBD0114:gmhB	8	NonEssential	1	932	-0.42393	1	7	2831	0.3631	0.006277	6	366	-0.37048	0.001364	1	2381	0.097786	1	6	976	-0.34042	0.009589	0	3644	0	1
RVBD0115:hddA	17	NonEssential	0	2811	0	1	14	2979	0.37086	0.002439	10	583	-0.28424	0.003974	1	3647	0.12007	1	10	426	-0.49017	1.1e-05	0	3621	0	1
RVBD0116c:ldtA	5	NonEssential	0	2635	0	1	5	2108	0.64026	0.00337	2	2503	-0.18294	0.48849	0	2019	0	1	1	2946	-0.35892	0.648609	3	700	0.13069	0.623432
RVBD0117:oxyS	6	NonEssential	0	2017	0	1	5	570	0.50833	4e-06	4	600	-0.27037	0.00881	0	3229	0	1	4	1079	-0.35487	0.021825	1	1964	0.21897	1
RVBD0118c:oxcA	10	NonEssential	2	771	-0.20237	1	8	1480	0.51804	0.000127	3	2454	-0.19811	0.443243	2	876	0.28261	1	4	2456	-0.20694	0.294703	4	704	0.32239	0.570309
RVBD0119:fadD7	10	NonEssential	0	2347	0	1	9	514	0.54352	4e-06	4	2008	-0.26408	0.241667	1	2427	0.13453	1	6	1638	-0.25339	0.061076	1	2207	0.57322	1
RVBD0120c:fusA2	20	NonEssential	2	1322	-0.2532	1	14	3700	0.3501	0.081124	12	585	-0.23151	0.0045	3	1354	0.34571	1	11	1368	-0.26285	0.007227	5	1534	0.32773	1
RVBD0121c:RVBD0121c	5	NonEssential	3	195	-0.21436	1	2	3910	0.19078	0.531988	2	1695	-0.22058	0.214557	0	2662	0	1	4	1217	-0.22878	0.038327	0	2267	0	1
RVBD0122:RVBD0122	5	NonEssential	2	570	-0.17431	1	3	3653	0.26164	0.221111	3	681	-0.24997	0.012766	0	3281	0	1	3	1576	-0.15015	0.086808	0	2808	0	1
RVBD0123:RVBD0123	1	Essential	0	1131	0	1	1	3608	0.35862	0.333324	1	1869	-0.73501	0.231885	0	1809	0	1	0	2705	0	0.808956	0	1080	0	1
RVBD0124:PE-PGRS2	5	NonEssential	0	2133	0	1	4	2198	0.34081	0.003965	5	352	-0.26767	0.000901	0	3783	0	1	5	410	-0.49223	6.8e-05	0	3703	0	1
RVBD0125:pepA	7	NonEssential	0	2219	0	1	6	3190	0.34114	0.043468	5	469	-0.30034	0.003871	0	3195	0	1	7	441	-0.4153	0.000191	0	3677	0	1
RVBD0126:treS	27	Essential	3	1347	-0.32009	1	22	2034	0.55718	4e-06	15	573	-0.33309	0.002139	4	2044	0.24632	1	17	404	-0.48766	1.1e-05	2	3136	0.29827	1
RVBD0127:mak	12	NonEssential	0	2428	0	1	10	932	0.55408	4e-06	5	2112	-0.21236	0.272199	2	2160	0.19014	1	6	2045	-0.28644	0.125897	1	3043	0.11271	1
RVBD0128:RVBD0128	10	NonEssential	0	2505	0	1	7	812	0.62667	4e-06	7	408	-0.40126	0.001799	1	2880	0.11594	1	5	489	-0.90955	0.000178	1	3076	0.10535	1
RVBD0129c:fbpC	13	NonEssential	0	2870	0	1	11	3009	0.33882	0.002734	11	177	-0.49639	2e-05	0	3980	0	1	13	131	-1.0022	1.1e-05	0	3978	0	1
RVBD0130:htdZ	5	NonEssential	0	3599	0	1	5	679	0.69658	1.9e-05	1	3278	-0.096003	0.905702	1	1970	0.1535	1	2	2407	-0.3609	0.338642	1	1555	0.31038	1
RVBD0131c:fadE1	13	NonEssential	1	1144	-0.85811	1	9	1461	0.49781	1.9e-05	5	2341	-0.1265	0.369629	0	3760	0	1	6	2118	-0.2096	0.129291	1	2571	0.19371	1
RVBD0132c:fgd2	13	NonEssential	1	1427	-0.82533	1	10	2478	0.42242	0.000765	3	3184	-0.33577	0.871148	2	1501	0.25889	1	8	940	-0.38241	0.004174	1	3082	0.20291	1
RVBD0133:RVBD0133	5	NonEssential	0	2069	0	1	4	2438	0.48026	0.007115	2	2070	-0.30163	0.284671	0	2255	0	1	2	2009	-0.62352	0.223114	1	1419	0.45385	1
RVBD0134:ephF	12	NonEssential	1	1837	-0.17688	1	9	3543	0.39264	0.059088	6	1294	-0.1651	0.071072	2	1230	0.31667	1	5	2064	-0.31894	0.135311	1	2189	0.31156	1
RVBD0135c:RVBD0135c	5	NonEssential	0	2890	0	1	5	2152	0.38792	0.003776	1	2179	-0.66333	0.330695	2	1008	0.21548	1	2	2537	-0.20228	0.404045	0	2648	0	1
RVBD0136:cyp138	12	NonEssential	1	1117	-0.36615	1	10	2532	0.39289	0.001474	2	3164	-0.20579	0.876501	4	1100	0.18776	1	2	2730	-0.61642	0.438146	2	1807	0.4152	1
RVBD0137c:msrA	8	NonEssential	1	1798	-0.073083	1	3	3432	0.42429	0.07108	3	2398	-0.15048	0.414197	2	1215	0.20048	1	5	1556	-0.17005	0.064577	1	2829	0.17201	1
RVBD0138:RVBD0138	8	NonEssential	0	3700	0	1	8	357	0.58816	4e-06	2	2865	-0.17147	0.665288	1	2014	0.17264	1	3	2809	-0.20034	0.524143	2	1348	0.13796	1
RVBD0139:RVBD0139	8	NonEssential	0	3592	0	1	8	985	0.52412	1.2e-05	5	1070	-0.23156	0.048527	0	2806	0	1	3	2406	-0.38724	0.33445	2	1586	0.19392	1
RVBD0140:RVBD0140	6	NonEssential	1	550	-0.48903	1	3	3858	0.26033	0.378284	3	1681	-0.28152	0.174163	0	3267	0	1	1	2086	-0.7283	0.200985	4	485	0.11322	0.164137
RVBD0141c:RVBD0141c	5	NonEssential	4	42	-0.47721	1	1	4001	0.10588	0.861593	2	2564	-0.14502	0.533085	0	2163	0	1	0	3724	0	1	3	663	0.12023	0.53088
RVBD0142:RVBD0142	7	NonEssential	1	1446	-0.1599	1	6	1546	0.516	0.000431	5	467	-0.29026	0.00386	2	1342	0.17142	1	4	1127	-0.37541	0.017057	2	1458	0.25896	1
RVBD0143c:RVBD0143c	16	NonEssential	2	1165	-0.22613	1	11	3304	0.42736	0.003798	6	2019	-0.23295	0.208616	2	1661	0.27256	1	8	1927	-0.20479	0.054084	0	3781	0	1
RVBD0144:RVBD0144	6	NonEssential	2	666	-0.21383	1	3	3732	0.093372	0.254391	4	571	-0.32371	0.006404	0	3081	0	1	5	962	-0.19582	0.014995	0	3224	0	1
RVBD0145:RVBD0145	7	NonEssential	1	1441	-0.26156	1	5	1304	0.5711	0.000106	6	475	-0.24881	0.004022	0	3448	0	1	7	368	-0.41043	1.1e-05	0	3753	0	1
RVBD0146:RVBD0146	7	NonEssential	0	3174	0	1	7	1682	0.35897	0.000775	6	491	-0.20523	0.00466	0	2613	0	1	5	904	-0.36986	0.007227	0	3188	0	1
RVBD0147:RVBD0147	7	NonEssential	0	2066	0	1	5	2311	0.39276	0.002821	3	1678	-0.17967	0.193565	1	2373	0.092594	1	4	898	-0.28776	0.007227	1	2627	0.086873	1
RVBD0148:RVBD0148	7	NonEssential	1	270	-1.0541	1	4	3094	0.14621	0.039398	2	2281	-0.19197	0.385794	2	669	0.24419	0.659692	3	2052	-0.18144	0.190057	1	1774	0.24196	1
RVBD0149:RVBD0149	8	NonEssential	0	3201	0	1	8	1644	0.34118	0.000339	5	281	-0.58196	0.000152	0	3507	0	1	6	354	-0.68903	1.1e-05	1	2895	0.12723	1
RVBD0150c:RVBD0150c	7	NonEssential	0	2957	0	1	7	1097	0.51984	3.8e-05	4	1517	-0.16166	0.144409	1	2232	0.16132	1	2	3052	-0.18562	0.667427	0	3097	0	1
RVBD0151c:PE1	16	NonEssential	0	2995	0	1	14	2175	0.35636	6.7e-05	5	1930	-0.2647	0.196215	1	2936	0.23101	1	6	1761	-0.36982	0.03288	3	2440	0.10724	1
RVBD0152c:PE2	16	NonEssential	1	2305	-0.11327	1	13	2486	0.48821	0.000142	3	3316	-0.18246	0.919495	5	561	0.16026	0.313341	5	3148	-0.19694	0.646684	5	954	0.43564	0.902451
RVBD0153c:ptbB	5	NonEssential	0	1685	0	1	4	1715	0.70607	0.001314	3	1641	-0.26696	0.196215	1	1760	0.16964	1	3	1872	-0.25608	0.141738	0	2838	0	1
RVBD0154c:fadE2	8	NonEssential	1	1011	-0.23881	1	6	3607	0.21452	0.132442	4	1910	-0.19055	0.257288	0	2955	0	1	5	1133	-0.21503	0.016655	1	2719	0.13103	1
RVBD0155:pntAa	10	NonEssential	0	3460	0	1	10	278	0.67509	4e-06	3	2297	-0.57138	0.36762	2	1404	0.15982	1	4	1822	-0.47876	0.102858	3	1289	0.14986	1
RVBD0156:pntAb	9	NonEssential	1	1432	-0.24513	1	7	2617	0.37573	0.002574	0	3751	0	1	3	882	0.13589	1	1	2615	-0.28937	0.415982	5	445	0.30268	0.11178
RVBD0157:pntB	15	NonEssential	2	1296	-0.23911	1	12	2957	0.33122	0.002237	10	488	-0.29776	0.002538	2	2065	0.26518	1	7	1935	-0.34224	0.083591	4	1216	0.32595	1
RVBD0157A:RVBD0157A	7	NonEssential	0	1937	0	1	5	3416	0.19079	0.078948	5	679	-0.27797	0.011572	0	2537	0	1	6	436	-0.67376	0.000178	0	3639	0	1
RVBD0158:RVBD0158	5	NonEssential	1	869	-0.31528	1	4	1993	0.50659	0.002459	4	877	-0.17265	0.038936	0	3605	0	1	5	470	-0.40557	0.00013	0	3640	0	1
RVBD0159c:PE3	12	NonEssential	0	2560	0	1	11	1854	0.33234	8.9e-05	4	2712	-0.15401	0.591064	2	1266	0.27718	1	6	2164	-0.19047	0.173231	1	3339	0.097058	1
RVBD0160c:PE4	18	NonEssential	1	2437	-0.10409	1	15	2815	0.32668	0.000702	8	1412	-0.21321	0.072156	5	1042	0.30944	1	6	2446	-0.31228	0.201869	2	2782	0.2626	1
RVBD0161:RVBD0161	6	NonEssential	0	3507	0	1	6	913	0.41816	3.2e-05	3	2104	-0.13824	0.329399	1	2092	0.081299	1	2	2793	-0.33327	0.533139	2	1212	0.10116	1
RVBD0162c:adhE1	7	NonEssential	0	2798	0	1	6	375	0.82649	4e-06	1	3194	-0.21593	0.856577	1	1926	0.15539	1	1	3447	-0.22511	0.907965	2	1644	0.13023	1
RVBD0163:RVBD0163	8	NonEssential	0	1977	0	1	7	2317	0.34114	0.001629	7	261	-0.52621	0.000121	0	3477	0	1	6	516	-0.70723	0.000251	1	1304	0.33278	1
RVBD0164:TB18.5	62	Essential	4	2472	-0.25794	1	46	3760	0.3802	0.00051	28	305	-0.43948	2e-05	16	1925	0.16903	1	40	150	-0.88969	1.1e-05	4	3803	0.18806	1
RVBD0165c:mce1R	6	NonEssential	1	1181	-0.31631	1	3	3822	0.29011	0.327354	4	1289	-0.26757	0.104901	0	2629	0	1	1	3159	-0.26675	0.772482	0	2711	0	1
RVBD0166:fadD5	16	NonEssential	2	1047	-0.22779	1	12	2104	0.41757	6.1e-05	9	401	-0.30861	0.000944	1	3185	0.27709	1	9	595	-0.56935	0.000267	0	3591	0	1
RVBD0167:yrbE1A	7	NonEssential	0	2303	0	1	6	2733	0.24413	0.005934	4	333	-0.62008	0.000619	0	2523	0	1	4	556	-0.70566	0.000509	1	1608	0.29954	1
RVBD0168:yrbE1B	8	NonEssential	0	2825	0	1	6	3068	0.31201	0.023671	4	663	-0.75899	0.013073	1	2154	0.28925	1	5	790	-0.65983	0.003055	2	1663	0.20848	1
RVBD0169:mce1A	13	NonEssential	2	944	-0.56134	1	9	3180	0.41136	0.005238	4	1970	-0.35279	0.213872	3	1792	0.18411	1	4	2151	-0.25611	0.135883	5	760	0.21042	0.624104
RVBD0170:mce1B	10	NonEssential	1	1801	-0.14418	1	8	2789	0.39414	0.003342	7	674	-0.15879	0.012453	1	2943	0.14326	1	6	796	-0.27907	0.002684	2	1837	0.24301	1
RVBD0171:mce1C	15	NonEssential	2	746	-0.33009	1	11	1509	0.45771	4e-06	5	1337	-0.2766	0.070425	2	2736	0.17992	1	4	1884	-0.34402	0.059253	5	1095	0.16008	0.999764
RVBD0172:mce1D	12	NonEssential	3	614	-0.25095	1	6	2814	0.54312	0.002277	2	2359	-0.40879	0.385811	0	3582	0	1	1	3026	-0.56796	0.589653	5	613	0.18661	0.440958
RVBD0173:lprK	8	NonEssential	0	2800	0	1	7	2260	0.5407	0.001598	3	1946	-0.2732	0.265086	1	1986	0.24835	1	6	952	-0.21345	0.008294	0	3335	0	1
RVBD0174:mce1F	15	NonEssential	1	2254	-0.19551	1	11	2528	0.45056	0.00025	7	1147	-0.19561	0.047237	4	977	0.24222	1	7	1774	-0.31889	0.041908	4	1515	0.27529	1
RVBD0175:RVBD0175	7	NonEssential	0	2062	0	1	6	2955	0.40602	0.020745	4	925	-0.42731	0.041091	2	1371	0.10462	1	4	811	-0.88248	0.006308	2	1430	0.24169	1
RVBD0176:RVBD0176	9	NonEssential	3	357	-0.10456	1	5	3827	0.28886	0.249158	5	874	-0.31546	0.032486	1	1845	0.25951	1	4	1304	-0.55573	0.024192	1	2482	0.22734	1
RVBD0177:RVBD0177	7	NonEssential	2	734	-0.12289	1	2	3980	0.19075	0.748651	2	1578	-0.26452	0.157645	0	2559	0	1	1	1753	-0.51388	0.098357	1	2688	0.082223	1
RVBD0178:RVBD0178	5	NonEssential	1	1236	-0.30501	1	3	3795	0.26593	0.326614	4	882	-0.20507	0.039373	1	1396	0.19798	1	2	2676	-0.32491	0.492368	1	2035	0.13762	1
RVBD0179c:lprO	14	NonEssential	1	1982	-0.26913	1	11	2615	0.44721	0.000961	11	274	-0.22877	0.000363	0	3664	0	1	12	248	-0.4887	1.1e-05	0	3815	0	1
RVBD0180c:RVBD0180c	15	NonEssential	1	2210	-0.32137	1	11	2946	0.42814	0.002237	1	3627	-0.3236	1	7	490	0.14547	0.179813	6	2581	-0.2476	0.255081	3	2354	0.13184	1
RVBD0181c:RVBD0181c	8	NonEssential	0	2188	0	1	4	2461	0.37755	0.002589	5	715	-0.27826	0.019255	2	642	0.38284	0.708042	4	2003	-0.17064	0.145549	2	1796	0.14966	1
RVBD0182c:sigG	5	NonEssential	1	1374	-0.14588	1	3	3719	0.23992	0.269372	2	2277	-0.17199	0.363889	0	2815	0	1	1	2938	-0.17261	0.644573	0	2515	0	1
RVBD0183:RVBD0183	6	NonEssential	0	3433	0	1	6	575	0.61848	4e-06	3	2082	-0.35029	0.314933	0	3144	0	1	4	1416	-0.26873	0.050614	1	1859	0.1582	1
RVBD0184:RVBD0184	7	NonEssential	3	102	-0.8661	1	1	3779	0.58134	0.252938	5	552	-0.35392	0.007362	0	3237	0	1	3	1823	-0.46851	0.118392	2	1668	0.14233	1
RVBD0185:RVBD0185	6	NonEssential	0	2779	0	1	6	1382	0.63955	0.000305	4	1200	-0.17652	0.081589	0	3207	0	1	2	2379	-0.36595	0.363742	1	2483	0.1227	1
RVBD0186:bglS	12	NonEssential	1	2102	-0.10097	1	9	2430	0.37005	0.000827	6	996	-0.38316	0.036678	1	2863	0.17746	1	8	709	-0.29008	0.000965	1	2723	0.23963	1
RVBD0186Ac:RVBD0186Ac	4	NonEssential	0	2099	0	1	3	3585	0.23144	0.206855	3	1244	-0.257	0.087578	1	1282	0.29576	1	2	2270	-0.33263	0.292127	1	1424	0.37722	1
RVBD0187:RVBD0187	5	NonEssential	0	2234	0	1	4	2011	0.50287	0.002513	3	906	-0.31646	0.043444	0	3458	0	1	4	783	-0.36247	0.005639	0	2848	0	1
RVBD0188:RVBD0188	7	NonEssential	0	2964	0	1	7	2044	0.23539	0.001566	3	1735	-0.46683	0.197769	0	3544	0	1	4	1124	-0.53037	0.017007	2	1275	0.22046	1
RVBD0189c:ilvD	179	Essential	12	2610	-0.28487	1	149	1405	0.5895	4e-06	15	3663	-0.21926	0.949924	85	155	0.29848	2e-05	43	3095	-0.27037	0.027906	58	571	0.3054	0.174565
RVBD0190:RVBD0190	5	NonEssential	0	2169	0	1	4	2341	0.64252	0.005862	3	1737	-0.22744	0.225304	1	1650	0.21417	1	1	2256	-0.56712	0.293044	1	860	0.77479	0.719277
RVBD0191:RVBD0191	5	NonEssential	1	301	-1.3368	1	4	1332	0.53451	0.000372	2	1478	-0.20629	0.128466	0	2536	0	1	4	1278	-0.1659	0.047166	1	1958	0.14768	1
RVBD0192:RVBD0192	12	NonEssential	0	3059	0	1	11	2332	0.31476	0.000775	7	790	-0.21449	0.01694	1	2634	0.18579	1	6	1156	-0.32224	0.012366	1	3291	0.18583	1
RVBD0193c:RVBD0193c	27	NonEssential	2	1709	-0.21405	1	15	3584	0.38876	0.005904	10	2170	-0.20531	0.189763	5	2067	0.15896	1	12	2177	-0.28297	0.039439	5	2290	0.13957	1
RVBD0194:RVBD0194	17	NonEssential	0	3084	0	1	13	2952	0.50952	0.001801	7	1177	-0.25512	0.046833	1	3679	0.14441	1	9	1362	-0.30016	0.011696	3	2543	0.17713	1
RVBD0195:RVBD0195	8	NonEssential	2	832	-0.1163	1	4	3323	0.5116	0.04724	5	665	-0.27503	0.013354	2	1162	0.31141	1	4	1231	-0.67317	0.020256	2	1514	0.23738	1
RVBD0196:RVBD0196	5	NonEssential	0	2412	0	1	4	1341	0.49008	0.000387	2	1605	-0.28021	0.167162	0	2697	0	1	2	2145	-0.31112	0.269624	0	2383	0	1
RVBD0197:RVBD0197	30	NonEssential	3	1187	-0.17548	1	23	2163	0.37173	4e-06	16	442	-0.2811	0.00051	0	3991	0	1	16	1253	-0.28835	0.001338	2	3487	0.20721	1
RVBD0198c:zmp1	12	NonEssential	0	2911	0	1	9	2427	0.50343	0.000827	3	2087	-0.28988	0.26163	1	2578	0.24211	1	6	2087	-0.21435	0.13782	2	2599	0.19511	1
RVBD0199:RVBD0199	5	NonEssential	0	3509	0	1	5	1102	0.43536	0.000153	2	2537	-0.096848	0.513233	0	2271	0	1	3	1812	-0.13109	0.130048	0	3220	0	1
RVBD0200:RVBD0200	9	NonEssential	1	736	-0.6674	1	7	2322	0.54242	0.00126	4	841	-0.55142	0.02775	0	2973	0	1	4	1037	-0.63919	0.009552	2	1921	0.15354	1
RVBD0201c:RVBD0201c	6	NonEssential	0	3329	0	1	6	1438	0.40423	0.000562	2	2317	-0.2455	0.40192	1	1219	0.23711	1	1	3368	-0.15694	0.866364	2	1371	0.23428	1
RVBD0202c:mmpL11	14	NonEssential	2	1023	-0.32308	1	10	3428	0.38187	0.030347	5	1840	-0.23792	0.178045	2	1156	0.297	1	5	2697	-0.19978	0.3461	6	564	0.27562	0.350413
RVBD0203:RVBD0203	5	NonEssential	0	3701	0	1	5	778	0.47251	2.6e-05	0	3336	0	0.945262	0	2931	0	1	0	3513	0	1	3	502	0.23413	0.178266
RVBD0204c:RVBD0204c	13	NonEssential	0	2518	0	1	8	3423	0.50848	0.039682	10	313	-0.30557	0.000363	0	3574	0	1	13	239	-0.38016	1.1e-05	0	3893	0	1
RVBD0205:RVBD0205	18	NonEssential	2	974	-0.56944	1	14	3179	0.48317	0.00288	11	440	-0.36994	0.001174	0	3820	0	1	12	425	-0.57651	1.1e-05	1	3555	0.18637	1
RVBD0206c:mmpL3	249	Essential	36	89	-0.34368	1	148	245	0.42336	4e-06	224	3	-1.0607	2e-05	6	3993	0.18359	1	243	5	-1.1713	1.1e-05	1	3959	1.006	1
RVBD0207c:RVBD0207c	6	Essential	1	845	-0.67458	1	5	2571	0.51529	0.00643	6	206	-1.0639	2e-05	0	3941	0	1	6	372	-1.3156	1.1e-05	0	3743	0	1
RVBD0208c:RVBD0208c	8	NonEssential	2	395	-0.51778	1	3	1863	0.66127	0.001036	6	575	-0.36691	0.006178	0	3542	0	1	8	236	-0.79132	1.1e-05	0	3896	0	1
RVBD0209:RVBD0209	9	NonEssential	1	1293	-0.1789	1	7	1553	0.39526	0.000173	6	700	-0.20153	0.011838	1	1568	0.23711	1	5	1762	-0.30752	0.091311	1	2509	0.17379	1
RVBD0210:RVBD0210	6	NonEssential	0	3606	0	1	6	968	0.38727	3.2e-05	1	1848	-0.48176	0.22598	1	1092	0.26133	1	2	1550	-0.49904	0.080817	1	626	0.83517	0.400065
RVBD0211:pckA	22	NonEssential	1	2558	-0.19319	1	17	2164	0.5176	4e-06	1	3690	-0.60227	1	20	93	0.39086	2e-05	0	3943	0	1	21	64	0.95164	1.9e-05
RVBD0212c:nadR	5	NonEssential	3	73	-0.50957	1	2	3244	0.43774	0.070463	4	655	-0.17508	0.011518	0	2946	0	1	1	3154	-0.11569	0.741077	1	755	0.55195	0.648212
RVBD0213c:RVBD0213c	16	NonEssential	0	3468	0	1	15	800	0.35206	4e-06	4	1758	-0.30379	0.144362	4	968	0.1728	1	4	1596	-0.32821	0.025603	2	3031	0.15578	1
RVBD0214:fadD4	10	NonEssential	3	444	-0.12657	1	5	2065	0.4233	0.000645	7	359	-0.35625	0.000686	1	1832	0.17883	1	7	390	-0.70251	3.1e-05	0	3310	0	1
RVBD0215c:fadE3	7	NonEssential	1	1511	-0.18683	1	5	3522	0.35527	0.111318	1	2652	-0.34859	0.550406	1	2486	0.06028	1	4	1875	-0.25652	0.131822	2	1091	0.19599	1
RVBD0216:RVBD0216	11	NonEssential	1	1739	-0.33588	1	6	2941	0.56319	0.003994	7	334	-0.84191	0.000763	2	1962	0.20319	1	8	605	-0.87919	0.000694	2	2379	0.15374	1
RVBD0217c:lipW	7	NonEssential	1	1402	-0.089158	1	4	3555	0.36782	0.120263	4	1502	-0.14615	0.139152	0	3298	0	1	3	1260	-0.46798	0.029865	1	1957	0.20372	1
RVBD0218:RVBD0218	14	NonEssential	1	1048	-0.37294	1	8	3440	0.54841	0.031143	8	676	-0.39495	0.010668	1	3453	0.18683	1	10	563	-0.5558	0.000206	1	3485	0.13115	1
RVBD0219:RVBD0219	6	NonEssential	0	2820	0	1	6	1229	0.47541	0.000178	4	758	-0.33112	0.022251	1	548	0.40377	0.391478	3	953	-0.70283	0.014056	1	568	0.73067	0.346963
RVBD0220:lipC	10	NonEssential	1	919	-0.23496	1	8	2653	0.43868	0.002162	7	449	-0.33184	0.002528	1	2778	0.08384	1	8	530	-0.4148	0.000191	0	3309	0	1
RVBD0221:RVBD0221	8	NonEssential	0	3265	0	1	8	1541	0.35571	0.000158	2	2303	-0.39159	0.366181	1	1657	0.24498	1	1	2984	-0.55377	0.638416	1	2712	0.099861	1
RVBD0222:echA1	9	NonEssential	2	502	-0.29749	1	3	3669	0.30212	0.141137	6	798	-0.20879	0.021428	0	3857	0	1	5	1878	-0.19549	0.11882	0	3149	0	1
RVBD0223c:RVBD0223c	13	NonEssential	1	1790	-0.36324	1	11	1774	0.38391	3.2e-05	4	2581	-0.26278	0.463208	1	1534	0.31444	1	5	2324	-0.23213	0.198869	3	1840	0.17239	1
RVBD0224c:RVBD0224c	96	Essential	6	2316	-0.24042	1	75	2592	0.52807	4e-06	23	3557	-0.23323	0.801674	28	1032	0.21312	0.459551	47	1034	-0.31383	1.1e-05	15	3632	0.17758	1
RVBD0225:RVBD0225	91	Essential	6	1978	-0.26979	1	71	2761	0.53994	4e-06	48	178	-0.5323	2e-05	14	3556	0.15427	1	74	83	-0.64137	1.1e-05	1	4009	0.091887	1
RVBD0226c:RVBD0226c	176	Essential	9	443	-0.5699	1	148	678	0.47459	4e-06	41	3721	-0.23564	1	54	764	0.24863	0.179041	91	514	-0.38768	1.1e-05	29	2687	0.33083	1
RVBD0227c:RVBD0227c	91	Essential	7	1817	-0.31906	1	66	2747	0.62799	4e-06	65	47	-0.78941	2e-05	13	1756	0.46541	1	79	67	-0.97934	1.1e-05	4	3952	0.2799	1
RVBD0228:RVBD0228	155	Essential	8	752	-0.2485	1	124	2883	0.41489	4e-06	53	1464	-0.28283	0.0087	33	3210	0.17765	1	79	510	-0.37546	1.1e-05	12	3939	0.16468	1
RVBD0229Ac:RVBD0229Ac	2	NonEssential	2	68	-1.5779	0.347525	0	4021	0	1	2	259	-2.8118	2e-05	0	3891	0	1	2	381	-3.0712	3.1e-05	0	3733	0	1
RVBD0229c:RVBD0229c	7	NonEssential	2	740	-0.12192	1	3	3949	0.35718	0.581813	5	823	-0.17817	0.027267	2	1133	0.23703	1	3	1083	-0.59191	0.014478	1	2371	0.21462	1
RVBD0230c:php	9	NonEssential	1	1828	-0.12121	1	8	1942	0.33182	0.000614	2	2663	-0.18972	0.560646	2	1059	0.33793	1	4	2196	-0.23732	0.188996	3	880	0.18424	0.85527
RVBD0231:fadE4	21	NonEssential	1	1543	-0.32774	1	15	2922	0.46216	0.00023	13	391	-0.29961	0.000547	0	3953	0	1	14	517	-0.41719	1.1e-05	1	3607	0.2093	1
RVBD0232:RVBD0232	12	NonEssential	0	2913	0	1	9	3319	0.40601	0.018167	4	1931	-0.2989	0.201643	0	3608	0	1	6	2136	-0.17286	0.150666	1	2588	0.23007	1
RVBD0233:nrdB	11	NonEssential	0	3304	0	1	10	364	0.62364	4e-06	7	586	-0.2717	0.006674	1	1519	0.29202	1	6	1192	-0.48553	0.012398	2	1901	0.21018	1
RVBD0234c:gabD1	15	NonEssential	0	3561	0	1	12	1769	0.34316	4.4e-05	2	2977	-0.27617	0.723266	1	2562	0.15402	1	6	2712	-0.17978	0.356158	3	2083	0.13913	1
RVBD0235c:RVBD0235c	23	NonEssential	3	852	-0.27834	1	18	2423	0.38695	2.6e-05	14	380	-0.23548	0.000569	1	3397	0.19208	1	15	456	-0.41891	1.1e-05	1	2991	0.39697	1
RVBD0236A:RVBD0236A	3	Essential	0	1704	0	1	2	3612	0.36888	0.232654	3	357	-1.2547	0.000152	0	3775	0	1	3	519	-1.0182	0.000279	0	3582	0	1
RVBD0236c:aftD	481	Essential	13	3986	-0.18096	1	419	33	0.60182	4e-06	197	159	-0.31883	2e-05	87	3884	0.24776	1	346	31	-0.52832	1.1e-05	45	3833	0.23884	1
RVBD0237:lpqI	7	NonEssential	1	1291	-0.31955	1	6	635	0.52219	4e-06	3	1644	-0.19908	0.185204	1	2477	0.10557	1	2	3119	-0.10459	0.729669	1	2561	0.093591	1
RVBD0238:RVBD0238	8	NonEssential	1	1606	-0.20228	1	6	3239	0.34612	0.044256	3	2469	-0.16933	0.455365	1	2025	0.14307	1	3	2558	-0.20637	0.382123	3	924	0.3139	0.815557
RVBD0240:vapC24	9	NonEssential	0	2797	0	1	7	2123	0.6715	0.001087	5	1111	-0.26901	0.051702	1	2585	0.13259	1	5	1715	-0.34993	0.086613	0	3478	0	1
RVBD0241c:htdX	6	NonEssential	0	3074	0	1	6	1817	0.36595	0.001087	1	3235	-0.15166	0.856577	1	2210	0.082935	1	3	2283	-0.15404	0.290297	1	2320	0.095589	1
RVBD0242c:fabG4	9	NonEssential	0	3776	0	1	9	634	0.51577	4e-06	1	3614	-0.10814	1	5	494	0.14589	0.241357	2	3340	-0.20251	0.85916	3	788	0.23142	0.630344
RVBD0243:fadA2	7	NonEssential	1	787	-0.46375	1	4	3216	0.36295	0.045362	3	1952	-0.14441	0.24943	1	702	0.29215	0.71569	1	3533	-0.11788	0.966899	1	1412	0.2437	1
RVBD0244c:fadE5	16	NonEssential	0	3162	0	1	14	737	0.54643	4e-06	0	4015	0	1	16	59	0.56566	2e-05	0	4045	0	1	16	52	1.1646	1.9e-05
RVBD0245:RVBD0245	6	NonEssential	1	375	-1.1169	1	5	878	0.61158	2.6e-05	4	1288	-0.2147	0.104901	0	3644	0	1	4	1559	-0.24294	0.081866	0	3458	0	1
RVBD0246:RVBD0246	11	NonEssential	1	1961	-0.17408	1	9	2643	0.40125	0.001897	5	888	-0.28043	0.029393	1	2204	0.16375	1	6	929	-0.36986	0.005917	1	2590	0.17039	1
RVBD0247c:RVBD0247c	8	NonEssential	0	3842	0	1	8	372	0.45659	4e-06	0	3992	0	1	8	126	0.35629	2e-05	0	3999	0	1	8	129	0.59728	1.9e-05
RVBD0248c:RVBD0248c	6	NonEssential	0	3437	0	1	6	1241	0.60811	0.000178	0	3918	0	1	6	184	0.41818	2e-05	0	3951	0	1	6	184	0.54983	1.9e-05
RVBD0249c:RVBD0249c	16	NonEssential	1	2013	-0.23361	1	14	501	0.67826	4e-06	0	3882	0	1	14	102	0.49898	2e-05	0	3977	0	1	15	115	0.69003	1.9e-05
RVBD0250c:RVBD0250c	4	NonEssential	0	2855	0	1	4	2207	0.1859	0.005052	3	901	-0.14872	0.033897	0	2449	0	1	4	736	-0.17395	0.004914	0	3345	0	1
RVBD0251c:hsp	8	NonEssential	0	3453	0	1	8	1093	0.68938	1.2e-05	3	2509	-0.20551	0.497077	4	632	0.17213	0.703317	2	2950	-0.28887	0.622284	2	1359	0.30329	1
RVBD0252:nirB	10	NonEssential	1	1916	-0.21021	1	9	858	0.54032	4e-06	3	1407	-0.49611	0.090586	3	1128	0.22516	1	5	1855	-0.20556	0.1047	2	1548	0.19307	1
RVBD0253:nirD	6	NonEssential	0	3675	0	1	6	843	0.43396	1.2e-05	1	3318	-0.07852	0.903631	1	1713	0.11892	1	1	3245	-0.16915	0.809196	0	3029	0	1
RVBD0254c:cobU	6	NonEssential	1	1190	-0.25944	1	4	1439	0.57709	0.000565	0	3424	0	0.992247	1	1010	0.38186	1	2	2856	-0.22111	0.569786	4	503	0.16173	0.228551
RVBD0255c:cobQ1	12	NonEssential	0	3867	0	1	12	461	0.44892	4e-06	3	3033	-0.15552	0.759214	4	564	0.24382	0.39422	5	2596	-0.17358	0.341749	3	1448	0.21357	1
RVBD0256c:PPE2	11	NonEssential	2	972	-0.13999	1	6	3367	0.40248	0.03644	5	1936	-0.2043	0.233057	1	2819	0.1201	1	6	1868	-0.26032	0.107198	1	3228	0.088907	1
RVBD0257:RVBD0257	8	NonEssential	0	2672	0	1	7	2073	0.41977	0.001211	6	597	-0.23036	0.007128	0	3615	0	1	5	1060	-0.36328	0.015514	2	1888	0.13971	1
RVBD0258c:RVBD0258c	9	NonEssential	0	2187	0	1	8	1750	0.40709	0.000395	2	3030	-0.1834	0.760268	5	449	0.14023	0.139818	1	3665	-0.077331	1	3	642	0.50802	0.452097
RVBD0259c:RVBD0259c	11	NonEssential	3	507	-0.14323	1	6	2666	0.41519	0.002304	1	2895	-0.32911	0.673398	3	1147	0.19434	1	3	2771	-0.2865	0.450105	2	1903	0.23276	1
RVBD0260c:RVBD0260c	7	NonEssential	2	351	-0.52017	1	3	3074	0.41319	0.038909	2	2462	-0.20246	0.474617	1	1716	0.15989	1	4	2017	-0.12845	0.183452	2	1035	0.25575	1
RVBD0261c:narK3	20	NonEssential	2	1605	-0.26235	1	14	2723	0.46321	0.000163	9	1201	-0.27133	0.045435	4	2332	0.15196	1	12	1054	-0.27174	0.001941	3	1567	0.30202	1
RVBD0262c:aac	5	NonEssential	0	2570	0	1	5	2518	0.3368	0.008516	0	3407	0	1	1	1005	0.23899	1	0	3402	0	0.932431	2	1177	0.21888	1
RVBD0263c:RVBD0263c	7	NonEssential	0	3003	0	1	7	475	0.5788	4e-06	0	3594	0	1	3	818	0.12067	1	0	3737	0	1	3	939	0.22371	0.853369
RVBD0264c:RVBD0264c	5	NonEssential	1	1294	-0.088634	1	4	851	0.60976	3.2e-05	1	2731	-0.20579	0.630258	3	550	0.12659	0.421221	1	3165	-0.10196	0.746515	3	632	0.24916	0.439695
RVBD0265c:RVBD0265c	10	NonEssential	0	3033	0	1	9	1053	0.46741	1.2e-05	5	1646	-0.18078	0.157598	1	1177	0.35636	1	5	1664	-0.19918	0.064671	1	1387	0.51803	1
RVBD0266c:oplA	23	NonEssential	1	2616	-0.1905	1	19	1295	0.4547	4e-06	7	2620	-0.22481	0.411036	1	2876	0.34858	1	10	2312	-0.1972	0.118201	6	1551	0.16101	1
RVBD0267:narU	28	NonEssential	4	934	-0.20604	1	19	3505	0.39328	0.005609	11	1525	-0.35909	0.070036	2	3785	0.14153	1	17	714	-0.26104	4.9e-05	2	2246	0.43172	1
RVBD0268c:RVBD0268c	2	NonEssential	0	2928	0	1	2	2093	0.36729	0.013443	0	3321	0	1	1	763	0.19633	0.80581	0	3303	0	1	1	1206	0.1367	1
RVBD0269c:RVBD0269c	7	NonEssential	0	2433	0	1	6	2899	0.30951	0.013866	2	2981	-0.13057	0.767199	0	2981	0	1	1	3231	-0.28098	0.830775	3	969	0.19522	0.937674
RVBD0270:fadD2	14	NonEssential	2	1345	-0.25048	1	10	857	0.73215	4e-06	0	3952	0	1	13	123	0.41772	2e-05	0	4019	0	1	14	92	0.87926	1.9e-05
RVBD0271c:fadE6	13	NonEssential	0	2983	0	1	11	2917	0.33178	0.002469	2	3506	-0.21826	1	3	1273	0.1466	1	2	3631	-0.12839	1	4	1427	0.16668	1
RVBD0272c:RVBD0272c	8	NonEssential	0	2842	0	1	7	1090	0.38892	1.2e-05	2	2952	-0.13543	0.710184	2	1212	0.23762	1	4	1959	-0.15058	0.137476	2	1176	0.32727	1
RVBD0273c:RVBD0273c	7	NonEssential	1	1384	-0.2369	1	5	1271	0.39722	0.0001	1	3217	-0.18942	0.870904	2	1145	0.15806	1	2	3075	-0.10462	0.682334	0	2735	0	1
RVBD0274:RVBD0274	12	NonEssential	5	58	-0.42311	1	6	643	0.44732	4e-06	4	750	-0.52125	0.014375	1	2851	0.1634	1	6	755	-0.27682	0.001581	1	3349	0.055154	1
RVBD0275c:RVBD0275c	6	NonEssential	0	1767	0	1	4	3691	0.30667	0.219475	3	2033	-0.16469	0.291239	1	1649	0.15841	1	3	2289	-0.16121	0.293976	2	1481	0.10789	1
RVBD0276:RVBD0276	5	NonEssential	1	1058	-0.25778	1	3	2925	0.4336	0.036687	1	3040	-0.21087	0.74657	0	2729	0	1	2	2499	-0.22651	0.38329	1	2093	0.138	1
RVBD0277Ac:RVBD0277Ac	2	NonEssential	0	1056	0	1	1	3860	0.11588	0.521137	2	997	-0.18438	0.037109	0	2927	0	1	1	2651	-0.11469	0.514605	0	1839	0	1
RVBD0277c:vapC25	6	NonEssential	0	2452	0	1	5	1498	0.5967	0.000573	3	1947	-0.11831	0.259313	2	1194	0.15959	1	0	3719	0	1	3	756	0.18335	0.619531
RVBD0278c:PE-PGRS3	10	NonEssential	2	579	-1.3094	1	8	2140	0.47933	0.000693	2	3138	-0.22518	0.827995	2	1108	0.31532	1	7	1029	-0.20976	0.008587	2	1580	0.43016	1
RVBD0279c:PE-PGRS4	7	NonEssential	2	224	-1.4668	1	4	3635	0.27493	0.153392	3	1659	-0.36761	0.189933	2	635	0.30224	0.624396	1	3102	-0.34915	0.708726	2	932	0.36973	0.836129
RVBD0280:PPE3	5	NonEssential	2	389	-0.45847	1	2	3535	0.4298	0.153575	3	1627	-0.3467	0.185793	1	1778	0.16471	1	1	2976	-0.23368	0.660315	1	1703	0.18926	1
RVBD0281:RVBD0281	6	NonEssential	0	2993	0	1	6	1987	0.38265	0.001827	5	646	-0.22006	0.013073	0	3736	0	1	5	739	-0.35402	0.0026	0	2874	0	1
RVBD0282:eccA3	159	Essential	5	3751	-0.26475	1	134	1238	0.51531	4e-06	43	3160	-0.42871	0.343486	61	249	0.3852	2e-05	28	3975	-0.33096	1	76	168	0.40121	1.9e-05
RVBD0283:eccB3	148	Essential	10	2044	-0.44558	1	118	2589	0.52827	4e-06	40	3295	-0.40501	0.467176	56	315	0.31964	0.000366	29	3969	-0.27136	1	59	286	0.438	0.000223
RVBD0284:eccC3	365	Essential	13	2613	-0.20211	1	300	1490	0.51532	4e-06	87	3811	-0.39385	1	148	192	0.27792	2e-05	51	4007	-0.32141	1	185	70	0.36186	1.9e-05
RVBD0285:PE5	8	NonEssential	0	3224	0	1	8	1623	0.51202	0.000325	0	3773	0	1	5	408	0.23246	0.058347	2	3028	-0.23285	0.658922	3	486	0.66223	0.193404
RVBD0286:PPE4	134	Essential	9	2592	-0.31988	1	91	2468	0.41405	4e-06	42	2679	-0.4171	0.124601	41	435	0.3474	0.008593	19	3995	-0.4637	1	58	272	0.35388	9e-05
RVBD0287:esxG	24	Essential	3	1271	-0.12337	1	17	3737	0.49632	0.064303	3	3558	-0.34909	1	15	234	0.32823	0.000199	2	3875	-0.20518	1	17	214	0.46245	1.9e-05
RVBD0288:esxH	11	NonEssential	0	3175	0	1	10	1764	0.53983	7.8e-05	1	3416	-0.701	1	9	263	0.25268	0.001109	0	3790	0	1	6	392	0.42678	0.038354
RVBD0289:espG3	78	Essential	3	2415	-0.4397	1	70	337	0.54092	4e-06	3	3872	-0.39147	1	52	82	0.36227	2e-05	5	3963	-0.56688	1	61	67	0.54343	1.9e-05
RVBD0290:eccD3	188	Essential	7	2844	-0.35065	1	157	616	0.56932	4e-06	10	3885	-0.37831	1	135	26	0.35823	2e-05	13	3597	-0.39295	0.287815	147	20	0.51238	1.9e-05
RVBD0291:mycP3	96	Essential	8	1230	-0.31685	1	78	1374	0.5637	4e-06	6	3699	-0.17953	1	56	112	0.31148	2e-05	8	3861	-0.17255	0.992706	58	120	0.4176	1.9e-05
RVBD0292:eccE3	136	Essential	7	1751	-0.70776	1	112	2221	0.45529	4e-06	6	3786	-0.28039	1	85	65	0.29412	2e-05	14	3885	-0.28458	1	100	46	0.41681	1.9e-05
RVBD0293c:RVBD0293c	10	NonEssential	0	2294	0	1	8	2689	0.42821	0.002355	3	2709	-0.15558	0.575861	1	2954	0.095286	1	3	2675	-0.26437	0.431689	2	2142	0.08494	1
RVBD0294:tam	6	NonEssential	0	2304	0	1	5	3300	0.31565	0.067252	5	434	-0.43796	0.002517	0	3738	0	1	5	552	-0.67711	0.001153	0	3328	0	1
RVBD0295c:RVBD0295c	8	NonEssential	0	2147	0	1	6	2270	0.4818	0.001598	1	3526	-0.14261	1	3	988	0.092781	1	1	3623	-0.10331	1	4	698	0.18631	0.556944
RVBD0296c:RVBD0296c	10	NonEssential	1	1514	-0.24753	1	8	1767	0.53899	0.000214	2	3329	-0.13054	0.949924	1	1608	0.22928	1	3	3146	-0.10674	0.741077	4	832	0.20415	0.672705
RVBD0297:PE-PGRS5	11	NonEssential	0	3623	0	1	11	238	0.60333	4e-06	5	890	-0.31422	0.029524	0	3641	0	1	6	1712	-0.29293	0.052204	1	3230	0.10152	1
RVBD0298:RVBD0298	1	NonEssential	0	2103	0	1	1	2942	0.69498	0.066258	0	2385	0	0.511211	0	1327	0	1	0	2296	0	0.434752	0	1506	0	1
RVBD0299:RVBD0299	5	NonEssential	0	2684	0	1	5	2378	0.22988	0.006591	0	3648	0	1	0	2371	0	1	0	3422	0	0.947256	1	2139	0.13895	1
RVBD0300:RVBD0300	4	NonEssential	0	2355	0	1	4	2722	0.22104	0.033658	1	2151	-0.24473	0.323517	1	1606	0.11209	1	0	3260	0	0.863526	2	838	0.19528	0.673394
RVBD0301:vapC2	6	NonEssential	1	640	-0.37317	1	4	3339	0.43764	0.079042	1	3147	-0.12393	0.81956	1	1057	0.35726	1	1	2427	-0.33345	0.383045	2	1157	0.34853	1
RVBD0302:RVBD0302	8	NonEssential	1	679	-0.62906	1	7	1752	0.28468	0.000553	2	1873	-0.41303	0.232613	1	1634	0.14756	1	4	1387	-0.29104	0.031749	3	1174	0.14756	1
RVBD0303:RVBD0303	10	NonEssential	0	3517	0	1	10	1119	0.36245	3.8e-05	5	683	-0.43464	0.01289	1	2597	0.22616	1	5	1295	-0.53975	0.018525	1	2408	0.22747	1
RVBD0304c:PPE5	44	NonEssential	9	250	-0.22722	1	27	3867	0.34326	0.013179	20	892	-0.22014	0.006771	5	3776	0.15023	1	27	559	-0.21511	1.1e-05	4	3365	0.36007	1
RVBD0305c:PPE6	13	NonEssential	3	175	-1.1532	1	8	2840	0.37242	0.001925	5	1656	-0.23105	0.144717	0	3552	0	1	2	3516	-0.2299	0.957203	2	2682	0.091111	1
RVBD0306:RVBD0306	5	NonEssential	0	3223	0	1	5	1219	0.60431	0.000325	2	1194	-0.32651	0.073592	0	2169	0	1	3	1522	-0.36023	0.074263	0	3071	0	1
RVBD0307c:RVBD0307c	5	NonEssential	0	3779	0	1	5	629	0.5417	1.2e-05	1	3011	-0.20652	0.734469	2	917	0.12709	1	2	2794	-0.14708	0.588301	0	2264	0	1
RVBD0308:RVBD0308	8	NonEssential	1	1804	-0.1734	1	7	2611	0.29269	0.003805	7	237	-0.26074	8.8e-05	0	3853	0	1	7	300	-0.65064	1.1e-05	0	3253	0	1
RVBD0309:RVBD0309	7	NonEssential	0	2533	0	1	6	1309	0.58629	0.000106	0	3682	0	1	4	416	0.3797	0.092663	0	3711	0	1	4	376	0.4509	0.023387
RVBD0310c:RVBD0310c	6	NonEssential	0	3295	0	1	6	387	0.55956	4e-06	1	2238	-0.30705	0.368539	0	3154	0	1	3	2066	-0.13945	0.194765	0	3323	0	1
RVBD0311:RVBD0311	8	NonEssential	1	1745	-0.29609	1	7	2838	0.3051	0.006675	3	1748	-0.24258	0.189948	0	3189	0	1	5	1284	-0.40409	0.022644	1	2304	0.16242	1
RVBD0312:RVBD0312	16	NonEssential	2	993	-0.22407	1	10	3731	0.48801	0.088311	9	769	-0.2602	0.011981	0	3873	0	1	15	226	-0.2977	1.1e-05	0	3831	0	1
RVBD0313:RVBD0313	6	NonEssential	0	1826	0	1	4	625	0.6458	4e-06	2	2169	-0.34104	0.3603	0	2472	0	1	4	1453	-0.20675	0.053902	0	3235	0	1
RVBD0314c:RVBD0314c	6	NonEssential	0	2141	0	1	5	942	0.27793	3.2e-05	2	1763	-0.36038	0.199297	2	664	0.20543	0.713855	3	1773	-0.40293	0.125886	1	2024	0.10961	1
RVBD0315:RVBD0315	13	NonEssential	1	1898	-0.21236	1	8	3245	0.19227	0.006077	6	1117	-0.28691	0.046729	3	1629	0.13428	1	6	1390	-0.40459	0.020581	1	3007	0.17612	1
RVBD0316:RVBD0316	7	NonEssential	2	265	-0.38787	1	5	3076	0.34853	0.038909	5	697	-0.30658	0.013018	1	2038	0.17967	1	5	1310	-0.26311	0.037879	0	3374	0	1
RVBD0317c:glpQ2	8	NonEssential	4	104	-0.64352	1	4	577	0.50586	4e-06	4	1667	-0.31973	0.169932	2	1520	0.1535	1	2	1049	-0.67133	0.014851	4	669	0.22527	0.473441
RVBD0318c:RVBD0318c	11	NonEssential	1	1878	-0.14991	1	9	1499	0.24022	5e-05	0	3683	0	1	2	1843	0.20785	1	2	3253	-0.27233	0.812137	5	757	0.15677	0.667486
RVBD0319:pcp	5	NonEssential	0	3164	0	1	5	1706	0.43388	0.001138	1	2922	-0.18439	0.680594	2	1014	0.18929	1	1	2742	-0.28128	0.540165	4	388	0.18701	0.028342
RVBD0320:RVBD0320	8	NonEssential	3	262	-0.38065	1	4	3187	0.27331	0.043327	3	2470	-0.118	0.455365	1	2465	0.12337	1	4	2043	-0.15139	0.153048	2	1342	0.13867	1
RVBD0321:dcd	7	NonEssential	2	739	-0.35218	1	4	3678	0.27679	0.183988	4	1522	-0.18789	0.144717	2	678	0.22831	0.683038	1	2635	-0.47767	0.468642	4	494	0.2228	0.171758
RVBD0322:udgA	7	NonEssential	1	713	-0.25822	1	5	3424	0.34819	0.083236	5	850	-0.11927	0.031046	0	3417	0	1	4	656	-0.43944	0.001522	1	2175	0.16128	1
RVBD0323c:RVBD0323c	7	NonEssential	0	3609	0	1	7	958	0.32987	3.2e-05	1	3130	-0.1544	0.83548	2	844	0.20538	1	0	3651	0	1	5	432	0.22854	0.102555
RVBD0324:RVBD0324	7	NonEssential	0	1844	0	1	5	3553	0.20066	0.119924	4	1275	-0.20087	0.082489	0	3216	0	1	4	1865	-0.25738	0.127094	0	3196	0	1
RVBD0325:RVBD0325	5	NonEssential	0	1922	0	1	2	3870	0.32966	0.461269	2	2348	-0.24422	0.398466	0	2920	0	1	1	2592	-0.28846	0.43273	0	2258	0	1
RVBD0326:RVBD0326	6	NonEssential	0	3307	0	1	6	1459	0.4548	0.000569	5	480	-0.43643	0.003363	0	3710	0	1	4	807	-0.7648	0.00458	2	1404	0.11688	1
RVBD0327c:cyp135A1	25	NonEssential	6	298	-0.20631	1	17	3352	0.43349	0.002	4	3391	-0.10683	0.941708	3	1344	0.17405	1	10	2603	-0.19381	0.176247	8	1068	0.16397	0.935383
RVBD0328:RVBD0328	6	NonEssential	0	2240	0	1	5	1320	0.5022	0.000255	3	1514	-0.17753	0.141485	0	3155	0	1	3	1001	-0.1399	0.017426	0	2776	0	1
RVBD0329c:RVBD0329c	6	NonEssential	2	468	-0.41282	1	2	3750	0.52612	0.268847	3	1012	-0.32912	0.042849	1	1679	0.23379	1	1	3203	-0.24919	0.791863	3	812	0.20784	0.692446
RVBD0330c:RVBD0330c	7	NonEssential	1	1634	-0.10694	1	5	2188	0.394	0.002184	5	937	-0.11743	0.044653	0	3483	0	1	4	1723	-0.23163	0.093272	2	1163	0.20428	1
RVBD0331:RVBD0331	11	NonEssential	0	3930	0	1	11	299	0.52355	4e-06	8	376	-0.32348	0.000856	0	3874	0	1	9	574	-0.16025	0.000378	0	3655	0	1
RVBD0332:RVBD0332	8	NonEssential	0	2125	0	1	6	779	0.62063	4e-06	4	1891	-0.12254	0.247508	1	2127	0.16779	1	4	1277	-0.31861	0.021965	1	2785	0.12103	1
RVBD0333:RVBD0333	5	NonEssential	2	433	-0.36818	1	3	1877	0.52881	0.002009	3	1315	-0.27723	0.088028	0	3503	0	1	0	3478	0	0.986796	0	2425	0	1
RVBD0334:rmlA	43	Essential	2	1935	-0.41317	1	37	2105	0.37548	4e-06	10	3262	-0.27607	0.775416	11	1414	0.21553	1	18	1739	-0.39524	0.002347	6	3299	0.24862	1
RVBD0335c:PE6	8	NonEssential	1	1564	-0.12898	1	7	1988	0.37507	0.00114	1	3122	-0.14016	0.84037	2	1087	0.15386	1	4	2071	-0.26098	0.159439	3	1186	0.11817	1
RVBD0336:RVBD0336	6	NonEssential	2	47	-2.9897	1	4	549	0.64544	4e-06	2	2646	-0.14449	0.545297	0	2980	0	1	3	2274	-0.15813	0.282942	1	2351	0.086962	1
RVBD0337c:aspC	116	Essential	8	693	-0.28431	1	101	43	0.87463	4e-06	2	3980	-0.2598	1	89	18	0.74306	2e-05	10	3880	-0.27383	1	86	25	1.0807	1.9e-05
RVBD0338c:RVBD0338c	342	Essential	14	3942	-0.20416	1	285	505	0.52204	4e-06	11	4021	-0.26097	1	239	13	0.30186	2e-05	9	4006	-0.25141	1	311	1	0.77767	1.9e-05
RVBD0339c:RVBD0339c	17	NonEssential	7	83	-0.21417	1	8	1664	0.32809	4e-06	5	2565	-0.22016	0.466458	4	1450	0.17735	1	6	2889	-0.20327	0.41734	5	1284	0.27447	1
RVBD0340:RVBD0340	6	NonEssential	1	968	-0.6465	1	3	3766	0.34761	0.274461	1	2762	-0.58755	0.648548	1	1660	0.32235	1	4	1589	-0.4614	0.086613	0	2820	0	1
RVBD0341:iniB	8	NonEssential	2	856	-0.10925	1	4	3512	0.30341	0.098281	5	1043	-0.16421	0.044817	1	2248	0.14848	1	3	2614	-0.27274	0.406038	2	1822	0.10859	1
RVBD0342:iniA	13	NonEssential	1	981	-0.28814	1	12	1418	0.46813	1.2e-05	4	2785	-0.18608	0.629038	0	3524	0	1	6	1866	-0.30374	0.087546	2	2439	0.082571	1
RVBD0343:iniC	14	NonEssential	2	1303	-0.16807	1	10	3247	0.30127	0.004922	9	633	-0.21907	0.008082	1	2994	0.1552	1	8	803	-0.44556	0.00164	0	3539	0	1
RVBD0344c:lpqJ	8	NonEssential	0	2377	0	1	7	2061	0.39585	0.001208	1	3561	-0.090574	1	1	2534	0.11133	1	3	2505	-0.1763	0.357975	1	2858	0.1132	1
RVBD0345:RVBD0345	5	NonEssential	1	449	-0.56044	1	2	3930	0.16198	0.599921	2	2338	-0.19805	0.388962	0	3127	0	1	1	3147	-0.1819	0.735408	0	2978	0	1
RVBD0346c:ansP2	22	NonEssential	0	3936	0	1	22	286	0.42122	4e-06	0	3942	0	1	14	169	0.34365	2e-05	0	3937	0	1	16	201	0.36204	1.9e-05
RVBD0347:RVBD0347	53	Essential	5	1561	-0.22491	1	36	3923	0.37005	0.018866	30	233	-0.51031	2e-05	6	3568	0.159	1	30	800	-0.46638	1.1e-05	4	3772	0.23834	1
RVBD0348:RVBD0348	8	NonEssential	1	1302	-0.16987	1	7	2078	0.37743	0.001211	4	1794	-0.12804	0.200035	1	2113	0.1755	1	1	3470	-0.1603	0.925061	1	1941	0.17856	1
RVBD0349:RVBD0349	10	NonEssential	1	1996	-0.066742	1	9	1802	0.48526	0.000219	4	1940	-0.1488	0.228674	2	1883	0.1151	1	4	2741	-0.11957	0.474728	3	841	0.32278	0.694129
RVBD0350:dnaK	113	Essential	6	1430	-0.43511	1	99	52	0.81479	4e-06	4	3749	-0.63564	1	86	39	0.39393	2e-05	5	3379	-0.48826	0.235409	98	16	0.83264	1.9e-05
RVBD0351:grpE	29	Essential	1	2047	-0.31305	1	26	1234	0.4306	4e-06	20	176	-0.36934	2e-05	0	3982	0	1	24	176	-0.39629	1.1e-05	0	3920	0	1
RVBD0352:dnaJ1	7	Essential	1	998	-0.34316	1	5	2553	0.3543	0.004394	7	162	-0.65014	2e-05	0	3979	0	1	7	219	-1.132	1.1e-05	0	3909	0	1
RVBD0353:hspR	5	NonEssential	0	2741	0	1	5	2323	0.45996	0.005522	5	331	-0.3123	0.000666	0	3808	0	1	5	371	-0.94609	3.1e-05	0	3748	0	1
RVBD0354c:PPE7	12	NonEssential	1	756	-0.36521	1	5	3724	0.43642	0.132154	3	2757	-0.22681	0.629048	2	2428	0.12821	1	4	2439	-0.24374	0.233975	1	3266	0.12341	1
RVBD0355c:PPE8	56	NonEssential	7	959	-0.10375	1	39	2092	0.37643	4e-06	21	1742	-0.24578	0.046729	7	2175	0.18732	1	34	462	-0.28891	1.1e-05	8	3307	0.23319	1
RVBD0356c:RVBD0356c	5	NonEssential	0	1618	0	1	4	3204	0.32291	0.065424	4	846	-0.17031	0.032457	0	2887	0	1	1	1951	-0.36799	0.184169	1	2133	0.12662	1
RVBD0357c:purA	151	Essential	4	3014	-0.7898	1	127	865	0.54087	4e-06	49	2177	-0.28885	0.045003	34	1377	0.20358	0.820406	68	1876	-0.28312	0.000117	19	2397	0.19528	1
RVBD0358:RVBD0358	52	NonEssential	5	1597	-0.22838	1	33	2743	0.42381	4e-06	2	3959	-0.14927	1	29	223	0.24423	2e-05	8	3869	-0.2537	1	30	217	0.34319	1.9e-05
RVBD0359:RVBD0359	9	NonEssential	0	2443	0	1	8	2804	0.37629	0.004965	5	591	-0.39351	0.007532	2	1685	0.20715	1	6	416	-0.64824	4.9e-05	1	2495	0.23834	1
RVBD0360c:RVBD0360c	5	NonEssential	1	1069	-0.16208	1	3	1474	0.65766	0.000565	1	3131	-0.19616	0.789683	1	1827	0.3556	1	1	2962	-0.31543	0.656332	4	393	0.24393	0.036916
RVBD0361:RVBD0361	6	NonEssential	0	3462	0	1	6	1206	0.48862	0.000127	5	412	-0.50018	0.002243	1	2242	0.085685	1	5	283	-1.083	1.1e-05	0	3046	0	1
RVBD0362:mgtE	11	NonEssential	1	1858	-0.18832	1	8	1152	0.59776	1.9e-05	2	2377	-0.72438	0.378493	4	655	0.2046	0.666188	3	2759	-0.35518	0.434141	6	426	0.27045	0.088731
RVBD0363c:fba	86	NonEssential	8	368	-0.4096	1	69	2446	0.40039	4e-06	7	3971	-0.12832	1	38	265	0.18815	2e-05	4	4029	-0.13225	1	66	61	0.34355	1.9e-05
RVBD0364:RVBD0364	102	Essential	10	882	-0.37393	1	81	214	0.62334	4e-06	35	1152	-0.58628	0.003461	23	2617	0.18603	1	70	137	-0.89561	1.1e-05	9	3856	0.16027	1
RVBD0365c:RVBD0365c	7	NonEssential	1	1314	-0.19697	1	5	2746	0.48278	0.006029	3	1921	-0.15712	0.241064	1	2153	0.13229	1	3	1585	-0.31702	0.074049	1	2434	0.12977	1
RVBD0366c:RVBD0366c	7	NonEssential	0	3880	0	1	7	419	0.57421	4e-06	4	1498	-0.14229	0.136153	2	1123	0.19602	1	4	1964	-0.25714	0.163311	1	2190	0.21422	1
RVBD0367c:RVBD0367c	5	NonEssential	0	2275	0	1	4	3127	0.46783	0.052802	0	3530	0	1	0	2095	0	1	2	2500	-0.43855	0.38329	0	2324	0	1
RVBD0368c:RVBD0368c	5	NonEssential	0	2375	0	1	4	2795	0.35859	0.033393	2	1597	-0.49251	0.164643	0	3263	0	1	2	2130	-0.4507	0.267886	0	2380	0	1
RVBD0369c:RVBD0369c	5	NonEssential	1	559	-1.6851	1	4	1738	0.5196	0.001379	2	2364	-0.26276	0.407077	0	2497	0	1	1	3243	-0.087521	0.801228	2	906	0.44347	0.79031
RVBD0370c:RVBD0370c	6	NonEssential	0	2565	0	1	5	3115	0.46252	0.040925	2	2831	-0.15075	0.67961	2	1207	0.17239	1	1	3306	-0.30827	0.82461	2	1292	0.19246	1
RVBD0371c:RVBD0371c	6	NonEssential	0	3018	0	1	6	702	0.48641	4e-06	2	2000	-0.2109	0.278493	1	1690	0.15643	1	4	1662	-0.16944	0.107886	1	1846	0.29751	1
RVBD0372c:RVBD0372c	5	NonEssential	1	1249	-0.11162	1	4	2525	0.47166	0.008643	2	2309	-0.21331	0.373272	0	3422	0	1	2	1758	-0.30241	0.117752	1	2234	0.073944	1
RVBD0373c:RVBD0373c	13	NonEssential	0	2877	0	1	11	2690	0.36972	0.001642	5	2089	-0.24021	0.244819	0	3731	0	1	6	2333	-0.22049	0.20253	5	683	0.24826	0.561058
RVBD0374c:RVBD0374c	10	NonEssential	2	985	-0.15935	1	7	2788	0.49351	0.003342	6	998	-0.19018	0.039205	0	3431	0	1	4	2436	-0.22649	0.291927	1	2517	0.20037	1
RVBD0375c:RVBD0375c	7	NonEssential	1	1228	-0.29297	1	6	1231	0.59305	9.5e-05	3	2139	-0.15117	0.301127	0	2734	0	1	5	1224	-0.36018	0.027171	1	2702	0.1072	1
RVBD0376c:RVBD0376c	6	NonEssential	2	179	-0.49903	1	4	1840	0.58312	0.001127	4	1223	-0.24661	0.087713	1	2089	0.18013	1	3	1726	-0.46526	0.121845	1	1865	0.14234	1
RVBD0377:RVBD0377	12	NonEssential	2	1018	-0.20637	1	9	3513	0.25816	0.05823	6	709	-0.26733	0.013073	0	3716	0	1	9	761	-0.24557	0.001659	0	3517	0	1
RVBD0378:RVBD0378	2	NonEssential	0	1467	0	1	1	3527	0.3136	0.240947	0	3481	0	1	2	487	0.094566	0.304883	1	2683	-0.10041	0.540165	1	1136	0.12174	1
RVBD0379:secE2	2	NonEssential	0	2765	0	1	2	708	0.54135	0.000122	0	3140	0	0.937757	1	683	0.14844	0.66031	0	3068	0	0.886986	1	660	0.29767	0.442607
RVBD0380c:RVBD0380c	5	NonEssential	0	1547	0	1	3	3624	0.29281	0.202682	3	1425	-0.21903	0.118256	1	1604	0.1603	1	2	2390	-0.17784	0.33807	1	1539	0.25734	1
RVBD0381c:RVBD0381c	10	NonEssential	0	2115	0	1	8	2319	0.46102	0.001268	4	2098	-0.24065	0.266523	1	2838	0.13161	1	6	1648	-0.26336	0.06334	1	2744	0.19133	1
RVBD0382c:pyrE	21	Essential	1	2126	-0.21873	1	18	345	0.77391	4e-06	0	3888	0	1	16	114	0.49096	2e-05	1	3871	-0.44766	1	14	227	0.66683	1.9e-05
RVBD0383c:RVBD0383c	62	Essential	0	3895	0	1	52	1658	0.64405	4e-06	38	134	-0.55878	2e-05	8	3478	0.23421	1	55	82	-0.88346	1.1e-05	3	3850	0.23226	1
RVBD0384c:clpB	164	Essential	5	3913	-0.18451	1	141	88	0.63111	4e-06	13	3464	-0.21839	0.672908	91	87	0.23862	2e-05	39	3769	-0.30486	0.633788	77	186	0.2654	1.9e-05
RVBD0385:RVBD0385	7	NonEssential	0	2729	0	1	6	2523	0.45858	0.003981	5	730	-0.32776	0.015685	0	3160	0	1	4	982	-0.74103	0.009176	0	3615	0	1
RVBD0386:RVBD0386	10	NonEssential	0	3016	0	1	9	2153	0.37157	0.000693	4	1082	-0.26799	0.050581	1	2482	0.16085	1	5	1382	-0.40711	0.022657	0	3460	0	1
RVBD0387c:RVBD0387c	15	NonEssential	0	2843	0	1	10	2721	0.57353	0.001098	2	3546	-0.1871	1	3	1933	0.26945	1	4	3287	-0.19398	0.75308	7	539	0.20126	0.235052
RVBD0389:purT	11	NonEssential	0	2775	0	1	9	1703	0.44575	7.2e-05	7	821	-0.19969	0.022162	1	2623	0.2788	1	5	2024	-0.23437	0.133609	0	3382	0	1
RVBD0390:RVBD0390	8	NonEssential	1	1544	-0.18565	1	7	3002	0.21879	0.015481	6	614	-0.38094	0.008364	0	3868	0	1	4	1440	-0.67012	0.037734	0	3042	0	1
RVBD0391:metZ	6	NonEssential	0	2908	0	1	6	993	0.39979	3.8e-05	6	291	-0.31185	0.000389	0	3860	0	1	6	432	-0.28654	0.000101	0	3683	0	1
RVBD0392c:ndhA	5	NonEssential	1	157	-2.4467	1	3	2991	0.33948	0.041562	1	3066	-0.16968	0.757974	4	419	0.14373	0.113177	0	3730	0	1	4	387	0.24991	0.027892
RVBD0393:RVBD0393	6	NonEssential	0	3434	0	1	6	1244	0.36912	0.000178	3	1509	-0.21419	0.140896	0	2808	0	1	3	2139	-0.24826	0.229868	1	1415	0.40485	1
RVBD0394c:RVBD0394c	7	NonEssential	2	611	-0.12773	1	5	1897	0.46012	0.00114	1	3477	-0.11522	1	2	1102	0.13936	1	5	1082	-0.17636	0.014474	1	2228	0.13138	1
RVBD0395:RVBD0395	7	NonEssential	0	1869	0	1	6	3163	0.31728	0.042507	5	802	-0.31338	0.022572	1	2143	0.19296	1	5	1036	-0.32084	0.011033	1	1780	0.33489	1
RVBD0396:RVBD0396	6	NonEssential	0	2467	0	1	4	2439	0.36599	0.005939	4	1245	-0.16907	0.089177	0	3086	0	1	3	1888	-0.16582	0.140338	1	2033	0.21362	1
RVBD0397:RVBD0397	6	NonEssential	0	1625	0	1	4	2029	0.57846	0.002107	5	652	-0.44276	0.014256	1	1161	0.27372	1	3	1510	-0.43874	0.070714	2	1444	0.22542	1
RVBD0397A:RVBD0397A	6	NonEssential	0	1653	0	1	3	3629	0.39266	0.161276	1	3168	-0.14405	0.829162	3	698	0.23137	0.795568	0	3514	0	0.983293	5	382	0.26018	0.040646
RVBD0398c:RVBD0398c	8	NonEssential	2	576	-0.59538	1	6	2255	0.40299	0.001596	4	1922	-0.22641	0.258863	3	908	0.14358	1	4	2104	-0.19225	0.163875	3	913	0.34302	0.797474
RVBD0399c:lpqK	6	NonEssential	0	3052	0	1	6	1895	0.3405	0.001228	3	2010	-0.2555	0.284219	2	1020	0.10454	1	3	2292	-0.18586	0.300152	1	2056	0.085282	1
RVBD0400c:fadE7	8	NonEssential	0	3258	0	1	8	794	0.6745	4e-06	0	3606	0	1	3	796	0.22315	0.893681	1	3356	-0.15524	0.895062	3	690	0.26966	0.535473
RVBD0401:RVBD0401	6	NonEssential	0	1874	0	1	5	1107	0.68687	5.6e-05	3	1137	-0.36039	0.064446	1	1701	0.17147	1	4	1385	-0.40094	0.038436	1	2098	0.16032	1
RVBD0402c:mmpL1	32	NonEssential	4	810	-0.49278	1	24	3171	0.34383	0.000148	14	1323	-0.20845	0.039175	6	2189	0.21857	1	17	1426	-0.21837	0.002693	3	3526	0.23052	1
RVBD0403c:mmpS1	8	NonEssential	3	282	-0.1338	1	5	3447	0.28417	0.072158	4	1039	-0.27807	0.043718	1	1638	0.4057	1	2	1526	-0.43547	0.049601	1	2529	0.10351	1
RVBD0404:fadD30	16	NonEssential	2	1074	-0.24301	1	11	3062	0.32115	0.002399	9	596	-0.4609	0.00509	4	1605	0.11181	1	7	668	-0.86472	0.00035	2	3103	0.1732	1
RVBD0405:pks6	360	Essential	49	62	-0.3436	1	231	3962	0.38801	0.001883	86	3756	-0.25213	1	105	1503	0.20349	0.918756	132	3648	-0.25588	0.385069	62	2797	0.20335	1
RVBD0406c:RVBD0406c	7	NonEssential	0	3459	0	1	7	765	0.50118	4e-06	1	2686	-0.25613	0.572438	1	1070	0.217	1	4	1894	-0.19574	0.134919	0	2846	0	1
RVBD0407:fgd1	8	NonEssential	0	3547	0	1	8	1063	0.27749	1.2e-05	3	657	-0.68749	0.012782	1	1480	0.22666	1	4	1333	-0.55006	0.027203	1	1961	0.2347	1
RVBD0408:pta	19	NonEssential	0	3101	0	1	12	3315	0.416	0.003378	8	716	-0.45779	0.01051	5	696	0.33083	0.56784	9	1065	-0.63865	0.002653	4	945	0.43096	0.865629
RVBD0409:ackA	5	NonEssential	0	3051	0	1	5	1896	0.43145	0.002047	2	1663	-0.22016	0.206535	2	414	0.52023	0.09011	2	1311	-0.4679	0.05475	3	405	0.34615	0.048428
RVBD0410c:pknG	19	NonEssential	0	3128	0	1	18	1256	0.48836	4e-06	19	57	-0.93292	2e-05	0	4045	0	1	19	75	-1.5384	1.1e-05	0	4039	0	1
RVBD0411c:glnH	9	NonEssential	1	139	-3.827	1	7	2364	0.44573	0.001569	8	81	-1.0141	2e-05	0	3918	0	1	9	132	-1.6212	1.1e-05	0	3929	0	1
RVBD0412c:RVBD0412c	9	NonEssential	1	1693	-0.10934	1	7	2773	0.52845	0.00442	9	100	-1.3607	2e-05	0	4016	0	1	9	151	-1.6361	1.1e-05	0	3981	0	1
RVBD0413:mutT3	5	NonEssential	0	2193	0	1	4	2135	0.49766	0.003687	4	323	-0.77104	0.00052	0	3512	0	1	4	445	-0.96178	8.5e-05	1	2173	0.10587	1
RVBD0414c:thiE	48	NonEssential	2	1394	-0.51536	1	40	1159	0.52597	4e-06	6	3658	-0.15327	1	14	562	0.28883	0.140576	18	3003	-0.2404	0.186992	8	3157	0.24176	1
RVBD0415:thiO	96	Essential	3	3665	-0.18095	1	80	1435	0.45045	4e-06	37	1114	-0.31297	0.003493	18	3084	0.19283	1	66	174	-0.49299	1.1e-05	7	3955	0.15486	1
RVBD0416:thiS	7	NonEssential	0	2612	0	1	6	2522	0.43959	0.003981	2	2256	-0.30909	0.375504	2	1389	0.13257	1	5	931	-0.7236	0.007574	0	3120	0	1
RVBD0417:thiG	77	Essential	6	1857	-0.15218	1	63	1600	0.44501	4e-06	18	3555	-0.24683	0.892956	23	1109	0.22141	0.645839	43	527	-0.26056	1.1e-05	11	2928	0.23008	1
RVBD0418:lpqL	6	NonEssential	0	2392	0	1	5	1940	0.41796	0.001612	3	2132	-0.20429	0.353769	0	3446	0	1	5	788	-0.1918	0.003883	0	3153	0	1
RVBD0419:lpqM	11	NonEssential	4	252	-0.27908	1	7	3035	0.36209	0.004827	4	2329	-0.13437	0.355587	2	1469	0.27436	1	5	1911	-0.17201	0.119511	2	1968	0.30097	1
RVBD0420c:RVBD0420c	5	NonEssential	2	353	-0.36052	1	0	4015	0	0.965335	3	1254	-0.34004	0.080041	0	3345	0	1	2	1374	-0.83995	0.063687	2	1256	0.067964	1
RVBD0421c:RVBD0421c	6	NonEssential	0	1913	0	1	4	3645	0.26313	0.176444	3	2025	-0.30544	0.28994	0	3371	0	1	3	2234	-0.26287	0.270773	0	2545	0	1
RVBD0422c:thiD	72	NonEssential	2	3274	-0.39164	1	56	1707	0.42299	4e-06	12	3175	-0.2058	0.51667	18	2109	0.15209	1	29	2627	-0.24833	0.017604	9	3737	0.17313	1
RVBD0423c:thiC	143	Essential	12	1522	-0.33027	1	114	2457	0.45167	4e-06	76	83	-0.46621	2e-05	24	3334	0.16993	1	118	39	-0.95642	1.1e-05	8	3406	0.24769	1
RVBD0424c:RVBD0424c	3	NonEssential	0	1539	0	1	2	3647	0.18316	0.268872	1	2783	-0.1322	0.604226	0	1806	0	1	0	3371	0	1	1	936	0.28011	0.834196
RVBD0425c:ctpH	24	NonEssential	0	3585	0	1	22	666	0.58021	4e-06	6	3192	-0.14822	0.824245	6	1052	0.21971	1	8	2634	-0.27801	0.200391	5	1808	0.39823	1
RVBD0426c:RVBD0426c	5	NonEssential	0	2070	0	1	3	2354	0.35418	0.006122	2	2266	-0.20138	0.360925	2	1029	0.24665	1	0	3541	0	1	3	636	0.21636	0.444203
RVBD0427c:xthA	8	NonEssential	0	2602	0	1	7	855	0.4862	4e-06	3	1979	-0.52115	0.276849	0	2913	0	1	3	2643	-0.23332	0.422941	3	1197	0.096724	1
RVBD0428c:RVBD0428c	6	NonEssential	0	1721	0	1	5	1192	0.51659	9.5e-05	1	2061	-0.41079	0.307851	1	2098	0.11558	1	2	1136	-0.59497	0.025277	0	2562	0	1
RVBD0429c:def	67	Essential	4	2324	-0.27859	1	58	944	0.41895	4e-06	12	2289	-0.3323	0.104965	26	415	0.2422	0.009301	30	2058	-0.31558	0.001308	11	3405	0.16123	1
RVBD0430:RVBD0430	15	Essential	5	202	-0.32828	1	6	4004	0.47335	0.692346	12	154	-1.2788	2e-05	2	2923	0.17331	1	13	306	-0.94678	1.1e-05	1	3377	0.1227	1
RVBD0431:RVBD0431	8	Essential	0	3566	0	1	8	1036	0.63518	1.2e-05	8	167	-0.69362	2e-05	0	3973	0	1	8	249	-1.0606	1.1e-05	0	3882	0	1
RVBD0432:sodC	6	NonEssential	0	2723	0	1	6	1762	0.46425	0.000986	5	418	-0.24309	0.002321	0	3763	0	1	6	284	-0.52773	1.1e-05	0	3848	0	1
RVBD0433:RVBD0433	5	NonEssential	0	2163	0	1	3	2590	0.61942	0.014617	2	2496	-0.13348	0.477877	1	1137	0.27194	1	2	2127	-0.32911	0.267886	0	2619	0	1
RVBD0434:RVBD0434	6	NonEssential	1	1258	-0.31742	1	3	2031	0.20426	0.002107	2	2239	-0.18101	0.371156	1	1688	0.12121	1	1	3228	-0.12621	0.803773	2	1445	0.082404	1
RVBD0435c:RVBD0435c	10	NonEssential	0	3833	0	1	10	332	0.62987	4e-06	2	3005	-0.17921	0.772366	5	554	0.19809	0.378897	1	3726	-0.11851	1	2	1924	0.16881	1
RVBD0436c:pssA	5	NonEssential	1	812	-0.58644	1	4	2750	0.32454	0.029214	0	3319	0	0.927715	0	2712	0	1	0	3571	0	1	3	590	0.37499	0.360188
RVBD0437c:psd	6	NonEssential	0	2399	0	1	5	3371	0.35723	0.087599	1	3261	-0.17401	0.877713	3	498	0.27124	0.296168	0	3763	0	1	3	419	0.50853	0.069341
RVBD0438c:moeA2	8	NonEssential	0	3998	0	1	8	160	0.85171	4e-06	1	3560	-0.13401	1	4	516	0.2653	0.282383	2	3166	-0.21732	0.752615	4	709	0.19463	0.561538
RVBD0439c:RVBD0439c	5	NonEssential	0	1584	0	1	4	3427	0.22989	0.115869	0	3420	0	1	1	1086	0.22003	1	0	3419	0	0.946125	3	647	0.14687	0.469112
RVBD0440:groEL2	82	Essential	0	4001	0	1	78	32	0.97394	4e-06	1	4034	-0.17708	1	67	30	0.73041	2e-05	5	3944	-0.23187	1	68	33	1.0071	1.9e-05
RVBD0441c:RVBD0441c	7	NonEssential	1	1300	-0.21296	1	6	2491	0.46159	0.003959	3	2153	-0.22329	0.303566	0	3067	0	1	2	2726	-0.36245	0.50137	0	2725	0	1
RVBD0442c:PPE10	8	NonEssential	1	415	-1.0556	1	5	2402	0.55373	0.001994	5	642	-0.24769	0.011368	0	3340	0	1	5	911	-0.24469	0.006157	0	3271	0	1
RVBD0443:RVBD0443	4	NonEssential	0	2760	0	1	4	2314	0.28891	0.006072	2	2161	-0.19711	0.326086	0	2500	0	1	1	2652	-0.17986	0.503028	0	2021	0	1
RVBD0444c:rskA	5	NonEssential	0	2140	0	1	4	3065	0.43748	0.043841	3	1329	-0.33548	0.09072	0	3471	0	1	4	956	-0.35055	0.012168	0	2910	0	1
RVBD0445c:sigK	5	NonEssential	0	2746	0	1	5	2318	0.38438	0.00552	0	3553	0	1	0	2444	0	1	0	3403	0	0.932431	2	743	0.30784	0.633595
RVBD0446c:RVBD0446c	5	NonEssential	0	2837	0	1	5	2229	0.43976	0.004362	2	2443	-0.22712	0.44428	2	1053	0.25347	1	2	2506	-0.18376	0.385069	1	1339	0.30035	1
RVBD0447c:ufaA1	7	NonEssential	0	2963	0	1	7	2033	0.43334	0.001522	2	2847	-0.13244	0.654874	2	955	0.21596	1	1	3257	-0.1847	0.837513	4	450	0.20616	0.130076
RVBD0448c:RVBD0448c	8	NonEssential	1	1364	-0.16094	1	5	814	0.57837	4e-06	1	3202	-0.16377	0.88939	1	1855	0.10374	1	2	2935	-0.31159	0.61468	1	2775	0.084901	1
RVBD0449c:RVBD0449c	15	NonEssential	3	321	-0.315	1	10	2928	0.46733	0.002232	8	1034	-0.2362	0.03306	3	1802	0.18608	1	7	1890	-0.44093	0.05982	4	1595	0.17544	1
RVBD0450c:mmpL4	38	NonEssential	8	134	-0.50524	1	17	3853	0.26518	0.0147	23	255	-0.26201	2e-05	2	1979	0.25781	1	8	617	-0.28527	1.1e-05	17	408	0.24234	0.037879
RVBD0451c:mmpS4	6	NonEssential	0	1734	0	1	5	1945	0.33684	0.001614	1	3141	-0.18292	0.814648	0	2626	0	1	0	3641	0	1	5	294	0.4471	0.002168
RVBD0452:RVBD0452	9	NonEssential	0	2986	0	1	8	1465	0.41596	0.000132	5	1218	-0.33789	0.063099	0	3778	0	1	9	175	-0.56817	1.1e-05	0	3962	0	1
RVBD0453:PPE11	13	NonEssential	4	346	-0.26318	1	9	3380	0.43785	0.028721	9	399	-0.38372	0.001492	1	1285	0.34097	1	7	496	-0.67347	4.9e-05	0	3572	0	1
RVBD0454:RVBD0454	5	NonEssential	0	1813	0	1	3	1569	0.58819	0.000689	4	558	-0.21267	0.006876	0	2267	0	1	4	1189	-0.27113	0.034192	0	3272	0	1
RVBD0455c:RVBD0455c	10	Essential	10	15	-1.2402	0.333333	0	4044	0	1	10	59	-3.2532	2e-05	0	4039	0	1	10	100	-3.4316	1.1e-05	0	4019	0	1
RVBD0456A:mazF1	3	NonEssential	0	3345	0	1	3	1103	0.57007	0.000372	0	3431	0	1	2	560	0.19009	0.407004	0	3491	0	1	1	679	0.52272	0.480183
RVBD0456B:RVBD0456B	1	NonEssential	0	2391	0	1	1	2684	0.52251	0.040937	0	2748	0	0.771329	0	997	0	1	0	3266	0	1	1	610	0.38791	0.139586
RVBD0456c:echA2	8	NonEssential	0	3789	0	1	8	353	0.59308	4e-06	3	1717	-0.19245	0.179947	3	874	0.10315	1	5	1626	-0.18913	0.086252	1	2426	0.27962	1
RVBD0457c:RVBD0457c	14	NonEssential	0	2587	0	1	10	3385	0.315	0.009	7	1423	-0.21015	0.091807	5	907	0.22584	1	3	3499	-0.086154	0.937141	7	513	0.22553	0.201152
RVBD0458:RVBD0458	20	NonEssential	4	522	-0.14582	1	12	3410	0.57392	0.003753	9	1331	-0.35237	0.055145	4	1609	0.19356	1	7	2111	-0.54101	0.05352	5	1641	0.20693	1
RVBD0459:RVBD0459	6	NonEssential	2	623	-0.32551	1	4	3134	0.45729	0.04574	4	1066	-0.25516	0.050789	0	2594	0	1	5	692	-0.69707	0.001984	1	2314	0.13389	1
RVBD0460:RVBD0460	7	NonEssential	0	3007	0	1	7	888	0.21861	4e-06	1	2904	-0.17545	0.689006	3	879	0.1052	1	0	3777	0	1	5	307	0.37839	0.001785
RVBD0461:RVBD0461	7	NonEssential	0	2402	0	1	6	2028	0.4382	0.001519	4	671	-0.43348	0.011368	1	1525	0.16402	1	3	2041	-0.33713	0.188202	4	556	0.14429	0.304779
RVBD0462:lpdC	114	Essential	4	3666	-0.22985	1	96	1589	0.44914	4e-06	5	3403	-0.18142	0.61673	58	162	0.26129	2e-05	19	2346	-0.2384	0.000509	57	190	0.23608	1.9e-05
RVBD0463:RVBD0463	6	NonEssential	0	3534	0	1	6	1054	0.57037	4.4e-05	2	979	-0.41139	0.039115	1	2069	0.19623	1	2	1241	-0.51229	0.02814	3	784	0.19282	0.642652
RVBD0464c:RVBD0464c	8	NonEssential	2	778	-0.25215	1	3	3561	0.3362	0.108837	2	2932	-0.1889	0.699625	3	889	0.19965	1	4	2284	-0.12798	0.268538	3	562	0.50108	0.311701
RVBD0465c:RVBD0465c	12	NonEssential	2	1159	-0.12437	1	7	2306	0.57054	0.000557	3	3074	-0.099829	0.798689	3	812	0.19781	0.920962	3	3277	-0.1346	0.794232	3	1535	0.25671	1
RVBD0466:RVBD0466	6	NonEssential	0	1810	0	1	5	830	0.61276	1.2e-05	2	2703	-0.27445	0.584715	0	3271	0	1	5	499	-0.30566	0.000392	0	3137	0	1
RVBD0467:icl1	81	NonEssential	11	187	-0.36485	1	56	3815	0.36911	5e-05	70	25	-0.56885	2e-05	3	3909	0.29478	1	77	27	-1.1596	1.1e-05	1	3974	0.18393	1
RVBD0468:fadB2	6	NonEssential	0	1617	0	1	4	3569	0.26834	0.140562	3	1302	-0.62947	0.105671	2	1150	0.12839	1	1	2764	-0.50961	0.509155	4	373	0.26321	0.028342
RVBD0469:umaA	14	NonEssential	3	429	-0.48582	1	9	3006	0.42897	0.002516	11	224	-0.37894	5.5e-05	1	2760	0.19898	1	12	251	-0.46203	1.1e-05	1	2452	0.27775	1
RVBD0470A:RVBD0470A	7	NonEssential	1	714	-0.84931	1	4	2303	0.68007	0.002778	1	3492	-0.20879	1	0	3461	0	1	3	2263	-0.22512	0.267275	1	2078	0.25263	1
RVBD0470c:pcaA	9	NonEssential	2	874	-0.15938	1	6	894	0.8225	4e-06	2	3098	-0.2417	0.803011	4	556	0.30072	0.389886	2	2852	-0.47222	0.51342	5	403	0.53643	0.045941
RVBD0471c:RVBD0471c	5	NonEssential	0	1670	0	1	3	3721	0.21729	0.269633	3	1122	-0.25451	0.062305	0	2723	0	1	1	2601	-0.33772	0.438146	2	1149	0.13919	1
RVBD0472c:RVBD0472c	9	NonEssential	0	2002	0	1	6	2230	0.43122	0.001118	9	70	-0.94243	2e-05	0	4033	0	1	9	105	-2.3169	1.1e-05	0	4016	0	1
RVBD0473:RVBD0473	8	NonEssential	1	1787	-0.1681	1	5	2360	0.57501	0.001693	4	1492	-0.23318	0.120218	1	1512	0.16636	1	3	2215	-0.31922	0.221654	5	469	0.22337	0.127385
RVBD0474:RVBD0474	6	NonEssential	1	927	-0.32007	1	4	2570	0.48311	0.006429	3	1935	-0.14033	0.254173	0	2269	0	1	2	2051	-0.38655	0.186838	1	2087	0.12675	1
RVBD0475:hbhA	4	NonEssential	1	935	-0.2744	1	3	3093	0.3407	0.067242	1	2812	-0.23169	0.604768	1	1558	0.082142	1	2	2434	-0.39184	0.399326	1	1764	0.24026	1
RVBD0476:RVBD0476	8	NonEssential	1	1528	-0.24805	1	6	1997	0.50202	0.001154	6	584	-0.25584	0.006749	0	3052	0	1	6	777	-0.41087	0.002889	1	2353	0.30292	1
RVBD0477:RVBD0477	6	NonEssential	0	1766	0	1	5	3045	0.24095	0.038591	5	501	-0.28856	0.003621	0	2684	0	1	6	332	-0.44691	1.1e-05	0	3789	0	1
RVBD0478:deoC	5	NonEssential	0	3314	0	1	5	1457	0.37667	0.000463	3	1352	-0.29965	0.095382	0	2788	0	1	4	939	-0.27555	0.010093	0	3389	0	1
RVBD0479c:RVBD0479c	102	Essential	7	1393	-0.49501	1	82	2947	0.40354	4e-06	29	3016	-0.25754	0.254183	22	3233	0.18873	1	57	392	-0.39939	1.1e-05	8	3902	0.27336	1
RVBD0480c:RVBD0480c	7	NonEssential	1	246	-2.2528	1	3	3658	0.41557	0.171223	5	664	-0.24871	0.011261	0	3239	0	1	4	815	-0.743	0.006359	1	2602	0.094372	1
RVBD0481c:RVBD0481c	5	NonEssential	2	556	-0.21519	1	3	3813	0.21894	0.336272	4	956	-0.14705	0.049758	0	2935	0	1	2	2600	-0.12595	0.437432	1	1675	0.18092	1
RVBD0482:murB	61	Essential	0	4013	0	1	59	143	0.78315	4e-06	9	3572	-0.33059	0.946586	29	225	0.4712	2e-05	13	3779	-0.32694	0.966524	27	306	0.45856	0.000765
RVBD0483:lprQ	13	NonEssential	2	700	-1.0721	1	9	2130	0.43041	8.4e-05	11	179	-0.33388	2e-05	1	2844	0.12624	1	13	193	-0.44569	1.1e-05	0	3944	0	1
RVBD0484c:RVBD0484c	5	NonEssential	0	2207	0	1	4	3037	0.29658	0.043439	1	3216	-0.11499	0.848762	0	2476	0	1	1	3230	-0.18949	0.794839	3	697	0.17479	0.619772
RVBD0485:RVBD0485	8	NonEssential	0	3835	0	1	8	487	0.56659	4e-06	4	1345	-0.16085	0.094674	0	3235	0	1	4	2279	-0.22961	0.266451	0	3070	0	1
RVBD0486:mshA	7	NonEssential	0	2439	0	1	6	971	0.61883	3.2e-05	6	315	-0.37136	0.00052	0	3866	0	1	5	1120	-0.64924	0.016806	1	2462	0.13348	1
RVBD0487:RVBD0487	8	NonEssential	2	97	-1.2264	1	6	1196	0.5861	1.9e-05	7	386	-0.18422	0.002192	0	3859	0	1	4	1555	-0.22556	0.064577	2	1795	0.13297	1
RVBD0488:RVBD0488	7	NonEssential	1	1397	-0.12739	1	5	2344	0.54089	0.003113	6	437	-0.32564	0.002443	0	3846	0	1	5	913	-0.47724	0.007492	0	2800	0	1
RVBD0489:gpm1	4	Essential	0	2477	0	1	4	2608	0.35572	0.029398	4	542	-0.22591	0.007614	0	3564	0	1	0	3305	0	0.909047	2	720	0.2694	0.518663
RVBD0490:senX3	8	NonEssential	0	3208	0	1	8	490	0.62326	4e-06	1	3287	-0.20477	0.91075	5	422	0.18756	0.082693	0	3754	0	1	7	314	0.27006	0.003739
RVBD0491:regX3	5	NonEssential	0	3156	0	1	5	1232	0.3258	0.00033	2	1752	-0.23573	0.230331	3	510	0.1647	0.288353	2	1365	-0.39145	0.063687	3	453	0.23565	0.146905
RVBD0492A:RVBD0492A	8	NonEssential	2	491	-0.37245	1	5	3439	0.37106	0.07122	3	2437	-0.1912	0.431527	4	608	0.11529	0.569146	2	3310	-0.12586	0.88345	1	2297	0.15523	1
RVBD0492c:RVBD0492c	8	NonEssential	0	1986	0	1	6	2150	0.53664	0.001279	2	3139	-0.14174	0.85815	0	2855	0	1	0	3669	0	1	1	2388	0.13622	1
RVBD0493c:RVBD0493c	8	NonEssential	2	764	-0.23723	1	6	3396	0.292	0.058325	3	2047	-0.23082	0.288708	0	2947	0	1	3	2662	-0.22568	0.432206	3	1041	0.12529	0.969371
RVBD0494:RVBD0494	9	NonEssential	0	2404	0	1	8	2535	0.36266	0.001915	2	3047	-0.28494	0.772089	0	3227	0	1	3	2898	-0.17552	0.528373	0	3123	0	1
RVBD0495c:RVBD0495c	7	NonEssential	1	1512	-0.10334	1	5	3579	0.36686	0.12359	7	213	-0.38652	5.5e-05	0	3933	0	1	7	230	-0.77722	1.1e-05	0	3900	0	1
RVBD0496:RVBD0496	7	NonEssential	0	2987	0	1	7	1514	0.40547	0.000404	3	2014	-0.12849	0.26163	1	2131	0.13329	1	1	3276	-0.12681	0.842943	3	991	0.16421	0.989387
RVBD0497:RVBD0497	6	NonEssential	0	2177	0	1	5	1875	0.43914	0.001193	4	1135	-0.19534	0.06307	1	2213	0.083338	1	4	1121	-0.30555	0.023887	1	1730	0.1773	1
RVBD0498:RVBD0498	11	NonEssential	2	995	-0.2151	1	5	2347	0.45194	0.00143	3	2621	-0.36071	0.5379	2	2230	0.15754	1	7	1214	-0.20986	0.013745	0	3287	0	1
RVBD0499:RVBD0499	6	NonEssential	1	430	-0.882	1	3	1687	0.60927	0.000732	4	1231	-0.26734	0.088326	0	2473	0	1	3	1990	-0.30757	0.155353	0	2714	0	1
RVBD0500:proC	52	Essential	1	3582	-0.22705	1	48	240	0.49521	4e-06	11	3550	-0.19012	0.965184	23	327	0.27084	0.002008	9	3750	-0.34698	0.931792	18	729	0.32062	0.422805
RVBD0500A:RVBD0500A	4	NonEssential	0	3671	0	1	4	849	0.53067	6.7e-05	4	481	-0.24804	0.004119	0	3632	0	1	4	246	-0.95977	1.1e-05	0	3886	0	1
RVBD0500B:RVBD0500B	1	NonEssential	0	2466	0	1	1	2619	0.74835	0.039496	0	3230	0	1	1	620	0.29257	0.56784	0	3321	0	1	1	569	0.6211	0.069158
RVBD0501:galE2	12	NonEssential	1	1067	-0.28542	1	10	3012	0.53441	0.003804	3	3042	-0.21474	0.764427	2	2119	0.16676	1	6	2036	-0.27753	0.125247	2	2226	0.18917	1
RVBD0502:RVBD0502	9	NonEssential	1	1560	-0.11647	1	7	3118	0.41379	0.023168	7	421	-0.23616	0.001774	0	3766	0	1	9	261	-0.47211	1.1e-05	0	3870	0	1
RVBD0503c:cmaA2	10	NonEssential	3	306	-0.18704	1	5	3446	0.40757	0.053846	1	3398	-0.30183	0.983763	4	426	0.38209	0.084722	0	3833	0	1	8	298	0.36364	0.001249
RVBD0504c:RVBD0504c	5	NonEssential	0	3410	0	1	5	1121	0.4927	0.000163	2	2473	-0.2147	0.464739	1	1602	0.22715	1	1	3088	-0.24179	0.703698	2	1239	0.18553	1
RVBD0505c:serB1	7	Essential	0	2773	0	1	6	2808	0.34919	0.006514	7	189	-0.43712	2e-05	0	3954	0	1	7	295	-0.67407	1.1e-05	0	3836	0	1
RVBD0506:mmpS2	6	NonEssential	0	3423	0	1	6	965	0.54459	3.2e-05	2	2482	-0.17143	0.460623	3	704	0.11741	0.819442	1	3317	-0.15528	0.834003	3	688	0.24807	0.49241
RVBD0507:mmpL2	44	NonEssential	7	492	-0.25016	1	29	3850	0.34849	0.012953	12	2145	-0.26408	0.131338	17	526	0.22238	0.113641	13	2297	-0.38755	0.016907	19	394	0.33926	0.031272
RVBD0508:RVBD0508	4	NonEssential	0	1645	0	1	3	2637	0.47157	0.030082	0	3742	0	1	4	318	0.24401	0.014891	0	3822	0	1	4	296	0.32016	1.9e-05
RVBD0509:hemA	107	Essential	1	3999	-0.11514	1	99	78	0.71853	4e-06	3	4012	-0.22758	1	84	32	0.48561	2e-05	18	3846	-0.24574	0.954204	69	82	0.57867	1.9e-05
RVBD0510:hemC	47	Essential	10	99	-0.50441	1	28	3679	0.42945	0.000919	24	139	-0.94971	2e-05	12	752	0.27057	0.404566	33	158	-1.2623	1.1e-05	4	2986	0.31455	1
RVBD0511:hemD	139	Essential	35	23	-0.46819	1	69	3909	0.35624	0.000127	112	20	-1.0257	2e-05	5	3793	0.2894	1	135	20	-1.3812	1.1e-05	1	3990	0.22307	1
RVBD0512:hemB	74	Essential	3	1764	-0.34562	1	62	1076	0.54381	4e-06	10	3052	-0.39917	0.365428	46	88	0.36526	2e-05	11	3293	-0.37981	0.214897	44	164	0.36539	1.9e-05
RVBD0513:RVBD0513	7	NonEssential	2	499	-0.2586	1	4	2100	0.52571	0.001775	4	687	-0.30246	0.012334	0	3510	0	1	4	908	-0.50007	0.007302	1	2528	0.074372	1
RVBD0514:RVBD0514	5	NonEssential	0	2087	0	1	4	3114	0.53898	0.052354	1	3289	-0.098187	0.91075	1	1940	0.23283	1	2	2347	-0.31541	0.317911	1	1550	0.3324	1
RVBD0515:RVBD0515	3	NonEssential	0	1189	0	1	1	3881	0.34121	0.520865	1	2062	-0.56235	0.325678	0	2649	0	1	2	1873	-0.33262	0.180005	0	2771	0	1
RVBD0516c:RVBD0516c	5	NonEssential	1	1173	-0.1606	1	3	3622	0.35223	0.202292	2	2368	-0.22854	0.410286	0	2281	0	1	2	2668	-0.21167	0.487559	1	1369	0.25459	1
RVBD0517:RVBD0517	16	NonEssential	0	2668	0	1	14	2606	0.39958	0.000265	12	249	-0.38259	2e-05	1	3581	0.1394	1	11	329	-0.74023	1.1e-05	0	3584	0	1
RVBD0518:RVBD0518	12	NonEssential	0	3283	0	1	9	1292	0.50334	2.6e-05	6	1250	-0.24904	0.062872	2	2399	0.14815	1	4	2700	-0.2597	0.425669	0	3420	0	1
RVBD0519c:RVBD0519c	11	NonEssential	0	2378	0	1	7	1609	0.55433	5.6e-05	5	1339	-0.25819	0.088754	1	2794	0.17704	1	8	663	-0.25556	0.000803	1	2393	0.28396	1
RVBD0520:RVBD0520	6	NonEssential	0	2850	0	1	6	536	0.56604	4e-06	2	1715	-0.51494	0.181922	1	1325	0.13932	1	2	2176	-0.63309	0.245342	2	1337	0.10017	1
RVBD0521:RVBD0521	6	NonEssential	0	2267	0	1	4	3105	0.42168	0.040565	6	294	-0.33411	0.000413	0	3855	0	1	3	925	-0.71976	0.01027	1	1752	0.13186	1
RVBD0522:gabP	25	NonEssential	1	3165	-0.11638	1	22	2161	0.44081	4e-06	14	524	-0.28256	0.001638	2	3221	0.22384	1	16	741	-0.36452	0.00013	2	3142	0.22639	1
RVBD0523c:RVBD0523c	5	NonEssential	0	3157	0	1	5	1714	0.48993	0.001302	1	2881	-0.18528	0.671071	0	3135	0	1	0	3698	0	1	1	2216	0.090673	1
RVBD0524:hemL	133	Essential	6	878	-0.35468	1	111	658	0.59354	4e-06	7	4008	-0.22904	1	90	58	0.36071	2e-05	12	3983	-0.19205	1	88	53	0.51685	1.9e-05
RVBD0525:RVBD0525	33	Essential	4	393	-2.1382	1	25	2961	0.46647	1.2e-05	1	3909	-0.31132	1	17	287	0.34037	0.000814	0	3981	0	1	25	156	0.41013	1.9e-05
RVBD0526:RVBD0526	54	Essential	3	2949	-0.19864	1	45	1606	0.64999	4e-06	1	3941	-0.14931	1	29	245	0.28022	5.7e-05	8	3618	-0.31144	0.661823	36	146	0.42038	1.9e-05
RVBD0527:ccdA	111	Essential	9	1706	-0.28352	1	93	1716	0.49944	4e-06	10	3465	-0.45038	0.672908	58	163	0.30761	2e-05	15	1621	-0.28101	1.1e-05	57	174	0.35547	1.9e-05
RVBD0528:RVBD0528	158	Essential	7	3255	-0.31573	1	140	120	0.60855	4e-06	17	2970	-0.2513	0.224899	88	92	0.32121	2e-05	17	3142	-0.37989	0.029969	96	79	0.42257	1.9e-05
RVBD0529:ccsA	145	Essential	8	1321	-0.31648	1	130	86	0.59651	4e-06	9	4024	-0.25254	1	74	137	0.29684	2e-05	21	3842	-0.29288	0.949462	76	135	0.36612	1.9e-05
RVBD0530:RVBD0530	11	NonEssential	0	3389	0	1	11	1316	0.49152	3.2e-05	9	258	-0.36861	2e-05	0	3885	0	1	8	794	-0.33322	0.001777	2	2468	0.11205	1
RVBD0530Ac:RVBD0530Ac	5	NonEssential	0	1760	0	1	4	3332	0.27613	0.086175	3	1648	-0.12075	0.197769	1	1667	0.17792	1	3	1933	-0.14705	0.172677	0	2767	0	1
RVBD0531:RVBD0531	5	NonEssential	0	2667	0	1	5	2398	0.44248	0.006767	5	340	-0.52145	0.000812	0	3798	0	1	3	1100	-1.0093	0.022103	0	3108	0	1
RVBD0532:PE-PGRS6	9	NonEssential	0	2121	0	1	6	3794	0.28409	0.210685	5	727	-0.36919	0.0135	1	1745	0.45984	1	5	1175	-0.34354	0.015165	0	3361	0	1
RVBD0533c:fabH	7	NonEssential	0	1738	0	1	4	1886	0.20781	0.001106	5	773	-0.19116	0.019081	1	2314	0.089464	1	5	882	-0.30107	0.007117	0	2942	0	1
RVBD0534c:menA	74	Essential	0	4000	0	1	70	124	0.55281	4e-06	5	3895	-0.22348	1	26	617	0.2426	0.133881	48	263	-0.2522	1.1e-05	4	3853	0.29044	1
RVBD0535:pnp	12	NonEssential	2	627	-0.29721	1	9	2859	0.30612	0.002432	7	765	-0.25937	0.01506	0	3436	0	1	8	677	-0.3614	0.000682	1	3094	0.12857	1
RVBD0536:galE3	5	NonEssential	1	1195	-0.11595	1	3	3398	0.53665	0.101487	2	2530	-0.23216	0.507081	1	1932	0.074409	1	2	2610	-0.29795	0.45049	1	1902	0.15683	1
RVBD0537c:RVBD0537c	10	NonEssential	3	324	-0.25254	1	7	1885	0.57064	0.000301	6	742	-0.27845	0.016923	0	3332	0	1	3	2944	-0.25006	0.558705	2	1811	0.14306	1
RVBD0538:RVBD0538	11	NonEssential	1	2144	-0.10816	1	9	1618	0.65561	5.6e-05	6	1162	-0.42694	0.053074	1	2249	0.58145	1	4	1891	-0.64893	0.111676	4	678	0.3682	0.47456
RVBD0539:RVBD0539	7	NonEssential	0	2409	0	1	6	2208	0.31221	0.002215	4	1109	-0.16273	0.058214	2	1158	0.21532	1	5	1269	-0.1582	0.031416	2	1113	0.39676	1
RVBD0540:RVBD0540	5	NonEssential	1	1428	-0.10939	1	4	2910	0.34665	0.035814	4	931	-0.25189	0.046231	0	2974	0	1	4	1025	-0.32661	0.01722	1	1494	0.20624	1
RVBD0541c:RVBD0541c	13	NonEssential	2	1171	-0.18316	1	8	2642	0.50114	0.001631	4	1944	-0.20159	0.209939	0	3527	0	1	9	660	-0.33167	0.000766	1	3411	0.21401	1
RVBD0542c:menE	85	Essential	6	355	-3.1478	1	75	674	0.52017	4e-06	32	1154	-0.29817	0.004754	20	2218	0.24667	1	64	117	-0.54851	1.1e-05	4	3919	0.34113	1
RVBD0543c:RVBD0543c	36	Essential	6	592	-0.24353	1	21	3600	0.44415	0.002341	36	28	-1.4722	2e-05	0	4046	0	1	36	42	-1.6478	1.1e-05	0	4040	0	1
RVBD0544c:RVBD0544c	6	NonEssential	0	2325	0	1	5	2072	0.67918	0.002194	3	907	-1.0607	0.031295	3	491	0.31245	0.288353	3	629	-1.5246	0.001491	3	459	0.57438	0.106573
RVBD0545c:pitA	5	NonEssential	0	3933	0	1	5	293	0.54938	4e-06	0	3943	0	1	5	176	0.45687	2e-05	0	3984	0	1	5	150	1.0834	1.9e-05
RVBD0546c:RVBD0546c	8	NonEssential	0	2129	0	1	6	1711	0.55908	0.000525	2	3113	-0.1151	0.837318	0	3539	0	1	1	3454	-0.20686	0.922284	2	1818	0.18045	1
RVBD0547c:RVBD0547c	6	NonEssential	0	3670	0	1	6	269	0.50225	4e-06	2	2576	-0.13258	0.507191	1	1894	0.14474	1	1	2857	-0.29322	0.5702	2	1426	0.18414	1
RVBD0548c:menB	96	Essential	1	3989	-0.14099	1	88	182	0.52175	4e-06	7	3905	-0.22333	1	48	219	0.19946	2e-05	38	2778	-0.21942	0.009037	22	2551	0.24797	1
RVBD0549c:RVBD0549c	5	NonEssential	3	143	-0.29945	1	2	3922	0.33006	0.575441	3	1601	-0.12345	0.166778	1	1686	0.27392	1	0	3387	0	0.920736	2	817	0.32376	0.682014
RVBD0550c:RVBD0550c	2	NonEssential	0	1216	0	1	1	3792	0.28417	0.404695	1	2673	-0.14756	0.592917	0	1732	0	1	0	2920	0	0.752198	0	1617	0	1
RVBD0551c:fadD8	9	NonEssential	1	1220	-0.51925	1	6	3001	0.36288	0.008044	4	1822	-0.23235	0.197178	0	3039	0	1	5	1845	-0.14736	0.110197	0	3156	0	1
RVBD0552:RVBD0552	17	Essential	2	881	-0.30916	1	14	2583	0.36236	0.000117	5	2485	-0.32745	0.394324	3	1964	0.20156	1	8	2119	-0.29556	0.111087	2	3049	0.16419	1
RVBD0553:menC	98	Essential	3	3103	-0.43022	1	80	900	0.58818	4e-06	8	3944	-0.22105	1	41	333	0.25587	0.000535	32	3518	-0.254	0.267275	22	1884	0.20021	1
RVBD0554:bpoC	11	NonEssential	0	2456	0	1	7	3377	0.3715	0.043582	2	2937	-0.26993	0.70043	4	782	0.17727	0.837758	2	2520	-0.40937	0.323506	5	675	0.15605	0.47456
RVBD0555:menD	115	Essential	4	3485	-0.26351	1	92	3039	0.44577	4e-06	40	1881	-0.39026	0.023979	27	1141	0.25958	0.530974	83	102	-0.56853	1.1e-05	7	3923	0.21617	1
RVBD0556:RVBD0556	55	NonEssential	2	2459	-0.4974	1	36	3509	0.52977	6.1e-05	15	2839	-0.33706	0.336649	10	1921	0.30029	1	33	468	-0.30341	1.1e-05	8	3494	0.1766	1
RVBD0557:mgtA	8	NonEssential	1	1375	-0.21046	1	7	838	0.63684	4e-06	4	1281	-0.19259	0.087578	0	2837	0	1	5	1480	-0.16837	0.04036	1	2828	0.14803	1
RVBD0558:menH	57	Essential	7	313	-0.79391	1	41	2481	0.49763	4e-06	17	1792	-0.36583	0.049563	17	607	0.32035	0.18065	23	2739	-0.35106	0.035085	16	1320	0.2387	1
RVBD0559c:RVBD0559c	5	NonEssential	1	1041	-0.23889	1	3	3565	0.21571	0.168449	5	362	-0.22886	0.001013	0	3774	0	1	4	680	-0.35064	0.004574	0	3052	0	1
RVBD0560c:RVBD0560c	5	NonEssential	3	145	-0.55851	1	1	1398	1.0187	0.000409	3	1422	-0.30466	0.114888	1	1181	0.21456	1	1	3222	-0.16323	0.789658	2	874	0.26169	0.742477
RVBD0561c:RVBD0561c	12	NonEssential	0	3120	0	1	11	223	0.59692	4e-06	3	2934	-0.15818	0.698513	2	1955	0.20887	1	9	610	-0.4447	0.000337	0	3360	0	1
RVBD0562:grcC1	74	Essential	0	3979	0	1	67	252	0.5195	4e-06	25	2142	-0.31502	0.067468	9	3392	0.21745	1	67	61	-0.61539	1.1e-05	1	3684	0.52735	1
RVBD0563:htpX	10	NonEssential	0	2171	0	1	8	3066	0.25297	0.006686	8	349	-0.22756	0.000619	0	3906	0	1	10	211	-0.59085	1.1e-05	0	3915	0	1
RVBD0564c:gpdA1	8	NonEssential	0	3353	0	1	8	1389	0.46233	8.9e-05	3	2236	-0.19565	0.336237	0	3223	0	1	3	2868	-0.32891	0.581771	0	2985	0	1
RVBD0565c:RVBD0565c	13	NonEssential	2	1180	-0.1598	1	9	3497	0.32854	0.058567	4	2842	-0.13909	0.661956	2	2419	0.10923	1	4	2999	-0.18388	0.551137	4	1381	0.14211	1
RVBD0566c:RVBD0566c	4	NonEssential	0	3781	0	1	4	450	0.4676	4e-06	2	2187	-0.2582	0.343608	1	1056	0.1483	1	2	2181	-0.20325	0.254727	0	2335	0	1
RVBD0567:RVBD0567	15	NonEssential	0	3514	0	1	14	1697	0.37439	1.9e-05	6	2146	-0.23687	0.258896	1	3260	0.15794	1	5	2878	-0.20717	0.464657	3	1963	0.24793	1
RVBD0568:cyp135B1	6	NonEssential	0	3901	0	1	6	359	0.57386	4e-06	2	2102	-0.27483	0.327229	2	667	0.18894	0.717231	3	2148	-0.2205	0.232496	1	1714	0.18454	1
RVBD0569:RVBD0569	4	NonEssential	0	3436	0	1	4	1242	0.4108	0.000387	3	540	-0.24188	0.007461	0	2816	0	1	4	823	-0.43342	0.011409	0	3247	0	1
RVBD0570:nrdZ	12	NonEssential	3	632	-0.22172	1	8	3641	0.32207	0.081565	6	1325	-0.23958	0.076038	1	2209	0.13642	1	5	1600	-0.48036	0.038215	2	2574	0.10265	1
RVBD0571c:RVBD0571c	6	NonEssential	0	3975	0	1	6	220	0.52754	4e-06	3	1802	-0.11296	0.209641	0	2725	0	1	3	1979	-0.26148	0.153668	2	1443	0.078792	1
RVBD0572c:RVBD0572c	6	NonEssential	0	1904	0	1	5	2342	0.42796	0.004676	2	2660	-0.1159	0.55511	0	3161	0	1	2	2812	-0.21139	0.545726	0	2553	0	1
RVBD0573c:pncB2	13	NonEssential	1	2208	-0.11597	1	10	3192	0.36734	0.005301	4	2738	-0.18653	0.580545	2	2589	0.1506	1	2	3575	-0.29632	0.9826	3	1791	0.21909	1
RVBD0574c:RVBD0574c	15	NonEssential	1	1960	-0.16238	1	11	3241	0.38143	0.003598	6	2125	-0.15399	0.256847	1	3375	0.12806	1	8	1594	-0.32605	0.023116	2	2956	0.12859	1
RVBD0575c:RVBD0575c	8	NonEssential	0	3660	0	1	8	874	0.43329	4e-06	0	3637	0	1	4	532	0.2063	0.312548	1	3579	-0.11851	0.980389	3	1048	0.20312	0.987629
RVBD0576:RVBD0576	13	NonEssential	0	2515	0	1	9	2959	0.35867	0.002529	7	1067	-0.20555	0.039036	1	1426	0.32947	1	5	2527	-0.17759	0.260278	2	1037	0.40255	0.994266
RVBD0577:TB27.3	7	NonEssential	0	3021	0	1	7	1939	0.46621	0.001206	3	1704	-0.33553	0.194658	1	2195	0.12452	1	3	1632	-0.47575	0.080669	2	1467	0.21328	1
RVBD0578c:PE-PGRS7	6	NonEssential	0	2182	0	1	5	3145	0.26874	0.046994	2	2414	-0.18453	0.434887	0	2810	0	1	2	2720	-0.20913	0.483605	1	2057	0.22078	1
RVBD0579:RVBD0579	8	NonEssential	1	144	-8.5551	1	7	2454	0.42959	0.002329	4	1237	-0.39293	0.084425	1	1554	0.22997	1	4	1896	-0.39696	0.123968	1	1938	0.2538	1
RVBD0580c:RVBD0580c	15	NonEssential	0	3211	0	1	14	897	0.48204	4e-06	8	924	-0.16204	0.023666	0	3735	0	1	7	2294	-0.29321	0.170385	2	2995	0.15688	1
RVBD0581:RVBD0581	2	NonEssential	0	2563	0	1	2	1712	0.43509	0.002618	0	3089	0	0.906261	0	1682	0	1	0	3083	0	0.917119	1	1099	0.12706	0.985129
RVBD0582:vapC26	7	NonEssential	0	1910	0	1	6	2554	0.29272	0.004394	3	1165	-0.70235	0.062875	1	1788	0.10897	1	3	971	-1.1342	0.008771	1	1447	0.35554	1
RVBD0583c:lpqN	5	NonEssential	2	318	-0.40815	1	3	1638	0.53792	0.000915	3	1564	-0.17157	0.149413	0	2306	0	1	2	2311	-0.16231	0.307458	1	2199	0.071505	1
RVBD0584:RVBD0584	19	NonEssential	3	826	-0.31083	1	14	2809	0.43948	0.000158	11	654	-0.49724	0.006482	1	2480	0.3926	1	13	701	-0.39374	0.000267	2	2947	0.2828	1
RVBD0585c:RVBD0585c	20	NonEssential	2	1648	-0.1873	1	14	3234	0.3436	0.003408	7	2501	-0.14951	0.382594	4	2335	0.13557	1	9	2189	-0.4032	0.089561	5	1873	0.15278	1
RVBD0586:mce2R	6	NonEssential	1	829	-0.40924	1	3	2760	0.43725	0.018715	4	1101	-0.18764	0.056514	2	1009	0.19342	1	1	3308	-0.17652	0.82461	3	737	0.15755	0.570309
RVBD0587:yrbE2A	6	NonEssential	0	1806	0	1	5	2428	0.51305	0.00589	6	326	-0.2454	0.001036	0	3819	0	1	6	511	-0.27672	0.000473	0	3595	0	1
RVBD0588:yrbE2B	12	NonEssential	1	2036	-0.15142	1	9	2529	0.47686	0.001471	8	245	-0.73405	2e-05	1	2516	0.10501	1	12	270	-0.45958	1.1e-05	0	3864	0	1
RVBD0589:mce2A	15	NonEssential	0	2989	0	1	12	3184	0.41449	0.003297	5	2453	-0.15996	0.396969	3	1459	0.19982	1	5	2897	-0.18973	0.466986	3	1638	0.20789	1
RVBD0590:mce2B	6	NonEssential	0	2302	0	1	5	1999	0.37185	0.001994	2	2600	-0.20949	0.525862	1	1918	0.20453	1	2	3027	-0.16899	0.709015	1	1969	0.25463	1
RVBD0590A:RVBD0590A	5	NonEssential	2	259	-0.20385	1	0	4031	0	1	1	3254	-0.079647	0.891462	1	1721	0.14775	1	2	2641	-0.17141	0.466031	1	1546	0.25607	1
RVBD0591:mce2C	18	NonEssential	0	2895	0	1	15	2211	0.41445	5.6e-05	9	672	-0.46727	0.006488	3	1670	0.25948	1	13	483	-0.54018	1.1e-05	2	2230	0.20922	1
RVBD0592:mce2D	15	NonEssential	2	1086	-0.22681	1	11	3638	0.45495	0.068304	5	2310	-0.22033	0.323517	1	3473	0.24428	1	7	1614	-0.34435	0.024126	4	1410	0.43184	1
RVBD0593:lprL	12	NonEssential	2	969	-0.22037	1	9	1865	0.43172	8.9e-05	5	1463	-0.244	0.105671	2	1309	0.37629	1	4	2835	-0.23523	0.471562	4	589	0.50156	0.427265
RVBD0594:mce2F	19	NonEssential	0	3134	0	1	15	2914	0.41502	0.000725	10	986	-0.19567	0.026618	1	2418	0.28603	1	8	2467	-0.23026	0.191675	4	2063	0.16132	1
RVBD0595c:vapC4	2	NonEssential	0	2782	0	1	2	2289	0.39956	0.019593	1	1527	-0.28182	0.16968	0	2108	0	1	2	1234	-0.32156	0.048918	0	2703	0	1
RVBD0596c:RVBD0596c	5	NonEssential	0	2566	0	1	5	2519	0.27438	0.008533	1	3146	-0.24027	0.80448	0	2241	0	1	0	3652	0	1	2	793	0.23098	0.670441
RVBD0597c:RVBD0597c	7	NonEssential	0	1895	0	1	6	2783	0.35631	0.006357	3	1904	-0.20256	0.232404	1	1718	0.19701	1	1	3502	-0.13361	0.942972	3	871	0.14243	0.734156
RVBD0598c:vapC27	6	NonEssential	1	1007	-0.13119	1	5	3307	0.31659	0.067252	3	1836	-0.18124	0.224899	2	952	0.19451	1	1	3445	-0.16112	0.91339	2	1484	0.066703	1
RVBD0599c:RVBD0599c	5	NonEssential	2	339	-0.63395	1	2	3893	0.24081	0.502046	5	377	-0.35031	0.001619	0	3741	0	1	3	839	-1.0425	0.006716	1	1768	0.18535	1
RVBD0600c:RVBD0600c	7	NonEssential	1	1601	-0.1612	1	4	1450	0.47243	0.00023	2	2531	-0.25577	0.508882	0	2691	0	1	2	3014	-0.17287	0.652148	3	794	0.26027	0.630344
RVBD0601c:RVBD0601c	5	NonEssential	1	660	-0.51694	1	4	959	0.64506	5.6e-05	3	1168	-0.26986	0.071072	1	1438	0.15785	1	1	2405	-0.42101	0.338642	1	1614	0.1993	1
RVBD0602c:tcrA	5	NonEssential	0	2232	0	1	4	1768	0.37274	0.001418	3	1430	-0.14021	0.119308	1	1884	0.20858	1	1	2401	-0.3069	0.338642	1	1734	0.22729	1
RVBD0603:RVBD0603	6	NonEssential	1	1563	-0.11215	1	5	926	0.51575	3.2e-05	6	238	-0.23536	5.5e-05	0	3907	0	1	5	746	-0.39949	0.00274	0	3446	0	1
RVBD0604:lpqO	12	NonEssential	1	1896	-0.17619	1	10	1479	0.43376	4.4e-05	5	1856	-0.40026	0.184365	1	3088	0.10518	1	5	2157	-0.45084	0.168572	2	2504	0.17187	1
RVBD0605:RVBD0605	7	NonEssential	0	1777	0	1	4	3219	0.40928	0.045588	4	981	-0.38894	0.048527	0	3669	0	1	5	582	-0.54143	0.000668	1	2167	0.14451	1
RVBD0606:RVBD0606	7	NonEssential	0	2287	0	1	6	2718	0.41624	0.005821	2	2906	-0.18907	0.689006	2	1205	0.19973	1	2	3092	-0.21489	0.700822	1	1851	0.1678	1
RVBD0607:RVBD0607	8	NonEssential	2	675	-0.17102	1	4	3777	0.38288	0.216437	4	1530	-0.27083	0.127418	1	2354	0.23999	1	4	1756	-0.38654	0.101489	2	1591	0.27384	1
RVBD0608:vapB28	5	NonEssential	0	3838	0	1	5	517	0.60681	4e-06	1	2792	-0.20422	0.648911	1	1626	0.16619	1	2	2369	-0.22139	0.328712	1	1634	0.23977	1
RVBD0609:vapC28	5	NonEssential	0	3285	0	1	5	746	0.63584	1.9e-05	1	3274	-0.088818	0.902878	0	2305	0	1	0	3489	0	0.995338	1	1826	0.12785	1
RVBD0609A:RVBD0609A	4	NonEssential	0	3239	0	1	4	1598	0.52203	0.001178	1	2965	-0.17616	0.691979	0	1813	0	1	0	3323	0	0.926474	2	960	0.1624	0.896617
RVBD0610c:RVBD0610c	7	NonEssential	0	2089	0	1	5	2982	0.39506	0.026357	3	2401	-0.16651	0.466089	1	1830	0.16241	1	4	1824	-0.20636	0.118392	2	1269	0.17737	1
RVBD0611c:RVBD0611c	5	NonEssential	0	2279	0	1	4	1337	0.48635	0.000382	2	2543	-0.11507	0.52084	0	2717	0	1	1	3250	-0.12584	0.807135	3	648	0.13274	0.469112
RVBD0612:RVBD0612	7	NonEssential	0	3688	0	1	7	307	0.59661	4e-06	2	2841	-0.15302	0.653654	1	1284	0.22068	1	2	3050	-0.19011	0.667427	3	831	0.14547	0.667486
RVBD0613c:RVBD0613c	17	NonEssential	3	487	-0.73984	1	11	820	0.73069	4e-06	5	2944	-0.15597	0.685997	4	873	0.34226	0.908748	7	2562	-0.21835	0.235211	3	1742	0.47055	1
RVBD0614:RVBD0614	9	NonEssential	1	1224	-0.46668	1	7	2648	0.42548	0.003021	4	360	-0.82104	0.001155	1	2630	0.1566	1	5	801	-0.71306	0.003445	2	1630	0.21126	1
RVBD0615:RVBD0615	5	NonEssential	0	1656	0	1	4	1500	0.35071	0.000594	3	973	-0.19541	0.0542	0	2129	0	1	2	2228	-0.21394	0.291246	2	819	0.17947	0.682014
RVBD0616A:RVBD0616A	2	NonEssential	2	238	-0.09983	1	0	3972	0	0.940916	1	1980	-0.19695	0.233259	0	1748	0	1	0	3163	0	0.986548	0	1397	0	1
RVBD0616c:RVBD0616c	7	NonEssential	0	2445	0	1	6	581	0.65259	4e-06	1	2671	-0.2667	0.559885	2	1411	0.13177	1	1	3393	-0.13631	0.881858	2	1119	0.25704	1
RVBD0617:vapC29	6	NonEssential	0	2463	0	1	5	2868	0.44396	0.024782	6	339	-0.31164	0.001492	0	3799	0	1	4	1482	-0.35165	0.065008	0	3170	0	1
RVBD0618:galTa	5	NonEssential	0	1678	0	1	4	3067	0.26941	0.043841	3	1312	-0.33493	0.087713	0	3351	0	1	3	1490	-0.33826	0.071566	1	1997	0.093726	1
RVBD0619:galTb	6	NonEssential	1	745	-0.49181	1	5	2450	0.52151	0.006013	3	1846	-0.22624	0.22598	1	1833	0.1771	1	2	3040	-0.30479	0.71554	3	823	0.13528	0.728212
RVBD0620:galK	5	NonEssential	0	1780	0	1	4	2431	0.47513	0.006966	2	2464	-0.15975	0.455365	1	1445	0.17532	1	1	3108	-0.17231	0.709015	2	1221	0.15766	1
RVBD0621:RVBD0621	10	NonEssential	0	3241	0	1	9	1306	0.5581	6.7e-05	6	827	-0.35066	0.021383	1	3078	0.15997	1	5	1598	-0.3054	0.049483	0	3441	0	1
RVBD0622:RVBD0622	14	NonEssential	3	749	-0.16009	1	9	2710	0.38531	0.001925	9	546	-0.26289	0.004186	1	3328	0.14139	1	8	1023	-0.50648	0.003938	2	2662	0.14196	1
RVBD0623:vapB30	2	NonEssential	0	3368	0	1	2	1348	0.46712	0.001144	1	2063	-0.21923	0.250818	0	2146	0	1	2	1254	-0.15521	0.050614	0	2676	0	1
RVBD0624:vapC30	9	NonEssential	2	552	-0.25441	1	7	983	0.66983	4e-06	2	3128	-0.12424	0.824245	2	888	0.28931	1	1	3619	-0.11183	0.999558	2	1974	0.095249	1
RVBD0625c:RVBD0625c	8	NonEssential	2	434	-0.17837	1	6	1443	0.5122	0.000127	4	1814	-0.1134	0.212107	0	2831	0	1	2	2554	-0.36528	0.382123	1	2224	0.12501	1
RVBD0626:RVBD0626	5	NonEssential	0	2127	0	1	4	2936	0.36556	0.036883	2	2445	-0.19665	0.44428	0	2491	0	1	0	3627	0	1	1	2212	0.14483	1
RVBD0627:RVBD0627	5	NonEssential	0	3331	0	1	5	1436	0.65641	0.000431	1	2949	-0.24981	0.686613	2	949	0.16546	1	2	2687	-0.27492	0.498925	2	1161	0.1861	1
RVBD0628c:RVBD0628c	10	NonEssential	0	3793	0	1	10	601	0.64363	4e-06	5	1355	-0.19309	0.08518	1	800	0.40602	0.921394	4	2476	-0.21043	0.317333	2	1457	0.24053	1
RVBD0629c:recD	6	NonEssential	0	2222	0	1	4	3431	0.34124	0.10227	3	905	-0.25942	0.031295	1	2081	0.12853	1	5	679	-0.26053	0.001845	1	2202	0.1459	1
RVBD0630c:recB	11	NonEssential	0	2688	0	1	9	2839	0.38139	0.002526	1	3568	-0.14227	1	1	3101	0.081255	1	2	3495	-0.19677	0.942972	2	2102	0.14997	1
RVBD0631c:recC	16	NonEssential	1	2221	-0.19589	1	13	632	0.43361	4e-06	4	3108	-0.14917	0.801706	2	1348	0.28856	1	7	1977	-0.25444	0.082983	4	1748	0.16256	1
RVBD0632c:echA3	8	NonEssential	0	2502	0	1	7	1966	0.45651	0.001124	3	1994	-0.19563	0.276849	3	484	0.3292	0.239683	2	3157	-0.15202	0.746307	4	372	0.34586	0.028581
RVBD0633c:RVBD0633c	7	NonEssential	0	2180	0	1	5	1554	0.61357	0.000436	2	2947	-0.19148	0.741024	2	1434	0.17318	1	3	1917	-0.23639	0.144485	2	1147	0.35992	1
RVBD0634A:RVBD0634A	5	NonEssential	0	1440	0	1	4	2473	0.33177	0.007798	0	3415	0	1	1	1209	0.26147	1	1	3347	-0.12955	0.887234	3	550	0.1505	0.272924
RVBD0634B:rpmG2	11	Essential	0	3117	0	1	10	2106	0.66271	0.000418	0	3808	0	1	8	215	0.60758	5.7e-05	1	3739	-0.22632	1	8	308	0.69694	0.002848
RVBD0634c:RVBD0634c	11	NonEssential	0	3662	0	1	11	866	0.44173	4e-06	1	3267	-0.24131	0.906261	2	1945	0.18377	1	2	3550	-0.11982	0.984542	2	2112	0.12525	1
RVBD0635:hadA	17	Essential	1	2278	-0.15311	1	12	3775	0.24228	0.094197	13	247	-0.60545	2e-05	3	1597	0.14655	1	12	508	-0.89125	8.5e-05	1	3110	0.32192	1
RVBD0636:hadB	18	Essential	0	3398	0	1	15	1366	0.62555	4e-06	9	762	-0.78004	0.010626	5	735	0.2339	0.708042	12	738	-0.92984	0.000433	3	1763	0.26547	1
RVBD0637:hadC	7	Essential	1	768	-0.39411	1	4	2395	0.56476	0.003447	7	85	-1.107	2e-05	0	4024	0	1	7	112	-2.5841	1.1e-05	0	3989	0	1
RVBD0638:secE1	13	Essential	0	2771	0	1	9	522	1.0023	4e-06	6	1547	-0.49978	0.110131	3	834	0.20786	0.955247	6	2156	-0.50769	0.136921	2	1557	0.5196	1
RVBD0639:nusG	18	Essential	1	2629	-0.19786	1	15	2038	0.83222	3.8e-05	8	1205	-0.64882	0.048799	4	1313	0.26377	1	7	1307	-1.248	0.007278	2	2337	0.48244	1
RVBD0640:rplK	1	Essential	0	3560	0	1	1	1045	1.3845	4e-06	0	3823	0	1	1	266	1.7749	2e-05	0	3814	0	1	1	299	2.4325	1.9e-05
RVBD0641:rplA	42	Essential	0	3711	0	1	36	1869	0.4731	4e-06	5	3733	-0.3348	1	20	195	0.48634	2e-05	10	3214	-0.33227	0.351704	20	196	1.1686	1.9e-05
RVBD0642c:mmaA4	8	NonEssential	0	2086	0	1	5	1263	0.69369	4.4e-05	6	284	-0.5174	0.000152	0	3040	0	1	6	537	-0.5538	0.000364	1	2764	0.1828	1
RVBD0643c:mmaA3	8	NonEssential	1	1743	-0.10195	1	7	1994	0.43493	0.00115	1	1725	-0.6169	0.182435	3	518	0.23056	0.288353	1	2350	-0.55108	0.313251	7	257	0.4502	0.000157
RVBD0644c:mmaA2	10	NonEssential	1	1435	-0.17359	1	5	3906	0.22223	0.354293	2	2907	-0.30695	0.709341	5	454	0.22908	0.170703	2	3226	-0.22883	0.799063	7	357	0.34372	0.017145
RVBD0645c:mmaA1	12	NonEssential	1	624	-0.55332	1	11	1965	0.39721	0.000106	3	2551	-0.13527	0.455829	1	2615	0.20344	1	6	1536	-0.2898	0.031086	0	3613	0	1
RVBD0646c:lipG	9	NonEssential	1	1183	-0.48139	1	7	1213	0.51893	2.6e-05	3	1406	-0.42429	0.106096	1	2568	0.21056	1	8	338	-0.46066	1.1e-05	0	3758	0	1
RVBD0647c:RVBD0647c	104	Essential	4	1028	-0.9511	1	87	211	0.5654	4e-06	10	3104	-0.22001	0.295773	45	288	0.24424	5.7e-05	40	2916	-0.29655	0.024397	20	2898	0.37392	1
RVBD0648:RVBD0648	12	NonEssential	3	637	-0.11028	1	7	2771	0.6085	0.001831	4	1189	-0.37085	0.057895	2	1030	0.37184	1	4	1673	-0.48436	0.047815	3	1453	0.34466	1
RVBD0649:fabD2	8	NonEssential	4	32	-1.3338	1	4	3866	0.42614	0.339424	3	1278	-0.59067	0.087578	2	1184	0.23943	1	3	1248	-0.64143	0.021081	4	555	0.26486	0.304737
RVBD0650:RVBD0650	8	NonEssential	2	255	-0.61862	1	4	3807	0.28777	0.246477	6	627	-0.32538	0.009879	0	3699	0	1	4	2014	-0.40222	0.14791	0	2962	0	1
RVBD0651:rplJ	5	Essential	0	3213	0	1	5	1636	0.88108	0.000902	0	3806	0	1	5	279	0.75392	0.002088	0	3656	0	1	2	434	1.3073	0.104226
RVBD0652:rplL	16	Essential	1	1135	-0.87296	1	13	280	0.91301	4e-06	1	3692	-0.37065	1	12	211	0.44381	2e-05	1	3745	-0.48561	1	15	148	0.57496	1.9e-05
RVBD0653c:RVBD0653c	7	NonEssential	0	1753	0	1	5	1613	0.63497	0.00049	3	1507	-0.38852	0.141485	0	3259	0	1	3	1736	-0.19979	0.095074	0	2768	0	1
RVBD0654:RVBD0654	9	NonEssential	0	3726	0	1	9	448	0.54401	4e-06	2	3145	-0.12163	0.838481	2	807	0.31013	0.970336	3	2924	-0.20062	0.552644	2	1482	0.21622	1
RVBD0655:mkl	10	NonEssential	1	1894	-0.18852	1	7	2220	0.31828	0.001203	4	950	-0.35184	0.029989	1	2757	0.14757	1	4	1974	-0.44666	0.121845	2	1543	0.19974	1
RVBD0656c:vapC6	7	NonEssential	0	3119	0	1	7	209	0.64439	4e-06	1	3133	-0.17968	0.83548	2	1291	0.13429	1	2	2977	-0.13447	0.630925	3	984	0.22056	0.980241
RVBD0658c:RVBD0658c	11	NonEssential	0	2838	0	1	10	937	0.56617	1.2e-05	2	3325	-0.18817	0.932444	2	2147	0.19264	1	3	2855	-0.17175	0.496841	2	2321	0.14975	1
RVBD0659c:RVBD0659c	5	NonEssential	1	1278	-0.24768	1	2	3840	0.35677	0.390353	3	1226	-0.22482	0.077655	1	1895	0.28565	1	1	2691	-0.74843	0.50137	2	1019	0.37371	0.927904
RVBD0660c:mazE2	5	NonEssential	0	2557	0	1	5	660	0.63822	1.9e-05	4	903	-0.23844	0.042849	1	1922	0.22853	1	4	903	-0.3728	0.008663	0	3313	0	1
RVBD0661c:RVBD0661c	5	NonEssential	0	1900	0	1	4	3477	0.21354	0.136207	1	2771	-0.23979	0.642392	0	2075	0	1	1	3085	-0.2009	0.702238	2	1242	0.14018	1
RVBD0662c:vapB7	8	NonEssential	0	2709	0	1	7	2012	0.43052	0.001158	5	1093	-0.14359	0.05328	1	2216	0.18384	1	1	3150	-0.23772	0.741536	1	2472	0.1881	1
RVBD0663:atsD	16	NonEssential	0	2828	0	1	13	1779	0.41699	2.6e-05	7	917	-0.37591	0.024906	2	1858	0.29633	1	8	1357	-0.37163	0.010766	4	1819	0.23596	1
RVBD0665:vapC8	5	NonEssential	0	2943	0	1	5	2076	0.58995	0.003111	1	2434	-0.32838	0.44237	0	2631	0	1	0	3446	0	0.964701	0	2772	0	1
RVBD0667:rpoB	209	Essential	10	2101	-0.3467	1	181	263	0.53012	4e-06	129	44	-0.54043	2e-05	19	2011	0.20484	1	163	36	-0.85203	1.1e-05	14	3972	0.46864	1
RVBD0668:rpoC	180	Essential	4	3677	-0.46089	1	159	198	0.64489	4e-06	92	110	-0.46483	2e-05	30	1647	0.27693	1	132	66	-0.77974	1.1e-05	19	3809	0.35014	1
RVBD0669c:RVBD0669c	20	NonEssential	2	198	-0.91473	1	18	1426	0.34196	4e-06	6	2822	-0.13655	0.572787	2	2690	0.20454	1	7	2871	-0.1593	0.321541	8	754	0.15276	0.600012
RVBD0670:end	7	NonEssential	0	2686	0	1	4	3549	0.39408	0.119551	3	1005	-0.53851	0.049563	0	3148	0	1	3	1744	-0.62235	0.096183	0	2980	0	1
RVBD0671:lpqP	6	NonEssential	0	2277	0	1	5	430	0.66679	4e-06	2	2687	-0.21215	0.573751	0	2283	0	1	3	1692	-0.21444	0.11944	1	2067	0.12446	1
RVBD0672:fadE8	14	NonEssential	1	1882	-0.41628	1	10	3449	0.41798	0.031371	6	1835	-0.31396	0.176991	2	1424	0.39178	1	6	1934	-0.4792	0.083588	5	843	0.22223	0.723758
RVBD0673:echA4	8	NonEssential	0	3653	0	1	8	162	0.52008	4e-06	3	1232	-0.98051	0.084425	0	2733	0	1	5	1409	-0.23153	0.034999	1	2431	0.10392	1
RVBD0674:RVBD0674	7	NonEssential	0	2904	0	1	7	2127	0.25806	0.001838	5	755	-0.26624	0.017483	0	3737	0	1	3	1999	-0.41345	0.178357	1	1724	0.34222	1
RVBD0675:echA5	4	NonEssential	0	1574	0	1	3	2277	0.38807	0.00563	3	1309	-0.18015	0.114888	0	3074	0	1	2	1818	-0.36075	0.160153	1	1766	0.1875	1
RVBD0676c:mmpL5	33	NonEssential	33	8	-1.9261	1	0	4048	0	1	33	18	-4.12	2e-05	0	4041	0	1	33	32	-4.2737	1.1e-05	0	4045	0	1
RVBD0677c:mmpS5	7	NonEssential	7	13	-2.1301	0.079208	0	4045	0	1	7	51	-4.2556	2e-05	0	4040	0	1	7	80	-4.3893	1.1e-05	0	4027	0	1
RVBD0678:RVBD0678	6	NonEssential	0	3341	0	1	6	144	0.69103	4e-06	0	4041	0	1	6	45	1.6818	2e-05	0	4033	0	1	6	49	4.879	1.9e-05
RVBD0679c:RVBD0679c	5	NonEssential	1	1421	-0.082627	1	4	3376	0.25907	0.099996	5	436	-0.18455	0.004319	0	3678	0	1	2	2342	-0.25032	0.31635	1	1828	0.21554	1
RVBD0680c:RVBD0680c	5	NonEssential	0	2084	0	1	4	1784	0.38821	0.001452	4	686	-0.21905	0.013073	0	2739	0	1	5	612	-0.22001	0.001938	0	3490	0	1
RVBD0681:RVBD0681	5	NonEssential	0	2331	0	1	4	2729	0.49675	0.025174	2	1561	-0.35823	0.14821	0	2259	0	1	3	1997	-0.19037	0.220344	1	1664	0.20913	1
RVBD0682:rpsL	12	Essential	0	3697	0	1	12	272	0.73243	4e-06	0	3728	0	1	10	168	0.45249	2e-05	0	3987	0	1	12	111	1.101	1.9e-05
RVBD0683:rpsG	13	Essential	2	952	-0.41232	1	10	2413	0.56393	0.000427	1	3687	-0.12531	1	9	186	0.53547	2e-05	1	3411	-0.31321	0.885541	12	194	0.76282	1.9e-05
RVBD0684:fusA1	109	Essential	7	2507	-0.33657	1	82	3696	0.65936	4e-06	8	3891	-0.4489	1	42	428	0.37064	0.006509	12	4013	-0.24819	1	59	137	0.44485	1.9e-05
RVBD0685:tuf	80	Essential	1	3863	-0.14039	1	75	138	0.69324	4e-06	7	3591	-0.49582	0.909441	38	238	0.37522	2e-05	2	3776	-0.44752	0.867538	57	90	0.53162	1.9e-05
RVBD0686:RVBD0686	6	NonEssential	0	1992	0	1	4	3559	0.39761	0.13721	4	1125	-0.24477	0.062622	0	3205	0	1	4	1268	-0.39878	0.028904	0	3282	0	1
RVBD0687:RVBD0687	6	NonEssential	1	897	-0.28347	1	4	3146	0.36313	0.046994	2	2607	-0.1173	0.529394	1	1782	0.18314	1	0	3605	0	1	3	467	0.30834	0.123814
RVBD0688:RVBD0688	8	NonEssential	2	643	-0.24258	1	6	2408	0.24677	0.001994	6	650	-0.17394	0.011888	1	519	0.82146	0.288353	4	1377	-0.41138	0.031404	1	637	1.1636	0.428307
RVBD0689c:RVBD0689c	3	NonEssential	0	1422	0	1	2	2796	0.45231	0.048756	0	3257	0	0.975089	1	1085	0.14952	1	0	3428	0	1	2	749	0.17382	0.619895
RVBD0690c:RVBD0690c	6	NonEssential	0	1701	0	1	4	2555	0.55006	0.006345	4	1096	-0.1803	0.054775	1	1179	0.48412	1	3	2327	-0.18856	0.326092	0	2885	0	1
RVBD0691A:RVBD0691A	4	NonEssential	0	1575	0	1	1	3982	0.084513	0.790241	1	3051	-0.096927	0.751311	0	2090	0	1	0	3664	0	1	3	480	0.15503	0.146905
RVBD0691c:RVBD0691c	6	NonEssential	1	1556	-0.21853	1	5	1743	0.40889	0.000922	1	3163	-0.40002	0.824245	3	463	0.28243	0.212514	0	3708	0	1	1	824	0.63559	0.730531
RVBD0692:RVBD0692	6	NonEssential	1	1548	-0.27731	1	4	3199	0.29856	0.049583	3	1650	-0.3146	0.162088	0	3628	0	1	1	3301	-0.19842	0.82355	1	2382	0.1022	1
RVBD0693:pqqE	10	NonEssential	0	3471	0	1	10	1185	0.56828	4.4e-05	4	2373	-0.17199	0.414918	1	3090	0.16155	1	4	2626	-0.38276	0.395272	2	2049	0.15315	1
RVBD0694:lldD1	11	NonEssential	0	3498	0	1	11	1144	0.43131	1.9e-05	4	1804	-0.36198	0.182435	1	2925	0.32197	1	4	2358	-0.44342	0.220414	2	2276	0.13678	1
RVBD0695:RVBD0695	5	NonEssential	0	2651	0	1	5	2420	0.31487	0.006891	2	1558	-0.45138	0.146326	0	2967	0	1	2	1966	-0.46539	0.185511	1	1395	0.25346	1
RVBD0696:RVBD0696	12	NonEssential	0	2907	0	1	11	1534	0.63153	4.4e-05	7	598	-0.38184	0.006386	2	1882	0.2604	1	7	1184	-0.48388	0.012837	2	2608	0.12706	1
RVBD0697:RVBD0697	151	NonEssential	4	3961	-0.16379	1	128	1082	0.38773	4e-06	31	3799	-0.16529	1	39	2380	0.22965	1	45	3801	-0.215	0.769172	22	3835	0.18889	1
RVBD0698:RVBD0698	6	NonEssential	0	3080	0	1	6	1858	0.35873	0.00114	2	2138	-0.28906	0.356923	1	1486	0.20975	1	3	1657	-0.56021	0.106451	0	2589	0	1
RVBD0699:RVBD0699	4	NonEssential	0	1803	0	1	2	2309	0.83413	0.006034	1	1941	-0.90806	0.24346	0	1786	0	1	2	2144	-0.40783	0.246656	1	1662	0.26411	1
RVBD0700:rpsJ	13	Essential	1	1899	-0.23557	1	11	1378	0.97705	1.2e-05	0	3826	0	1	9	271	0.64288	0.000964	0	3798	0	1	12	130	1.2466	1.9e-05
RVBD0701:rplC	16	Essential	4	173	-2.3916	1	12	3172	0.86061	0.002799	0	3843	0	1	8	380	0.60178	0.032789	0	3901	0	1	14	157	1.2257	1.9e-05
RVBD0702:rplD	31	Essential	0	3770	0	1	30	213	0.7586	4e-06	0	4001	0	1	23	139	0.47256	2e-05	1	3960	-0.14092	1	27	81	1.0418	1.9e-05
RVBD0703:rplW	7	Essential	0	2835	0	1	6	3243	0.50351	0.047492	0	3518	0	1	2	1050	0.43825	1	0	3900	0	1	7	229	0.73285	1.9e-05
RVBD0704:rplB	17	Essential	0	3935	0	1	17	291	0.78036	4e-06	0	3805	0	1	11	218	0.66362	2e-05	1	3800	-0.16984	1	14	132	1.0663	1.9e-05
RVBD0705:rpsS	8	Essential	0	3205	0	1	8	1642	0.40962	0.000334	0	3748	0	1	5	438	0.38612	0.14114	0	3957	0	1	8	178	0.77178	1.9e-05
RVBD0706:rplV	5	Essential	0	2049	0	1	4	3092	0.90159	0.048237	0	3705	0	1	4	314	0.55725	0.010489	0	3931	0	1	5	203	1.1311	1.9e-05
RVBD0707:rpsC	24	Essential	4	194	-0.82259	1	18	1669	0.68002	4e-06	1	3803	-0.45283	1	16	212	0.41561	5.7e-05	0	3939	0	1	21	84	1.0869	1.9e-05
RVBD0708:rplP	11	Essential	1	2164	-0.071094	1	7	3034	0.31371	0.004827	0	3810	0	1	9	226	0.24448	9.3e-05	0	4009	0	1	11	119	0.50262	1.9e-05
RVBD0709:rpmC	6	Essential	0	2900	0	1	6	1990	0.72673	0.001831	1	3091	-0.30351	0.778323	3	541	0.46315	0.375226	0	3854	0	1	6	270	0.78187	0.000124
RVBD0710:rpsQ	7	Essential	0	2056	0	1	6	1033	1.1081	3.2e-05	0	3718	0	1	6	254	0.84519	0.000786	0	3968	0	1	7	170	1.394	1.9e-05
RVBD0711:atsA	20	NonEssential	1	2899	-0.20728	1	13	2509	0.48065	0.000137	9	1144	-0.2025	0.038885	3	2302	0.17412	1	7	3035	-0.2354	0.493621	4	2218	0.22719	1
RVBD0712:RVBD0712	7	NonEssential	1	1325	-0.15778	1	6	1709	0.42701	0.000806	4	1387	-0.18757	0.103713	1	1518	0.48042	1	2	1945	-0.51455	0.157806	1	2384	0.12281	1
RVBD0713:RVBD0713	6	NonEssential	0	2366	0	1	5	3232	0.30749	0.054965	4	1206	-0.14991	0.082327	1	1875	0.13215	1	4	1154	-0.17314	0.025304	0	3003	0	1
RVBD0714:rplN	7	Essential	0	3622	0	1	7	596	0.68688	4e-06	0	3929	0	1	7	183	0.44827	2e-05	0	3847	0	1	6	266	0.8482	0.000124
RVBD0715:rplX	2	NonEssential	1	727	-0.69365	1	0	3944	0	0.809879	0	2766	0	0.672908	1	533	0.37965	0.426465	0	3686	0	1	2	386	0.6748	0.001134
RVBD0716:rplE	10	Essential	0	2545	0	1	9	1467	1.1204	0.000122	0	3703	0	1	7	182	0.83478	5.7e-05	0	3980	0	1	10	158	1.13	1.9e-05
RVBD0717:rpsN1	9	Essential	0	3210	0	1	9	158	0.85448	4e-06	0	3769	0	1	7	274	0.31681	0.001539	1	3598	-0.17253	0.991972	7	259	0.78165	0.000124
RVBD0718:rpsH	12	Essential	0	2722	0	1	11	369	1.0486	4e-06	0	3836	0	1	11	148	0.57124	2e-05	0	4015	0	1	12	106	1.1489	1.9e-05
RVBD0719:rplF	9	Essential	0	3927	0	1	9	305	1.1314	4e-06	0	3887	0	1	8	247	0.44918	0.000629	0	3954	0	1	9	179	0.96707	1.9e-05
RVBD0720:rplR	4	Essential	1	898	-0.18579	1	1	3936	0.54676	0.647999	0	3737	0	1	4	323	0.26321	0.017422	0	3741	0	1	4	354	0.6546	0.016732
RVBD0721:rpsE	10	Essential	1	2072	-0.24136	1	7	1395	1.0649	0.0001	0	3900	0	1	9	127	0.73337	2e-05	0	4000	0	1	10	128	1.3753	1.9e-05
RVBD0723:rplO	15	Essential	1	1624	-0.49262	1	12	2741	0.608	0.001112	0	3782	0	1	7	482	0.32233	0.168247	4	3355	-0.26941	0.831448	7	516	0.50504	0.208594
RVBD0724:sppA	12	NonEssential	0	2388	0	1	10	401	0.58823	4e-06	3	2574	-0.19973	0.471131	4	820	0.33007	0.929082	3	2129	-0.4895	0.149752	3	1717	0.17796	1
RVBD0725c:RVBD0725c	6	NonEssential	0	3334	0	1	6	1428	0.37282	0.000562	1	2427	-0.19871	0.439539	0	2333	0	1	1	2846	-0.17766	0.563325	3	775	0.13616	0.633294
RVBD0726c:RVBD0726c	13	NonEssential	2	649	-0.30717	1	8	3334	0.44848	0.00795	4	2184	-0.23743	0.280534	3	1697	0.18255	1	7	1689	-0.2877	0.035509	2	2493	0.2077	1
RVBD0727c:fucA	5	NonEssential	0	3900	0	1	5	365	0.4381	4e-06	0	3494	0	1	1	1227	0.24915	1	0	3400	0	0.930555	3	465	0.19118	0.151616
RVBD0728c:serA2	6	NonEssential	0	2426	0	1	5	1900	0.39655	0.001236	4	1008	-0.18514	0.042849	1	1334	0.18916	1	4	697	-0.28404	0.002019	2	1140	0.22013	1
RVBD0729:xylB	8	NonEssential	3	93	-1.4249	1	4	2456	0.80486	0.002332	5	1172	-0.16034	0.072185	0	3432	0	1	5	1472	-0.24298	0.040258	1	2741	0.26182	1
RVBD0730:RVBD0730	7	NonEssential	0	2839	0	1	6	2187	0.60303	0.002184	2	2946	-0.27571	0.734469	0	2773	0	1	1	3485	-0.08797	0.931298	1	2179	0.16396	1
RVBD0731c:RVBD0731c	6	NonEssential	3	201	-0.26115	1	3	3709	0.25029	0.241084	3	1712	-0.20478	0.181243	1	2017	0.13235	1	2	2761	-0.24018	0.506799	2	1422	0.12582	1
RVBD0732:secY	100	Essential	6	2106	-0.53558	1	80	192	0.68207	4e-06	47	278	-0.57414	2e-05	33	237	0.49387	2e-05	33	3506	-0.42136	0.259449	32	311	0.49815	0.000644
RVBD0733:adk	6	Essential	0	2290	0	1	5	2036	0.76762	0.002117	0	3454	0	1	3	307	0.31772	0.006519	2	2664	-0.32682	0.459009	4	327	0.43784	0.004669
RVBD0734:mapA	7	NonEssential	0	3321	0	1	7	1448	0.48347	0.00023	2	1699	-0.39195	0.194385	1	1416	0.21653	1	2	2356	-0.47196	0.300152	3	684	0.47926	0.546466
RVBD0735:sigL	5	NonEssential	2	308	-0.30757	1	2	3925	0.20743	0.584901	4	722	-0.22526	0.016342	0	2879	0	1	3	1909	-0.15443	0.154578	1	1948	0.1549	1
RVBD0736:rslA	8	NonEssential	0	2868	0	1	7	2143	0.3165	0.001279	2	2356	-0.36159	0.396182	3	555	0.24531	0.363687	6	997	-0.47085	0.010551	1	2350	0.13756	1
RVBD0737:RVBD0737	5	NonEssential	0	2360	0	1	4	2045	0.51326	0.002745	3	1721	-0.25118	0.219284	0	2601	0	1	2	2556	-0.27788	0.416906	2	1110	0.19625	1
RVBD0738:RVBD0738	6	NonEssential	0	3180	0	1	6	1671	0.3572	0.000711	2	2777	-0.10062	0.659795	0	2493	0	1	0	3617	0	1	2	672	0.33931	0.460239
RVBD0739:RVBD0739	6	NonEssential	0	3574	0	1	6	476	0.44031	4e-06	4	555	-0.33967	0.0057	0	2830	0	1	5	762	-0.3439	0.003047	0	2555	0	1
RVBD0740:RVBD0740	6	NonEssential	0	3098	0	1	6	1551	0.37478	0.00061	2	2775	-0.16367	0.654357	2	884	0.14045	1	1	3364	-0.14768	0.864624	2	813	0.22303	0.692446
RVBD0741:RVBD0741	7	NonEssential	2	517	-0.38371	1	5	3677	0.23646	0.183881	5	938	-0.19336	0.044653	1	742	0.42284	0.829155	3	1450	-0.57911	0.049173	3	657	0.14815	0.519083
RVBD0742:PE-PGRS8	4	NonEssential	0	2283	0	1	4	2792	0.29791	0.039096	2	2166	-0.25501	0.330419	1	1331	0.13262	1	2	2230	-0.27845	0.277815	2	910	0.18694	0.801997
RVBD0743c:RVBD0743c	10	NonEssential	2	465	-0.33082	1	8	2046	0.47753	0.000641	0	3664	0	1	5	450	0.20911	0.166756	2	3224	-0.12928	0.796467	4	989	0.11941	0.992447
RVBD0744c:RVBD0744c	5	NonEssential	0	1932	0	1	4	854	0.65277	3.2e-05	3	1749	-0.20665	0.229596	0	2650	0	1	2	1914	-0.39679	0.163341	1	1769	0.15719	1
RVBD0745:RVBD0745	5	NonEssential	0	3002	0	1	5	492	0.62112	4e-06	2	2133	-0.1887	0.311937	1	1929	0.16466	1	2	2432	-0.20908	0.347242	3	699	0.22317	0.623432
RVBD0746:PE-PGRS9	8	NonEssential	1	1724	-0.16535	1	6	2308	0.61124	0.001617	6	692	-0.21282	0.016465	0	3768	0	1	4	1684	-0.5446	0.098157	0	3144	0	1
RVBD0747:PE-PGRS10	8	NonEssential	2	249	-0.99962	1	6	1659	0.64381	0.000358	3	1217	-0.41023	0.083626	2	1369	0.23082	1	4	1406	-0.38677	0.034178	1	2640	0.13546	1
RVBD0748:vapB31	3	NonEssential	0	2058	0	1	3	2983	0.29665	0.072831	3	873	-0.22136	0.045651	0	3075	0	1	2	1570	-0.3049	0.086755	0	2022	0	1
RVBD0749:vapC31	6	NonEssential	0	1988	0	1	5	2820	0.41877	0.019535	1	3222	-0.18515	0.848075	2	1066	0.14436	1	0	3535	0	1	1	2100	0.18928	1
RVBD0749A:RVBD0749A	3	NonEssential	2	152	-0.52705	1	1	2482	0.80011	0.023307	1	2258	-0.35934	0.356609	0	1771	0	1	0	3073	0	0.761138	2	484	0.36952	0.153435
RVBD0750:RVBD0750	3	NonEssential	0	1553	0	1	2	2854	0.62962	0.052747	1	2246	-0.32666	0.355444	0	2664	0	1	1	2918	-0.15929	0.613068	0	2286	0	1
RVBD0751c:mmsB	6	NonEssential	1	903	-0.29047	1	3	3657	0.43966	0.192425	2	2711	-0.14546	0.593226	0	2438	0	1	1	3018	-0.36387	0.699552	2	1270	0.16585	1
RVBD0752c:fadE9	8	NonEssential	0	3050	0	1	8	1393	0.37104	8.9e-05	3	1176	-0.29722	0.073592	3	653	0.17235	0.714239	4	1355	-0.37591	0.030657	3	1093	0.18626	1
RVBD0753c:mmsA	9	NonEssential	2	888	-0.33334	1	7	2121	0.36956	0.001087	3	2203	-0.38194	0.350704	1	1570	0.30602	1	5	1561	-0.24285	0.049853	0	3161	0	1
RVBD0754:PE-PGRS11	6	NonEssential	0	3338	0	1	6	1021	0.60433	3.8e-05	2	1565	-0.41257	0.145613	0	3048	0	1	1	2100	-0.54773	0.201869	3	855	0.17624	0.817871
RVBD0755A:RVBD0755A	4	NonEssential	1	843	-0.25287	1	2	3595	0.4668	0.211799	1	3064	-0.11748	0.76219	1	1523	0.19668	1	1	2849	-0.26243	0.572421	0	2442	0	1
RVBD0755c:PPE12	18	NonEssential	6	77	-0.35898	1	8	3495	0.24066	0.008262	7	2207	-0.14471	0.257834	2	2595	0.16093	1	9	1885	-0.21415	0.039536	2	2902	0.21316	1
RVBD0756c:RVBD0756c	7	NonEssential	0	2137	0	1	5	2994	0.34352	0.026674	3	1607	-0.138	0.179114	1	1347	0.28559	1	1	2991	-0.53366	0.637124	2	1655	0.13463	1
RVBD0757:phoP	6	Essential	1	1151	-0.31451	1	4	3681	0.38875	0.209892	0	3436	0	1	4	376	0.41464	0.051094	0	3941	0	1	6	193	1.0365	1.9e-05
RVBD0758:phoR	10	NonEssential	1	1600	-0.2576	1	5	3879	0.19715	0.302564	1	3574	-0.18827	1	6	395	0.29189	0.044169	0	3989	0	1	10	138	0.65213	1.9e-05
RVBD0759c:RVBD0759c	5	NonEssential	0	2944	0	1	5	2074	0.30566	0.003108	2	2229	-0.18865	0.345316	1	1869	0.18363	1	2	1819	-0.29154	0.132115	1	1451	0.31413	1
RVBD0760c:RVBD0760c	6	NonEssential	0	3404	0	1	6	1281	0.4036	0.000193	2	2539	-0.1534	0.48849	2	1063	0.2232	1	1	3459	-0.17504	0.922284	2	914	0.33611	0.869347
RVBD0761c:adhB	7	NonEssential	2	759	-0.24369	1	5	1757	0.45234	0.000858	3	2188	-0.1281	0.321217	2	1074	0.1664	1	2	2243	-0.33906	0.26454	2	1409	0.17304	1
RVBD0762c:RVBD0762c	8	NonEssential	0	2042	0	1	6	1495	0.43105	0.000148	2	3029	-0.17253	0.766345	2	1653	0.10751	1	3	2766	-0.1928	0.488883	1	2262	0.1252	1
RVBD0763c:RVBD0763c	5	NonEssential	0	3406	0	1	5	1277	0.64235	0.000358	1	3176	-0.10301	0.828821	3	586	0.16901	0.595756	1	2694	-0.24331	0.503028	3	477	0.43223	0.160448
RVBD0764c:cyp51	21	NonEssential	1	1133	-0.86438	1	19	1301	0.4745	4e-06	3	3575	-0.12796	1	6	1385	0.14755	1	4	3316	-0.23187	0.712114	5	1661	0.17769	1
RVBD0765c:RVBD0765c	7	NonEssential	0	2589	0	1	6	474	0.65187	4e-06	3	2372	-0.13588	0.450311	1	2043	0.10965	1	3	2550	-0.13806	0.401316	1	2597	0.079808	1
RVBD0766c:cyp123	16	NonEssential	0	3506	0	1	13	771	0.49023	4e-06	5	2644	-0.17371	0.486307	3	2152	0.12428	1	6	2612	-0.27425	0.262608	4	1225	0.23417	1
RVBD0767c:RVBD0767c	7	NonEssential	1	1109	-0.49875	1	5	3214	0.30857	0.045343	2	2717	-0.19827	0.586515	0	2826	0	1	0	3626	0	1	2	1418	0.12198	1
RVBD0768:aldA	14	NonEssential	1	1981	-0.25788	1	12	1776	0.39665	3.8e-05	9	578	-0.23708	0.005425	1	3020	0.35919	1	8	1094	-0.3709	0.006855	0	3519	0	1
RVBD0769:RVBD0769	6	NonEssential	0	3435	0	1	6	1243	0.38236	0.000178	4	1014	-0.33019	0.042849	0	3572	0	1	4	1188	-0.47128	0.026105	1	2221	0.10715	1
RVBD0770:RVBD0770	5	NonEssential	1	1244	-0.13529	1	4	2948	0.29821	0.037061	2	1787	-0.23082	0.241686	0	2639	0	1	2	2483	-0.23705	0.377498	2	884	0.22852	0.748889
RVBD0771:RVBD0771	6	NonEssential	0	2143	0	1	4	2531	0.45755	0.00629	2	1797	-0.48215	0.207818	1	1934	0.17546	1	1	3090	-0.31434	0.741496	0	2559	0	1
RVBD0772:purD	120	Essential	3	3902	-0.20717	1	96	2598	0.56112	4e-06	25	3377	-0.32128	0.56974	37	1065	0.23068	0.48632	46	2811	-0.32888	0.009761	27	2861	0.27399	1
RVBD0773c:ggtA	16	NonEssential	3	680	-0.18501	1	11	1355	0.53143	4e-06	5	2248	-0.2067	0.288391	2	1848	0.18938	1	7	2303	-0.18567	0.145263	3	1610	0.21133	1
RVBD0774c:RVBD0774c	7	NonEssential	1	1221	-0.2336	1	5	1689	0.53356	0.000792	2	1497	-0.36767	0.136153	1	2376	0.095859	1	3	2068	-0.23842	0.191675	0	3048	0	1
RVBD0775:RVBD0775	6	NonEssential	1	696	-0.38268	1	4	2154	0.38879	0.002861	2	2448	-0.24232	0.443243	1	2054	0.095632	1	2	2310	-0.29152	0.312644	1	1549	0.21134	1
RVBD0776c:RVBD0776c	7	NonEssential	2	595	-0.16561	1	3	2573	0.6095	0.004434	1	3453	-0.075039	0.996696	3	443	0.43039	0.142299	0	3758	0	1	4	619	0.19304	0.47456
RVBD0777:purB	81	Essential	1	3926	-0.26905	1	78	100	0.71851	4e-06	22	3156	-0.4308	0.431527	31	255	0.38969	2e-05	19	3839	-0.34056	0.992706	29	493	0.3169	0.08418
RVBD0778:cyp126	8	NonEssential	1	1774	-0.13218	1	4	2784	0.33486	0.005621	6	593	-0.25792	0.006797	0	3136	0	1	5	909	-0.30829	0.006041	1	2566	0.099584	1
RVBD0779c:RVBD0779c	8	NonEssential	0	3905	0	1	8	350	0.52454	4e-06	4	1877	-0.1393	0.233259	1	2484	0.13236	1	6	1008	-0.21414	0.011452	1	2595	0.14397	1
RVBD0780:purC	98	Essential	6	1317	-0.32339	1	80	1856	0.52893	4e-06	15	3758	-0.24133	1	26	1528	0.20808	0.973881	38	2985	-0.20305	0.025232	20	2869	0.25964	1
RVBD0781:ptrBa	7	NonEssential	1	1032	-0.27963	1	6	2847	0.22489	0.007582	5	856	-0.14042	0.031295	0	3141	0	1	4	1569	-0.23364	0.072696	1	1779	0.16156	1
RVBD0782:ptrBb	14	NonEssential	1	2096	-0.14323	1	13	535	0.48936	4e-06	6	1383	-0.30064	0.082804	0	3594	0	1	5	1746	-0.46323	0.041938	3	1803	0.183	1
RVBD0783c:emrB	22	NonEssential	3	1150	-0.28002	1	15	3668	0.32074	0.043746	6	970	-0.22533	0.019464	3	2183	0.20946	1	7	717	-0.19661	0.00013	5	2114	0.23387	1
RVBD0784:RVBD0784	8	NonEssential	0	4020	0	1	8	130	0.58388	4e-06	3	1853	-0.24021	0.224899	0	3094	0	1	5	1672	-0.23002	0.096768	2	1487	0.14733	1
RVBD0785:RVBD0785	19	NonEssential	2	1149	-0.21322	1	11	3174	0.52201	0.003151	9	616	-0.27866	0.004924	0	3786	0	1	10	1039	-0.30535	0.002501	3	2612	0.21027	1
RVBD0786c:RVBD0786c	7	NonEssential	3	310	-0.15504	1	2	3825	0.42253	0.292168	0	3537	0	1	0	2957	0	1	2	2978	-0.22115	0.633833	3	990	0.15058	0.989387
RVBD0787:RVBD0787	8	NonEssential	0	2847	0	1	7	1001	0.52952	1.2e-05	4	864	-0.29154	0.02813	1	1870	0.20695	1	4	1389	-0.35408	0.032413	2	1789	0.18038	1
RVBD0787A:RVBD0787A	13	Essential	1	2336	-0.19179	1	11	2938	0.39911	0.002496	5	2108	-0.41198	0.25179	6	521	0.29311	0.258465	4	2968	-0.33026	0.542996	7	400	0.31381	0.058926
RVBD0788:purQ	80	Essential	2	2060	-0.51525	1	74	187	0.47455	4e-06	6	3736	-0.16964	1	43	165	0.20627	2e-05	16	3476	-0.21009	0.270461	36	313	0.23173	0.000672
RVBD0789c:RVBD0789c	10	NonEssential	2	511	-0.36034	1	6	1069	0.62618	2.6e-05	3	2880	-0.13851	0.685131	3	922	0.25437	1	3	2568	-0.2795	0.36732	2	2243	0.23028	1
RVBD0790c:RVBD0790c	6	NonEssential	1	1396	-0.095913	1	4	1392	0.47348	0.000316	5	300	-0.23294	0.00052	0	2398	0	1	6	409	-0.2613	3.1e-05	0	3707	0	1
RVBD0791c:RVBD0791c	12	NonEssential	1	821	-0.26755	1	11	2248	0.47245	0.000444	4	2294	-0.26478	0.358571	3	861	0.26219	0.973881	6	1358	-0.34324	0.017245	3	1145	0.27203	1
RVBD0792c:RVBD0792c	7	NonEssential	0	3308	0	1	7	907	0.41172	4e-06	1	3162	-0.21251	0.839613	4	536	0.24715	0.373396	0	3589	0	1	3	1007	0.14414	1
RVBD0793:RVBD0793	5	NonEssential	0	2298	0	1	4	2155	0.34462	0.003778	4	618	-0.27178	0.009593	0	3314	0	1	3	1376	-0.47368	0.063687	0	2312	0	1
RVBD0794c:RVBD0794c	11	NonEssential	5	81	-0.50957	1	5	3256	0.48357	0.017287	5	1399	-0.15834	0.100233	0	3358	0	1	5	2355	-0.13536	0.220414	3	1278	0.22997	1
RVBD0795:RVBD0795	1	NonEssential	0	3857	0	1	1	484	0.84885	4e-06	0	2488	0	0.586942	0	1250	0	1	1	1064	-0.43792	0.011445	0	2920	0	1
RVBD0796:RVBD0796	5	Essential	0	3150	0	1	5	85	1.121	4e-06	2	1637	-0.34851	0.19488	1	1553	0.17522	1	2	2464	-0.23372	0.361304	2	1101	0.28693	1
RVBD0797:RVBD0797	5	NonEssential	1	1272	-0.13658	1	4	2687	0.65631	0.024373	2	1974	-0.23638	0.26628	1	1980	0.20926	1	2	2167	-0.27483	0.274078	2	857	0.28838	0.719277
RVBD0798c:cfp29	5	NonEssential	0	2624	0	1	5	1955	0.47993	0.00215	0	3483	0	1	1	867	0.34346	1	1	3184	-0.18635	0.765232	3	606	0.18769	0.384946
RVBD0799c:RVBD0799c	17	NonEssential	1	1523	-0.40614	1	11	1515	0.5671	4e-06	7	1446	-0.19009	0.085399	1	3520	0.12413	1	10	1009	-0.26248	0.003144	2	2710	0.19169	1
RVBD0800:pepC	12	NonEssential	0	3131	0	1	11	1091	0.50146	1.2e-05	3	2837	-0.219	0.654874	4	679	0.27103	0.650513	6	1421	-0.31757	0.020301	3	805	0.47381	0.658379
RVBD0801:RVBD0801	5	NonEssential	0	1496	0	1	3	2449	0.33559	0.007382	2	2157	-0.31536	0.319922	0	2167	0	1	1	1998	-0.60369	0.220344	1	2241	0.13192	1
RVBD0802c:RVBD0802c	7	NonEssential	2	369	-0.38465	1	3	3614	0.34503	0.145832	3	2200	-0.14918	0.326925	1	2346	0.08854	1	3	2552	-0.13525	0.401831	1	2271	0.11305	1
RVBD0803:purL	214	Essential	3	3992	-0.21465	1	192	87	0.48749	4e-06	34	2189	-0.29862	0.047597	95	159	0.26168	2e-05	57	1915	-0.345	0.000117	95	187	0.27492	1.9e-05
RVBD0804:RVBD0804	6	NonEssential	1	1260	-0.51189	1	4	3761	0.28297	0.273557	2	2405	-0.20755	0.432217	0	2412	0	1	2	2695	-0.37044	0.472129	2	1261	0.16105	1
RVBD0805:RVBD0805	6	NonEssential	1	174	-2.1272	1	3	2898	0.41363	0.025074	6	214	-0.30408	2e-05	0	3928	0	1	5	413	-0.52863	4.9e-05	0	2675	0	1
RVBD0806c:cpsY	29	NonEssential	2	1933	-0.23632	1	19	3469	0.4601	0.002506	2	3741	-0.23157	1	18	257	0.23434	5.7e-05	1	2996	-0.46731	0.301132	19	226	0.24596	1.9e-05
RVBD0807:RVBD0807	8	NonEssential	1	1652	-0.26041	1	6	2288	0.38627	0.001606	6	222	-0.71598	5.5e-05	0	3847	0	1	6	688	-0.3707	0.001941	1	1981	0.28593	1
RVBD0808:purF	107	Essential	7	1265	-0.50472	1	92	287	0.61567	4e-06	6	3792	-0.28073	1	77	52	0.33951	2e-05	6	4022	-0.20371	1	76	63	0.50358	1.9e-05
RVBD0809:purM	72	Essential	6	1461	-0.27762	1	60	523	0.58419	4e-06	21	2593	-0.24934	0.163868	14	2727	0.21289	1	31	2142	-0.23909	0.001327	7	3727	0.24357	1
RVBD0810c:RVBD0810c	19	Essential	2	1567	-0.38593	1	13	1425	0.67023	4e-06	7	1638	-0.52233	0.109829	7	364	0.51731	0.021407	3	3569	-0.58286	0.948509	9	284	0.8211	0.001013
RVBD0811c:RVBD0811c	97	Essential	11	956	-0.23783	1	79	230	0.56559	4e-06	2	3947	-0.42557	1	72	57	0.2801	2e-05	4	3976	-0.24454	1	69	78	0.4366	1.9e-05
RVBD0812:RVBD0812	97	NonEssential	6	2632	-0.27013	1	82	552	0.48285	4e-06	24	3411	-0.20746	0.638258	29	980	0.20361	0.390091	47	1098	-0.26182	1.1e-05	14	3124	0.22426	1
RVBD0813c:RVBD0813c	9	NonEssential	1	1746	-0.14317	1	8	1048	0.3656	4e-06	3	2577	-0.14779	0.506354	2	1811	0.10991	1	5	1924	-0.16362	0.132429	1	1585	0.39392	1
RVBD0814c:sseC2	7	NonEssential	0	1859	0	1	4	3586	0.39428	0.125449	6	267	-0.28972	0.000338	0	3746	0	1	7	311	-0.56647	1.1e-05	0	3688	0	1
RVBD0815c:cysA2	10	NonEssential	0	2158	0	1	8	3311	0.22188	0.034154	10	112	-0.41204	2e-05	0	4015	0	1	10	144	-0.75821	1.1e-05	0	3912	0	1
RVBD0816c:thiX	6	NonEssential	0	3636	0	1	6	620	0.56132	4e-06	1	3366	-0.12771	0.937261	1	1577	0.15753	1	2	3043	-0.12205	0.717538	2	791	0.32982	0.655891
RVBD0817c:RVBD0817c	74	NonEssential	7	1373	-0.24357	1	61	1572	0.43813	4e-06	10	3764	-0.17285	1	22	1169	0.19152	0.754152	33	1732	-0.26016	0.000178	11	3631	0.20083	1
RVBD0818:RVBD0818	8	NonEssential	1	622	-0.62489	1	5	3768	0.27461	0.213418	8	172	-0.2857	2e-05	0	3968	0	1	8	201	-0.81261	1.1e-05	0	3931	0	1
RVBD0819:mshD	7	NonEssential	1	664	-0.36983	1	6	3080	0.30496	0.038915	6	290	-0.3637	0.000436	0	3713	0	1	7	210	-0.76806	1.1e-05	0	3916	0	1
RVBD0820:phoT	7	NonEssential	4	76	-0.22685	1	3	1805	0.67118	0.000953	7	126	-0.47743	2e-05	0	3945	0	1	7	133	-1.2468	1.1e-05	0	3750	0	1
RVBD0821c:phoY2	7	NonEssential	1	1275	-0.2574	1	6	2244	0.3475	0.002402	6	502	-0.29885	0.004897	0	3790	0	1	6	562	-0.52391	0.000551	0	3603	0	1
RVBD0822c:RVBD0822c	12	NonEssential	2	545	-0.43081	1	8	3097	0.37629	0.004693	6	1449	-0.13906	0.100691	1	2289	0.19341	1	4	2680	-0.34137	0.411729	4	790	0.26548	0.633595
RVBD0823c:RVBD0823c	6	NonEssential	0	3299	0	1	6	358	0.5937	4e-06	1	3057	-0.18145	0.767906	1	825	0.47762	1	4	1158	-0.20087	0.025745	2	983	0.33164	0.932314
RVBD0824c:desA1	56	Essential	12	133	-0.25328	1	26	3880	0.50923	0.008313	33	141	-0.73434	2e-05	14	641	0.35168	0.217006	35	301	-0.95883	1.1e-05	15	560	0.44753	0.213115
RVBD0825c:RVBD0825c	6	NonEssential	2	513	-0.29688	1	4	1853	0.50263	0.001134	3	1710	-0.28232	0.180734	0	2859	0	1	6	398	-0.47497	3.1e-05	0	3718	0	1
RVBD0826:RVBD0826	11	NonEssential	1	1213	-0.24271	1	10	1632	0.48556	6.1e-05	6	1188	-0.18061	0.059871	2	1954	0.28684	1	5	2330	-0.27202	0.202448	2	1706	0.28907	1
RVBD0827c:kmtR	7	NonEssential	0	1950	0	1	4	3839	0.31349	0.317267	3	1760	-0.30254	0.199265	0	2745	0	1	4	1557	-0.32229	0.071857	1	2563	0.16066	1
RVBD0828c:RVBD0828c	5	NonEssential	1	687	-0.39468	1	2	2822	0.43477	0.033671	2	1335	-0.34548	0.092619	0	3038	0	1	3	1272	-0.34763	0.046856	0	2248	0	1
RVBD0829:RVBD0829	2	NonEssential	0	984	0	1	1	3746	0.227	0.369145	1	2672	-0.077251	0.592133	0	1374	0	1	0	3145	0	0.970396	0	1483	0	1
RVBD0830:RVBD0830	10	NonEssential	8	27	-0.30732	0.589816	2	4013	0.27887	0.888318	6	1050	-0.22737	0.046729	0	3642	0	1	5	1371	-0.21985	0.022298	2	1820	0.28137	1
RVBD0831c:RVBD0831c	10	NonEssential	2	590	-0.19808	1	5	3537	0.383	0.065477	5	1084	-0.1954	0.050581	0	3116	0	1	4	2131	-0.36183	0.161086	2	1907	0.17535	1
RVBD0832:PE-PGRS12	5	NonEssential	0	1554	0	1	4	3404	0.21831	0.101635	3	983	-0.34375	0.055156	1	1943	0.20156	1	4	615	-0.55479	0.002074	0	2247	0	1
RVBD0833:PE-PGRS13	5	NonEssential	0	2952	0	1	5	2056	0.36773	0.002852	0	3521	0	1	1	1790	0.14684	1	0	3546	0	1	1	1083	0.45735	1
RVBD0834c:PE-PGRS14	9	NonEssential	0	3601	0	1	9	694	0.67961	4e-06	2	1538	-0.45044	0.139281	4	741	0.16803	0.894881	2	822	-1.1582	0.004252	2	1737	0.18548	1
RVBD0835:lpqQ	5	NonEssential	1	1021	-0.18394	1	4	735	0.54571	1.9e-05	2	1645	-0.20098	0.196402	0	2620	0	1	3	1918	-0.13606	0.167055	1	970	0.39496	0.865629
RVBD0836c:RVBD0836c	10	NonEssential	0	2604	0	1	8	2578	0.29484	0.001966	2	3049	-0.14955	0.778577	1	2291	0.16515	1	2	3486	-0.10651	0.955695	4	937	0.10346	0.849481
RVBD0837c:RVBD0837c	8	NonEssential	1	1177	-0.48032	1	5	1639	0.59099	0.000334	1	3036	-0.23742	0.771329	3	585	0.2884	0.498782	1	3622	-0.10387	1	3	768	0.27401	0.682014
RVBD0838:lpqR	8	NonEssential	0	2052	0	1	6	2865	0.4669	0.006868	5	1118	-0.17124	0.057895	0	3323	0	1	4	1566	-0.3562	0.065727	3	1120	0.13641	1
RVBD0839:RVBD0839	10	NonEssential	0	3521	0	1	10	1111	0.38279	3.8e-05	3	2160	-0.45237	0.293536	0	3469	0	1	6	1070	-0.31784	0.011696	0	3169	0	1
RVBD0840c:pip	7	NonEssential	1	1579	-0.13632	1	4	978	0.47911	3.2e-05	1	3276	-0.1357	0.891462	1	1340	0.13781	1	2	3137	-0.12779	0.766136	1	1517	0.19279	1
RVBD0841:RVBD0841	5	NonEssential	0	3773	0	1	5	639	0.43824	1.2e-05	2	1968	-0.2457	0.26628	0	2114	0	1	2	2685	-0.13638	0.493319	1	2054	0.087717	1
RVBD0842:RVBD0842	9	NonEssential	1	813	-0.22991	1	8	395	0.61177	4e-06	6	685	-0.29126	0.011316	1	1297	0.27477	1	6	949	-0.28627	0.00752	1	1967	0.26038	1
RVBD0843:RVBD0843	10	NonEssential	2	417	-0.3079	1	6	3601	0.40413	0.098567	6	775	-0.30918	0.018346	1	2939	0.27294	1	8	664	-0.30426	0.001116	0	3533	0	1
RVBD0844c:narL	7	NonEssential	0	2780	0	1	6	2210	0.43731	0.002365	2	2800	-0.18995	0.63477	2	1197	0.16178	1	2	3103	-0.23211	0.709015	2	1297	0.23633	1
RVBD0845:RVBD0845	8	NonEssential	2	738	-0.29536	1	4	3419	0.37644	0.06591	2	2568	-0.29287	0.528173	2	553	0.42218	0.360637	2	3066	-0.47576	0.671834	3	686	0.30362	0.519083
RVBD0846c:RVBD0846c	10	NonEssential	0	3522	0	1	10	1110	0.33485	3.8e-05	4	1991	-0.15061	0.237078	1	2789	0.15355	1	4	1992	-0.20559	0.12397	2	2131	0.16458	1
RVBD0847:lpqS	5	NonEssential	0	3642	0	1	5	905	0.58988	3.8e-05	0	3350	0	0.952498	1	1283	0.20229	1	2	2703	-0.15045	0.50999	2	1087	0.16629	1
RVBD0848:cysK2	7	NonEssential	1	1385	-0.15249	1	4	2539	0.44483	0.004353	1	3290	-0.14544	0.895464	1	1592	0.23119	1	2	2663	-0.23402	0.483798	1	2313	0.13154	1
RVBD0849:RVBD0849	23	NonEssential	1	2845	-0.27218	1	20	1128	0.51276	4e-06	11	559	-0.35697	0.002798	1	3822	0.16091	1	11	1565	-0.39601	0.009825	2	3079	0.32045	1
RVBD0850:RVBD0850	6	NonEssential	0	1596	0	1	4	2711	0.1938	0.008492	2	2629	-0.11593	0.542516	0	3175	0	1	1	2859	-0.28886	0.571136	2	1477	0.11674	1
RVBD0851c:RVBD0851c	7	NonEssential	0	3559	0	1	7	1047	0.48431	3.2e-05	2	2552	-0.21601	0.514491	1	1966	0.15586	1	6	711	-0.14576	0.002538	0	3642	0	1
RVBD0852:fadD16	11	NonEssential	1	1383	-0.67718	1	9	1379	0.42835	3.8e-05	3	2957	-0.26403	0.725076	1	3202	0.058305	1	2	3070	-0.13984	0.637124	0	3354	0	1
RVBD0853c:pdc	16	NonEssential	0	3445	0	1	14	1505	0.40656	4e-06	4	2705	-0.20331	0.531752	4	1214	0.25363	1	6	2646	-0.17897	0.27094	3	1866	0.16622	1
RVBD0854:RVBD0854	4	NonEssential	0	2419	0	1	4	2663	0.32862	0.031504	2	2268	-0.10291	0.402391	0	2097	0	1	0	3443	0	1	0	2064	0	1
RVBD0855:far	13	NonEssential	1	1793	-0.17321	1	12	371	0.50769	4e-06	4	2183	-0.26745	0.280011	3	1289	0.25822	1	6	2213	-0.17919	0.162349	4	1232	0.26158	1
RVBD0856:RVBD0856	7	NonEssential	1	733	-0.43026	1	4	1981	0.38936	0.001381	4	835	-0.51887	0.028633	0	3538	0	1	5	753	-0.6401	0.004118	1	2411	0.077367	1
RVBD0857:RVBD0857	3	NonEssential	0	1585	0	1	2	2916	0.37032	0.06267	2	1550	-0.14984	0.144583	0	2159	0	1	2	1703	-0.18484	0.130048	0	2344	0	1
RVBD0858c:dapC	11	NonEssential	0	3783	0	1	11	622	0.41145	4e-06	0	3730	0	1	2	1226	0.27454	1	2	2760	-0.1863	0.434737	3	1321	0.20993	1
RVBD0859:fadA	10	NonEssential	1	1212	-0.25889	1	7	1845	0.6034	0.00024	0	3777	0	1	5	461	0.23304	0.171509	0	3849	0	1	8	279	0.32802	0.000321
RVBD0860:fadB	24	NonEssential	1	2660	-0.26695	1	21	500	0.64941	4e-06	2	3679	-0.19445	1	7	972	0.17895	1	1	3764	-0.31596	1	17	211	0.39634	1.9e-05
RVBD0861c:ercc3	16	NonEssential	0	3374	0	1	15	1513	0.32193	4e-06	3	3430	-0.15725	1	2	3042	0.18966	1	7	2375	-0.16129	0.183452	2	3126	0.14337	1
RVBD0862c:RVBD0862c	18	NonEssential	5	304	-0.16892	1	11	588	0.6488	4e-06	4	3315	-0.1235	0.928119	2	3289	0.21477	1	9	1840	-0.22088	0.03458	2	2670	0.38141	1
RVBD0863:RVBD0863	5	NonEssential	0	2872	0	1	5	2176	0.37418	0.003804	3	1086	-0.25914	0.059871	0	2003	0	1	2	2273	-0.32498	0.295616	0	2945	0	1
RVBD0864:moaC2	5	NonEssential	0	3019	0	1	5	1943	0.46631	0.002148	2	2567	-0.15926	0.534443	0	2518	0	1	2	2706	-0.13474	0.510671	0	2292	0	1
RVBD0865:mog	6	NonEssential	0	3922	0	1	6	313	0.60213	4e-06	0	3479	0	1	2	947	0.19081	1	1	3384	-0.14588	0.881858	2	1258	0.23583	1
RVBD0866:moaE2	6	NonEssential	0	2633	0	1	5	1744	0.55294	0.000922	5	564	-0.24323	0.006297	0	3169	0	1	2	2580	-0.31873	0.4178	2	1388	0.11814	1
RVBD0867c:rpfA	6	NonEssential	0	3836	0	1	6	519	0.527	4e-06	4	565	-0.35408	0.006297	0	3002	0	1	5	505	-0.59438	0.000445	0	2864	0	1
RVBD0868c:moaD2	5	NonEssential	1	979	-0.1321	1	4	2295	0.34558	0.005299	2	1810	-0.30999	0.243315	2	611	0.19787	0.657313	3	1832	-0.10647	0.132793	1	1777	0.12511	1
RVBD0869c:moaA2	6	NonEssential	1	891	-0.20532	1	5	2172	0.48371	0.00313	0	3484	0	1	4	442	0.18336	0.15192	1	3120	-0.30185	0.752706	3	748	0.27438	0.583341
RVBD0870c:RVBD0870c	6	NonEssential	1	482	-0.4226	1	4	3734	0.17507	0.255983	2	1651	-0.23199	0.162088	0	3008	0	1	1	3429	-0.078406	0.902992	3	741	0.16075	0.574024
RVBD0871:cspB	6	NonEssential	0	2109	0	1	5	2167	0.32623	0.002939	2	2808	-0.10477	0.671387	3	665	0.10493	0.715699	4	1530	-0.1451	0.074431	2	918	0.24067	0.880417
RVBD0872c:PE-PGRS15	6	NonEssential	0	3154	0	1	6	1270	0.39575	0.000183	3	2018	-0.13405	0.287863	2	787	0.13053	0.968921	2	2901	-0.13105	0.588639	0	2616	0	1
RVBD0873:fadE10	13	NonEssential	2	1100	-0.14486	1	9	1935	0.57365	7.2e-05	9	253	-0.26024	2e-05	0	3845	0	1	10	353	-0.3721	1.1e-05	0	3710	0	1
RVBD0874c:RVBD0874c	6	NonEssential	0	1671	0	1	3	3445	0.3891	0.107471	1	3019	-0.23911	0.764725	2	1188	0.19429	1	0	3500	0	0.972335	2	1202	0.16589	1
RVBD0875c:RVBD0875c	5	NonEssential	0	1735	0	1	4	2466	0.53002	0.007689	2	2135	-0.30411	0.311937	1	537	0.44437	0.357927	2	2496	-0.33542	0.381529	1	498	0.92172	0.174998
RVBD0876c:RVBD0876c	14	Essential	1	1832	-0.25809	1	9	3787	0.29565	0.141612	14	69	-0.91336	2e-05	0	4034	0	1	14	116	-1.1138	1.1e-05	0	4005	0	1
RVBD0877:RVBD0877	6	NonEssential	0	1944	0	1	5	2704	0.4544	0.008363	1	3370	-0.2307	0.939664	0	2426	0	1	0	3697	0	1	5	364	0.20159	0.023107
RVBD0878c:PPE13	16	NonEssential	2	414	-1.3152	1	11	2790	0.27658	0.001147	4	2667	-0.16858	0.502434	3	1874	0.22424	1	7	2468	-0.12757	0.223114	3	2020	0.18156	1
RVBD0879c:RVBD0879c	5	Essential	0	3850	0	1	5	498	0.6375	4e-06	3	1504	-0.27318	0.136143	0	3407	0	1	5	488	-0.40063	0.000221	0	3618	0	1
RVBD0880:RVBD0880	7	NonEssential	0	3871	0	1	7	281	0.40565	4e-06	2	2608	-0.1814	0.53572	2	957	0.20604	1	2	3171	-0.12329	0.814521	4	540	0.24101	0.259169
RVBD0881:RVBD0881	8	NonEssential	0	3629	0	1	8	754	0.76627	4e-06	3	1332	-0.61598	0.092697	2	1033	0.2102	1	3	2069	-0.35652	0.159439	4	475	0.27115	0.141768
RVBD0882:RVBD0882	4	NonEssential	0	2696	0	1	4	2366	0.29975	0.00709	1	3151	-0.20526	0.838481	0	3102	0	1	0	3359	0	0.956999	0	2158	0	1
RVBD0883c:RVBD0883c	54	Essential	0	3839	0	1	47	742	0.55526	4e-06	11	3383	-0.28801	0.800758	24	286	0.34353	0.00023	10	3576	-0.26414	0.580422	22	452	0.38959	0.062632
RVBD0884c:serC	75	Essential	2	533	-3.5544	1	56	2545	0.67394	4e-06	5	1469	-1.055	0.016805	33	337	0.36199	0.000934	13	1484	-0.40714	4.9e-05	34	252	0.49378	1.9e-05
RVBD0885:RVBD0885	14	NonEssential	0	2650	0	1	11	1973	0.3373	5e-05	6	1361	-0.26166	0.08032	0	3927	0	1	10	792	-0.32275	0.001461	0	3599	0	1
RVBD0886:fprB	8	NonEssential	0	2211	0	1	6	2223	0.57237	0.001543	4	1344	-0.27749	0.094674	0	3132	0	1	3	2001	-0.14607	0.145263	1	2204	0.27121	1
RVBD0887c:RVBD0887c	6	NonEssential	0	3822	0	1	6	547	0.62554	4e-06	0	3534	0	1	2	1211	0.1145	1	2	2493	-0.19631	0.3998	3	840	0.18561	0.781762
RVBD0888:RVBD0888	20	NonEssential	3	584	-0.40633	1	13	687	0.61458	4e-06	4	1729	-0.43104	0.12309	4	1136	0.23678	1	5	1763	-0.63844	0.023808	9	476	0.19117	0.153435
RVBD0889c:citA	10	NonEssential	1	1288	-0.1647	1	9	1493	0.36805	0.000132	2	3157	-0.11877	0.838686	3	1165	0.15905	1	4	2604	-0.21453	0.38119	1	2376	0.22028	1
RVBD0890c:RVBD0890c	21	NonEssential	1	2915	-0.092255	1	16	2447	0.50164	8.9e-05	5	3238	-0.14992	0.870244	4	1093	0.34767	1	6	3128	-0.19038	0.569811	5	1406	0.22935	1
RVBD0891c:RVBD0891c	5	NonEssential	0	3753	0	1	5	683	0.36701	1.9e-05	2	1776	-0.26668	0.240817	1	838	0.21458	0.984198	2	2257	-0.24108	0.293044	1	1146	0.26052	1
RVBD0892:RVBD0892	22	NonEssential	5	237	-0.37476	1	12	1279	0.56856	4e-06	9	1556	-0.26796	0.084359	1	3703	0.13944	1	12	1186	-0.32049	0.002897	3	2984	0.15978	1
RVBD0893c:RVBD0893c	8	NonEssential	1	1327	-0.19173	1	4	2296	0.49608	0.001609	3	1468	-0.48016	0.114888	1	1544	0.1617	1	4	1825	-0.41416	0.108224	1	2601	0.1286	1
RVBD0894:RVBD0894	17	NonEssential	0	2784	0	1	13	2816	0.38737	0.000641	7	2003	-0.15247	0.201458	1	3536	0.14674	1	11	964	-0.22041	0.002701	1	2443	0.36081	1
RVBD0895:RVBD0895	9	NonEssential	0	3689	0	1	9	811	0.54903	4e-06	3	1686	-0.2355	0.16376	2	1097	0.39606	1	3	2557	-0.21501	0.399961	3	951	0.24526	0.896617
RVBD0896:gltA2	148	Essential	2	3136	-0.5982	1	141	2	0.87917	4e-06	5	2449	-1.6105	0.076928	139	2	0.87438	2e-05	6	2125	-2.2358	0.00013	142	2	1.3171	1.9e-05
RVBD0897c:RVBD0897c	15	NonEssential	3	828	-0.14259	1	12	1785	0.50872	4.4e-05	6	1581	-0.19962	0.111844	2	1268	0.43972	1	7	2318	-0.1773	0.18879	2	2347	0.33128	1
RVBD0898c:RVBD0898c	4	NonEssential	0	3724	0	1	4	741	0.56504	3.2e-05	2	2305	-0.16965	0.425167	0	3283	0	1	0	3479	0	1	2	876	0.13526	0.743139
RVBD0899:ompA	12	NonEssential	3	110	-2.8324	1	7	3693	0.28332	0.119096	10	201	-0.36545	2e-05	0	3892	0	1	7	491	-0.71335	0.00013	0	3659	0	1
RVBD0900:RVBD0900	5	NonEssential	1	1407	-0.21357	1	4	3193	0.34065	0.061985	1	2694	-0.17759	0.614579	1	799	0.29535	0.935667	2	2414	-0.18778	0.340278	1	856	0.50952	0.71903
RVBD0901:RVBD0901	5	NonEssential	1	819	-0.4408	1	3	2860	0.53594	0.0348	1	2506	-0.3167	0.489323	0	2080	0	1	2	2011	-0.41712	0.223114	2	839	0.39696	0.701617
RVBD0902c:prrB	112	Essential	0	4043	0	1	104	59	0.5743	4e-06	7	3876	-0.20386	1	60	143	0.23025	2e-05	33	3718	-0.29159	0.464657	32	1363	0.21001	0.994266
RVBD0903c:prrA	66	Essential	2	3626	-0.2967	1	57	1311	0.58949	4e-06	37	108	-0.69975	2e-05	19	630	0.31642	0.171384	45	195	-0.83113	1.1e-05	12	3250	0.21849	1
RVBD0904c:accD3	11	NonEssential	1	1808	-0.11924	1	8	491	0.76086	4e-06	2	2799	-0.20587	0.633114	6	392	0.24364	0.057093	2	2731	-0.32439	0.420347	5	667	0.27031	0.460239
RVBD0905:echA6	9	NonEssential	1	1926	-0.078453	1	5	3833	0.21517	0.25805	6	718	-0.3008	0.012825	0	3440	0	1	5	1665	-0.21323	0.069751	0	3649	0	1
RVBD0906:RVBD0906	8	NonEssential	0	2104	0	1	6	3457	0.27202	0.077706	3	643	-0.87284	0.011368	0	2897	0	1	5	1635	-0.40395	0.089172	2	1762	0.20599	1
RVBD0907:RVBD0907	6	NonEssential	1	1476	-0.26572	1	5	1789	0.46092	0.00102	3	1805	-0.54523	0.209641	0	2841	0	1	3	2307	-0.40758	0.309313	1	2163	0.17612	1
RVBD0908:ctpE	14	NonEssential	0	3397	0	1	12	2543	0.32774	0.000539	5	2337	-0.25284	0.337047	0	3748	0	1	7	2105	-0.16956	0.1319	3	1931	0.16415	1
RVBD0909:RVBD0909	6	NonEssential	2	689	-0.15343	1	3	2169	0.86786	0.003129	2	2536	-0.37572	0.485558	1	1584	0.21938	1	3	1616	-0.57555	0.093675	0	3138	0	1
RVBD0910:RVBD0910	4	NonEssential	0	1942	0	1	3	948	0.54045	0.000142	1	2870	-0.11401	0.642315	0	1728	0	1	3	1481	-0.15808	0.083176	0	2614	0	1
RVBD0911:RVBD0911	9	NonEssential	0	2148	0	1	8	953	0.54972	4e-06	5	1239	-0.28168	0.065662	1	2460	0.12098	1	6	1229	-0.35751	0.018405	1	2933	0.096589	1
RVBD0912:RVBD0912	7	NonEssential	0	2584	0	1	5	1678	0.5794	0.000775	3	2113	-0.2348	0.291794	1	2123	0.22144	1	5	1084	-0.14957	0.014557	1	1351	0.56963	1
RVBD0913c:RVBD0913c	22	NonEssential	1	2984	-0.11221	1	15	3499	0.25833	0.005666	8	2313	-0.18932	0.266523	5	1543	0.2691	1	7	2472	-0.19794	0.161317	6	1272	0.21501	1
RVBD0914c:RVBD0914c	6	NonEssential	1	760	-0.38792	1	4	2536	0.54871	0.00629	2	2451	-0.13111	0.444884	1	2222	0.17531	1	2	2719	-0.19054	0.483605	1	1637	0.19598	1
RVBD0915c:PPE14	7	NonEssential	0	2227	0	1	6	294	0.66026	4e-06	3	2172	-0.12202	0.314933	2	1130	0.24533	1	2	2494	-0.2592	0.368514	2	1669	0.16659	1
RVBD0916c:PE7	5	NonEssential	0	3303	0	1	5	1469	0.48456	0.000557	3	1583	-0.19516	0.154134	1	1281	0.41155	1	2	2531	-0.2658	0.399011	1	1316	0.5967	1
RVBD0917:betP	30	NonEssential	3	948	-0.23638	1	22	1879	0.45956	4e-06	12	1691	-0.21573	0.083626	5	2085	0.23613	1	17	740	-0.27341	0.000117	5	2959	0.27222	1
RVBD0918:RVBD0918	6	NonEssential	0	2785	0	1	6	2287	0.42171	0.003804	2	2314	-0.20566	0.40192	1	2240	0.18374	1	2	2768	-0.25908	0.511785	0	2814	0	1
RVBD0919:RVBD0919	11	NonEssential	2	894	-0.19409	1	8	2960	0.41196	0.004034	5	1878	-0.1799	0.215992	2	924	0.39114	1	9	607	-0.16882	0.000705	2	1234	0.44193	1
RVBD0920c:RVBD0920c	9	NonEssential	3	330	-0.31234	1	3	3359	0.20084	0.047871	3	1577	-0.26597	0.142967	0	3435	0	1	3	2594	-0.21276	0.406857	0	3175	0	1
RVBD0921:RVBD0921	7	NonEssential	0	1728	0	1	5	3406	0.25965	0.073724	1	3362	-0.13783	0.926238	3	711	0.31283	0.731851	0	3699	0	1	3	746	0.25995	0.587802
RVBD0922:RVBD0922	7	NonEssential	0	3631	0	1	7	924	0.39234	1.2e-05	2	1300	-0.5341	0.085191	1	2051	0.13884	1	4	1445	-0.31262	0.048041	0	2944	0	1
RVBD0923c:RVBD0923c	6	NonEssential	1	1555	-0.089783	1	5	1758	0.38707	0.000978	1	3083	-0.16608	0.775416	0	2551	0	1	3	1986	-0.20761	0.154922	1	1306	0.26536	1
RVBD0924c:mntH	14	NonEssential	1	1737	-0.17156	1	10	3242	0.38149	0.004917	4	2685	-0.22378	0.529806	5	727	0.14151	0.72106	3	3151	-0.31116	0.659874	5	1085	0.17033	1
RVBD0925c:RVBD0925c	6	NonEssential	0	3206	0	1	6	1640	0.27842	0.000677	4	1016	-0.14968	0.042849	0	3274	0	1	2	2987	-0.10741	0.671834	0	3237	0	1
RVBD0926c:RVBD0926c	7	NonEssential	1	1395	-0.15613	1	3	2241	0.55182	0.002402	3	2262	-0.15472	0.379319	2	1303	0.19397	1	4	1495	-0.30309	0.059862	1	1959	0.14359	1
RVBD0927c:RVBD0927c	8	NonEssential	1	1155	-0.49491	1	6	2433	0.26288	0.002234	5	947	-0.29686	0.034064	0	3691	0	1	6	972	-0.26831	0.009571	0	3140	0	1
RVBD0928:pstS3	9	NonEssential	4	155	-0.19301	1	4	3974	0.23469	0.64422	9	98	-0.77715	2e-05	0	4007	0	1	9	119	-1.7691	1.1e-05	0	3960	0	1
RVBD0929:pstC2	10	NonEssential	7	33	-0.33676	1	0	4037	0	1	10	86	-0.80167	2e-05	0	3986	0	1	10	138	-1.593	1.1e-05	0	3991	0	1
RVBD0930:pstA1	7	NonEssential	0	2826	0	1	6	2367	0.33454	0.003151	5	532	-0.23779	0.006934	0	3348	0	1	6	705	-0.27925	0.002365	0	2953	0	1
RVBD0931c:pknD	8	NonEssential	0	3587	0	1	8	991	0.37839	1.2e-05	2	2419	-0.22221	0.421087	1	2102	0.19511	1	6	733	-0.26529	0.002429	0	3562	0	1
RVBD0932c:pstS2	10	NonEssential	3	479	-0.23886	1	4	3347	0.51142	0.048791	5	1371	-0.25086	0.086681	2	1600	0.1641	1	7	1020	-0.26192	0.008002	1	3086	0.087877	1
RVBD0933:pstB	10	NonEssential	0	2416	0	1	7	951	0.45666	1.2e-05	2	2791	-0.37194	0.628671	2	1784	0.1732	1	4	2538	-0.19303	0.351393	3	1377	0.1776	1
RVBD0934:pstS1	11	NonEssential	0	2536	0	1	9	939	0.59818	1.2e-05	7	535	-0.45319	0.004933	1	3203	0.092599	1	7	645	-0.50042	0.000755	0	3402	0	1
RVBD0935:pstC1	6	NonEssential	0	2655	0	1	5	2511	0.27899	0.006245	4	521	-0.33259	0.00453	1	2166	0.11039	1	4	873	-0.41773	0.006651	1	1767	0.21053	1
RVBD0936:pstA2	9	NonEssential	0	3366	0	1	9	1350	0.44212	5.6e-05	7	547	-0.27744	0.00685	2	1818	0.16472	1	7	561	-0.54973	0.000744	0	3212	0	1
RVBD0937c:mku	5	NonEssential	0	2681	0	1	5	2115	0.28909	0.003385	3	1032	-0.26906	0.057895	0	2464	0	1	2	1941	-0.45762	0.17516	1	1899	0.085942	1
RVBD0938:ligD	16	NonEssential	0	3602	0	1	15	706	0.60115	4e-06	8	1042	-0.20865	0.032533	4	1533	0.20359	1	7	2373	-0.18752	0.183416	3	1598	0.26069	1
RVBD0939:RVBD0939	14	NonEssential	0	2532	0	1	10	3106	0.40699	0.00319	7	1183	-0.21971	0.050789	1	2394	0.22705	1	10	481	-0.41884	4.9e-05	2	2934	0.14523	1
RVBD0940c:RVBD0940c	9	NonEssential	0	3137	0	1	8	1538	0.39369	0.000173	3	2773	-0.18198	0.667026	2	1683	0.29072	1	4	1496	-0.46286	0.043256	2	1998	0.18007	1
RVBD0941c:RVBD0941c	8	NonEssential	0	3782	0	1	8	626	0.41113	4e-06	1	3361	-0.17047	0.929788	2	1210	0.15234	1	3	2199	-0.2973	0.206894	3	955	0.14402	0.865629
RVBD0942:RVBD0942	7	NonEssential	2	692	-0.28391	1	2	3680	0.23889	0.184435	2	1849	-0.63839	0.22174	0	3352	0	1	4	1384	-0.30496	0.044386	0	3270	0	1
RVBD0943c:RVBD0943c	8	NonEssential	1	902	-0.49742	1	6	2434	0.47501	0.002234	2	2599	-0.33592	0.551791	1	1747	0.25217	1	0	3658	0	1	3	837	0.26506	0.723125
RVBD0944:RVBD0944	8	NonEssential	2	872	-0.073658	1	5	1813	0.41419	0.000608	3	1983	-0.26218	0.276849	0	3344	0	1	3	2787	-0.1702	0.505381	1	2499	0.29011	1
RVBD0945:RVBD0945	6	NonEssential	1	1282	-0.2468	1	5	2882	0.31595	0.024943	3	1476	-0.29587	0.130726	1	1988	0.20906	1	3	2334	-0.15461	0.332907	0	3154	0	1
RVBD0946c:pgi	149	NonEssential	10	2548	-0.19969	1	107	3690	0.43513	4e-06	35	3675	-0.22999	0.966632	48	845	0.18358	0.244755	58	3054	-0.22561	0.026688	35	2457	0.18574	1
RVBD0948c:RVBD0948c	29	Essential	3	893	-0.39523	1	22	1985	0.45271	4e-06	7	3245	-0.2022	0.824245	7	1332	0.23138	1	19	570	-0.37998	1.1e-05	1	3381	0.24461	1
RVBD0949:uvrD1	12	Essential	0	2714	0	1	10	2053	0.54869	0.000168	6	958	-0.39942	0.031314	0	3769	0	1	11	343	-0.45422	1.1e-05	0	3791	0	1
RVBD0950c:RVBD0950c	8	NonEssential	0	2648	0	1	7	2667	0.42351	0.004533	5	557	-0.40071	0.005448	1	2177	0.33457	1	7	337	-0.72461	1.1e-05	1	2137	0.4425	1
RVBD0951:sucC	102	Essential	1	3964	-0.19569	1	98	50	0.64812	4e-06	0	4047	0	1	101	3	0.75875	2e-05	0	4032	0	1	100	8	1.2513	1.9e-05
RVBD0952:sucD	43	Essential	1	3251	-0.55124	1	39	250	0.65492	4e-06	2	3848	-0.44352	1	39	34	0.54916	2e-05	0	4030	0	1	41	41	0.86287	1.9e-05
RVBD0953c:RVBD0953c	8	NonEssential	0	2815	0	1	7	2166	0.4805	0.001283	1	3221	-0.17796	0.889947	0	2755	0	1	2	2961	-0.20692	0.625494	3	868	0.19555	0.752368
RVBD0954:RVBD0954	6	NonEssential	0	3145	0	1	6	1731	0.62522	0.000919	5	513	-0.61502	0.003883	0	3681	0	1	5	477	-0.83634	0.000251	0	3431	0	1
RVBD0955:RVBD0955	9	Essential	2	480	-0.41282	1	7	2069	0.49282	0.001075	6	367	-0.54597	0.001219	1	2724	0.25857	1	8	480	-0.62173	0.00013	0	3651	0	1
RVBD0956:purN	64	Essential	1	3523	-0.34197	1	58	565	0.52198	4e-06	27	895	-0.48675	0.003363	15	979	0.29752	0.59696	29	2094	-0.3806	0.001785	13	1513	0.29429	1
RVBD0957:purH	105	Essential	6	2834	-0.22958	1	85	2696	0.46541	4e-06	39	951	-0.40085	0.001342	24	2648	0.23599	1	48	958	-0.43109	1.1e-05	25	2195	0.23822	1
RVBD0958:RVBD0958	6	NonEssential	0	3172	0	1	6	1686	0.38981	0.000732	5	533	-0.20861	0.004924	1	1893	0.21325	1	3	2035	-0.30315	0.171082	1	2287	0.12452	1
RVBD0959:RVBD0959	13	NonEssential	0	2661	0	1	10	2361	0.35972	0.000404	2	3056	-0.31214	0.773564	2	900	0.37442	1	5	2315	-0.40604	0.196744	3	1334	0.24048	1
RVBD0959A:vapB9	7	NonEssential	3	96	-0.58992	1	4	3613	0.30846	0.145253	1	3258	-0.24918	0.888927	1	2296	0.17632	1	1	3335	-0.16509	0.862216	4	583	0.15871	0.394674
RVBD0960:RVBD0960	2	NonEssential	0	1365	0	1	1	3296	0.24386	0.150079	1	2623	-0.062258	0.541973	0	1847	0	1	0	2983	0	0.822007	1	1318	0.052812	1
RVBD0961:RVBD0961	8	NonEssential	2	327	-0.59094	1	5	3503	0.43128	0.093339	4	1912	-0.21877	0.257288	0	3249	0	1	4	1735	-0.36662	0.100716	1	2873	0.084377	1
RVBD0962c:lprP	6	NonEssential	3	111	-0.41301	1	3	3781	0.2412	0.292778	2	353	-1.3667	0.001678	1	1680	0.20656	1	1	447	-3.3273	0.00013	1	2185	0.10401	1
RVBD0963c:RVBD0963c	6	NonEssential	0	2349	0	1	5	2719	0.2934	0.008583	1	3313	-0.20182	0.902199	2	1134	0.25235	1	2	2630	-0.19543	0.4461	2	1023	0.4817	0.964623
RVBD0964c:RVBD0964c	6	NonEssential	0	2248	0	1	5	399	0.57722	4e-06	0	3535	0	1	2	746	0.14366	0.929657	0	3609	0	1	3	696	0.12831	0.504363
RVBD0965c:RVBD0965c	6	NonEssential	1	1279	-0.12097	1	2	3389	0.67026	0.090465	1	3296	-0.10208	0.892189	2	1034	0.18782	1	0	3503	0	0.972818	1	1972	0.18303	1
RVBD0966c:RVBD0966c	8	NonEssential	1	879	-0.66267	1	7	3011	0.37036	0.021733	3	2439	-0.15439	0.432054	0	3508	0	1	5	1435	-0.30256	0.037602	2	1713	0.18861	1
RVBD0967:csoR	5	NonEssential	0	1454	0	1	4	3467	0.17644	0.130578	3	1284	-0.17834	0.083626	0	3547	0	1	3	1430	-0.29502	0.066304	0	2961	0	1
RVBD0968:RVBD0968	5	NonEssential	0	3392	0	1	5	1312	0.4743	0.000368	2	2554	-0.17774	0.528606	1	1742	0.16135	1	3	1850	-0.29545	0.137962	0	2377	0	1
RVBD0969:ctpV	12	NonEssential	1	1237	-0.52005	1	10	1698	0.44529	5.6e-05	7	954	-0.24052	0.031109	0	3659	0	1	4	2854	-0.17155	0.484641	1	3102	0.19565	1
RVBD0970:RVBD0970	10	NonEssential	1	1811	-0.20569	1	8	1437	0.436	0.000111	7	471	-0.2476	0.002944	0	3585	0	1	7	907	-0.26814	0.004537	1	2658	0.22206	1
RVBD0971c:echA7	6	NonEssential	1	988	-0.21367	1	4	3375	0.38495	0.088598	1	2973	-0.28795	0.751311	2	774	0.22196	0.951832	1	3135	-0.21546	0.759344	1	1827	0.26487	1
RVBD0972c:fadE12	7	NonEssential	0	1836	0	1	5	1921	0.57117	0.001196	1	3332	-0.36089	0.91075	1	1613	0.15432	1	1	3227	-0.24992	0.829384	2	1510	0.18138	1
RVBD0973c:accA2	13	NonEssential	2	909	-0.23737	1	9	2232	0.58016	0.000137	4	2725	-0.21382	0.571284	3	1736	0.2824	1	2	3530	-0.19917	0.964701	5	875	0.21549	0.730845
RVBD0974c:accD2	11	NonEssential	1	2051	-0.058293	1	7	3728	0.43304	0.149727	2	3340	-0.10644	0.939099	2	1643	0.22924	1	3	2909	-0.16464	0.537995	2	2274	0.20156	1
RVBD0975c:fadE13	7	NonEssential	0	3909	0	1	7	343	0.73237	4e-06	2	2962	-0.12767	0.756308	2	725	0.58623	0.774836	2	3017	-0.17959	0.653953	3	719	0.80557	0.561058
RVBD0976c:RVBD0976c	15	NonEssential	2	1030	-0.37655	1	12	1555	0.50763	1.2e-05	3	3137	-0.19315	0.838481	2	2377	0.22289	1	4	2625	-0.35515	0.275923	5	1199	0.18471	1
RVBD0977:PE-PGRS16	19	NonEssential	1	1284	-0.43944	1	15	2640	0.38412	0.000106	6	2103	-0.29697	0.209883	1	3743	0.073695	1	8	2092	-0.24687	0.059701	4	2236	0.32235	1
RVBD0979A:rpmF	16	NonEssential	0	3718	0	1	16	310	0.52737	4e-06	1	3471	-0.30929	1	9	190	0.77403	2e-05	2	3325	-0.32193	0.772285	9	288	0.66249	0.000795
RVBD0979c:RVBD0979c	5	Essential	1	1344	-0.39038	1	3	2352	1.0603	0.0061	0	3680	0	1	4	320	0.53228	0.011267	0	3772	0	1	5	330	0.64855	0.007666
RVBD0980c:PE-PGRS18	5	NonEssential	1	1103	-0.14762	1	3	3596	0.28925	0.189205	2	1834	-0.2434	0.246392	0	2180	0	1	5	633	-0.1983	0.002546	0	3465	0	1
RVBD0981:mprA	10	NonEssential	0	2190	0	1	6	1747	0.39057	0.000214	6	720	-0.20623	0.016342	1	3069	0.11821	1	6	725	-0.40297	0.002265	1	2900	0.13784	1
RVBD0982:mprB	140	Essential	5	3740	-0.16194	1	121	183	0.55748	4e-06	11	3874	-0.2191	1	100	41	0.27193	2e-05	23	3759	-0.24536	0.571999	74	127	0.27893	1.9e-05
RVBD0983:pepD	8	NonEssential	0	3078	0	1	8	391	0.6669	4e-06	1	3010	-0.30181	0.758499	6	302	0.25908	0.005505	1	3139	-0.33966	0.728691	7	224	0.4221	1.9e-05
RVBD0984:moaB2	5	NonEssential	1	1098	-0.25792	1	4	1591	1.0203	0.000732	1	2541	-0.9852	0.52084	0	2344	0	1	3	1895	-0.33426	0.143001	0	2340	0	1
RVBD0985c:mscL	7	NonEssential	2	514	-0.30959	1	3	3321	0.23052	0.056129	6	417	-0.27262	0.001755	0	3248	0	1	3	1709	-0.41247	0.089752	0	3459	0	1
RVBD0986:RVBD0986	14	NonEssential	3	243	-0.5125	1	6	2801	0.46472	0.002047	5	1548	-0.48776	0.114888	2	2752	0.12486	1	9	767	-0.25295	0.001164	3	1788	0.13721	1
RVBD0987:RVBD0987	24	NonEssential	4	772	-0.17513	1	16	2549	0.43504	6.7e-05	10	1393	-0.19569	0.061166	2	3597	0.17275	1	13	597	-0.36702	4.9e-05	4	2746	0.21031	1
RVBD0988:RVBD0988	13	NonEssential	2	1138	-0.12622	1	11	2695	0.25474	0.001642	7	668	-0.21246	0.008698	1	3430	0.16002	1	8	625	-0.38114	0.000509	2	2343	0.16519	1
RVBD0989c:grcC2	6	NonEssential	1	448	-0.69424	1	3	2843	0.60244	0.024587	4	1273	-0.16073	0.096408	0	3373	0	1	0	3863	0	1	6	260	0.28276	9e-05
RVBD0990c:RVBD0990c	7	NonEssential	0	2054	0	1	6	2070	0.42242	0.001652	3	1688	-0.26602	0.193972	1	2351	0.095144	1	4	1610	-0.28616	0.075954	0	2827	0	1
RVBD0991c:RVBD0991c	9	NonEssential	0	2043	0	1	7	1660	0.45685	0.000265	0	3634	0	1	0	3285	0	1	2	3156	-0.20032	0.748085	2	2073	0.20859	1
RVBD0992c:RVBD0992c	6	NonEssential	0	2790	0	1	6	2282	0.3381	0.003749	1	3264	-0.16902	0.879659	1	2174	0.1213	1	1	3182	-0.28293	0.78436	1	1805	0.29284	1
RVBD0993:galU	111	Essential	0	4027	0	1	101	63	0.65694	4e-06	44	896	-0.39138	0.001059	21	580	0.26419	0.057093	87	73	-0.6621	1.1e-05	3	981	0.43161	0.624104
RVBD0994:moeA1	9	NonEssential	1	1240	-0.1878	1	8	1491	0.59402	0.000137	9	104	-0.78835	2e-05	0	4019	0	1	9	129	-1.6087	1.1e-05	0	3993	0	1
RVBD0995:rimJ	8	NonEssential	0	4021	0	1	8	127	0.62729	4e-06	3	2518	-0.14882	0.500426	1	1550	0.24858	1	2	2433	-0.28075	0.339773	2	1864	0.11635	1
RVBD0996:RVBD0996	7	NonEssential	1	1281	-0.16338	1	6	3181	0.26932	0.042959	5	409	-0.46648	0.00172	0	3791	0	1	7	314	-0.46278	1.1e-05	0	3680	0	1
RVBD0997:RVBD0997	5	NonEssential	0	2597	0	1	5	2182	0.35852	0.003835	4	847	-0.19327	0.032721	1	726	0.26287	0.814029	4	943	-0.31048	0.010429	1	1153	0.27441	1
RVBD0998:RVBD0998	9	NonEssential	2	785	-0.30855	1	6	2132	0.55852	0.001094	8	163	-0.47654	2e-05	0	3882	0	1	9	194	-0.8712	1.1e-05	0	3943	0	1
RVBD0999:RVBD0999	8	NonEssential	0	2037	0	1	5	2025	0.47383	0.001165	7	194	-0.42717	2e-05	0	3905	0	1	8	179	-0.99788	1.1e-05	0	3950	0	1
RVBD1000c:RVBD1000c	5	NonEssential	0	3881	0	1	5	418	0.60072	4e-06	2	2572	-0.11903	0.53609	0	2636	0	1	2	2443	-0.16786	0.351854	0	2272	0	1
RVBD1001:arcA	7	NonEssential	0	2769	0	1	6	1358	0.43599	0.000122	4	1343	-0.24135	0.092697	2	1310	0.13085	1	4	1489	-0.24331	0.059337	2	1639	0.15071	1
RVBD1002c:RVBD1002c	191	NonEssential	17	1106	-0.21965	1	155	2346	0.44881	4e-06	8	4037	-0.21912	1	121	48	0.24841	2e-05	14	4028	-0.21001	1	146	23	0.31781	1.9e-05
RVBD1003:RVBD1003	4	Essential	0	2401	0	1	4	2677	0.25517	0.032215	2	1819	-0.34339	0.215642	0	3234	0	1	3	1479	-0.28382	0.082179	1	1155	0.42938	1
RVBD1004c:RVBD1004c	7	NonEssential	0	3454	0	1	7	384	0.47237	4e-06	2	2463	-0.19491	0.475641	3	769	0.24741	0.893681	1	3195	-0.2311	0.822712	4	478	0.23439	0.153656
RVBD1005c:pabB	109	Essential	10	967	-0.39908	1	69	3801	0.45814	1.2e-05	56	61	-1.0148	2e-05	23	2881	0.21828	1	59	159	-1.0169	1.1e-05	24	2882	0.23959	1
RVBD1006:RVBD1006	16	NonEssential	2	1464	-0.30472	1	13	1710	0.33309	1.9e-05	10	550	-0.25049	0.003747	0	3931	0	1	15	199	-0.35761	1.1e-05	0	3899	0	1
RVBD1007c:metS	127	Essential	9	1068	-0.34529	1	106	262	0.85101	4e-06	10	3927	-0.45199	1	77	49	0.68712	2e-05	4	4001	-0.47373	1	102	36	0.73624	1.9e-05
RVBD1008:tatD	6	NonEssential	0	3361	0	1	6	1363	0.44837	0.000296	1	3136	-0.21075	0.811656	0	2457	0	1	2	2539	-0.34057	0.409546	2	1470	0.13235	1
RVBD1009:rpfB	6	NonEssential	0	2748	0	1	6	860	0.65546	2.6e-05	1	3357	-0.11824	0.927715	1	896	0.36311	1	0	3580	0	1	3	603	0.23776	0.381164
RVBD1010:ksgA	9	NonEssential	0	2253	0	1	6	3018	0.60713	0.008062	5	713	-0.72173	0.012591	1	2793	0.3119	1	2	2404	-0.81411	0.298398	4	495	0.5444	0.166398
RVBD1011:ispE	91	Essential	2	3813	-0.29082	1	72	2767	0.54672	4e-06	14	3798	-0.29618	1	27	1089	0.21926	0.532561	34	3069	-0.28746	0.027478	16	3521	0.21804	1
RVBD1012:RVBD1012	3	NonEssential	0	3173	0	1	3	1685	0.38625	0.002056	0	3088	0	0.838481	0	1915	0	1	0	3280	0	0.973837	1	1512	0.12496	1
RVBD1013:pks16	20	NonEssential	1	2898	-0.13134	1	14	3550	0.38765	0.007858	11	800	-0.28335	0.012511	2	3479	0.16409	1	6	3177	-0.17975	0.604106	5	1856	0.19542	1
RVBD1014c:pth	37	Essential	3	1655	-0.22599	1	29	2585	0.57034	4e-06	3	3788	-0.13801	1	17	349	0.26328	0.005577	8	3734	-0.2356	0.9808	11	1287	0.20221	1
RVBD1015c:rplY	48	Essential	0	3951	0	1	44	562	0.57563	4e-06	4	3771	-0.33383	1	31	136	0.28995	2e-05	12	3552	-0.1996	0.62422	23	319	0.32192	0.00181
RVBD1016c:lpqT	13	NonEssential	2	390	-0.69534	1	9	3688	0.30404	0.103312	5	1854	-0.20515	0.196215	2	1724	0.26251	1	3	3455	-0.098685	0.9148	5	896	0.17912	0.759639
RVBD1017c:prsA	91	Essential	4	2112	-0.7191	1	75	1633	0.51225	4e-06	13	3865	-0.50721	1	50	146	0.27479	2e-05	8	3935	-0.24092	1	69	66	0.40215	1.9e-05
RVBD1018c:glmU	87	Essential	1	3869	-0.45267	1	84	15	0.7797	4e-06	7	3917	-0.16157	1	50	69	0.48139	2e-05	18	3805	-0.23804	0.894974	41	195	0.57685	1.9e-05
RVBD1019:RVBD1019	5	NonEssential	0	2521	0	1	5	2572	0.39466	0.010124	4	836	-0.4992	0.030985	0	3475	0	1	4	805	-0.51818	0.006037	0	3330	0	1
RVBD1020:mfd	23	NonEssential	1	2806	-0.27509	1	20	1852	0.53686	4e-06	12	783	-0.28127	0.009908	2	3447	0.17667	1	17	417	-0.37172	1.1e-05	0	3777	0	1
RVBD1021:RVBD1021	6	NonEssential	2	681	-0.24221	1	2	2647	0.64897	0.007538	3	1867	-0.14501	0.233259	0	3010	0	1	0	3521	0	0.991972	3	738	0.14574	0.570309
RVBD1022:lpqU	7	NonEssential	4	64	-0.30257	1	2	3717	0.3899	0.217978	6	395	-0.30453	0.001492	0	3708	0	1	7	305	-0.30498	1.1e-05	0	3825	0	1
RVBD1023:eno	71	Essential	6	1651	-0.27271	1	51	2674	0.49182	4e-06	46	103	-0.53957	2e-05	3	1318	0.23941	0.933628	38	878	-0.4469	1.1e-05	9	3657	0.30126	1
RVBD1024:RVBD1024	31	Essential	1	2503	-0.40876	1	27	2097	0.5048	4e-06	13	1215	-0.52818	0.031722	5	505	0.2346	0.140715	12	831	-0.53273	8.5e-05	7	2041	0.30747	1
RVBD1025:RVBD1025	42	Essential	0	3954	0	1	38	417	0.43903	4e-06	8	3100	-0.43317	0.622628	13	1078	0.19048	0.9279	20	1776	-0.22008	0.002889	8	2604	0.17147	1
RVBD1026:RVBD1026	6	NonEssential	0	3898	0	1	6	320	0.71075	4e-06	2	2114	-0.32034	0.338814	0	2785	0	1	2	2172	-0.35725	0.245342	1	2060	0.13603	1
RVBD1027c:kdpE	9	NonEssential	1	1222	-0.16633	1	7	3107	0.28916	0.016177	2	2918	-0.13936	0.710925	4	507	0.21278	0.305473	1	3164	-0.19955	0.753942	3	865	0.31702	0.819637
RVBD1028A:kdpF	6	NonEssential	3	132	-0.22973	1	2	3938	0.19226	0.615596	4	507	-0.34617	0.00377	1	1155	0.21162	1	4	1283	-0.26708	0.030663	1	1425	0.26553	1
RVBD1028c:kdpD	16	NonEssential	1	2435	-0.12292	1	15	356	0.61105	4e-06	4	3161	-0.15183	0.844193	2	3109	0.12401	1	9	1386	-0.173	0.011351	1	3473	0.16637	1
RVBD1029:kdpA	25	NonEssential	0	3947	0	1	25	276	0.48175	4e-06	9	1959	-0.28122	0.161885	4	3014	0.18354	1	10	2709	-0.22965	0.235211	1	3740	0.19826	1
RVBD1030:kdpB	11	NonEssential	0	3856	0	1	11	485	0.45299	4e-06	4	1905	-0.33976	0.221049	1	2658	0.31223	1	4	1980	-0.46009	0.130048	1	2587	0.25598	1
RVBD1031:kdpC	6	NonEssential	0	3057	0	1	6	186	0.78875	4e-06	3	1552	-0.39455	0.144409	0	2436	0	1	4	1118	-0.36718	0.023887	1	1063	0.42945	0.994258
RVBD1032c:trcS	6	NonEssential	0	3234	0	1	6	1060	0.48521	4.4e-05	2	2566	-0.15867	0.499907	2	708	0.17038	0.841627	1	2281	-0.37227	0.290297	0	3051	0	1
RVBD1033c:trcR	14	NonEssential	7	56	-0.16774	1	7	3716	0.36096	0.109724	7	1438	-0.16766	0.100104	1	3250	0.11007	1	3	3114	-0.2661	0.620833	1	3476	0.0536	1
RVBD1034c:RVBD1034c	5	NonEssential	2	543	-0.26289	1	2	3802	0.28429	0.3323	1	3103	-0.13944	0.775416	0	2866	0	1	0	3504	0	1	0	2547	0	1
RVBD1035c:RVBD1035c	5	NonEssential	0	2523	0	1	5	1656	0.456	0.00099	0	3657	0	1	3	540	0.11184	0.378897	0	3494	0	1	3	545	0.23197	0.27036
RVBD1036c:RVBD1036c	6	NonEssential	0	1994	0	1	4	3148	0.39103	0.047051	4	788	-0.24409	0.024066	2	954	0.30687	1	3	2298	-0.12057	0.301132	1	2332	0.23265	1
RVBD1037c:esxI	5	NonEssential	0	2859	0	1	5	2196	0.27839	0.003953	3	615	-0.36183	0.009337	2	637	0.23429	0.700434	3	601	-0.55892	0.001759	2	656	0.36051	0.499294
RVBD1038c:esxJ	3	NonEssential	0	3472	0	1	3	1088	0.49066	0.000363	0	3363	0	1	1	581	0.40364	0.519014	0	3235	0	0.946931	2	703	0.35887	0.537706
RVBD1039c:PPE15	6	NonEssential	0	2252	0	1	5	1168	0.28427	6.7e-05	4	1078	-0.14146	0.051161	0	3418	0	1	3	2265	-0.19256	0.281497	0	2936	0	1
RVBD1040c:PE8	6	NonEssential	1	1492	-0.082943	1	4	789	0.61073	1.2e-05	0	3433	0	0.999633	2	690	0.23283	0.77813	1	3471	-0.083164	0.932431	2	726	0.36381	0.551865
RVBD1041c:RVBD1041c	9	NonEssential	0	3112	0	1	7	1044	0.52317	4e-06	3	2744	-0.11248	0.629048	0	3721	0	1	2	2383	-0.35417	0.273686	1	2906	0.11979	1
RVBD1042c:RVBD1042c	4	NonEssential	0	1912	0	1	3	809	0.77867	5e-05	3	708	-0.2197	0.019601	1	1708	0.09981	1	1	2150	-0.3977	0.24718	1	1823	0.11809	1
RVBD1043c:RVBD1043c	13	NonEssential	0	3263	0	1	11	1878	0.63805	6.1e-05	2	3445	-0.19667	1	3	1253	0.22664	1	4	2517	-0.38559	0.258696	6	661	0.22138	0.512907
RVBD1044:RVBD1044	35	NonEssential	0	3699	0	1	34	151	0.60862	4e-06	0	3982	0	1	19	294	0.24087	0.001833	3	3902	-0.16296	1	10	1439	0.19744	1
RVBD1045:RVBD1045	7	NonEssential	0	2637	0	1	6	915	0.4576	4e-06	1	3242	-0.21234	0.87972	1	1777	0.15073	1	2	3113	-0.12481	0.721709	4	602	0.15044	0.441382
RVBD1046c:RVBD1046c	9	NonEssential	0	2076	0	1	7	3233	0.3725	0.032215	4	1972	-0.23897	0.239624	3	1075	0.30836	1	4	2387	-0.18531	0.27762	3	1210	0.15632	1
RVBD1047:RVBD1047	19	NonEssential	1	1964	-0.10128	1	16	39	0.63965	4e-06	14	215	-0.16166	2e-05	2	2862	0.2065	1	15	278	-0.26502	1.1e-05	2	1821	0.43615	1
RVBD1048c:RVBD1048c	5	NonEssential	1	151	-0.94767	1	4	1868	0.46549	0.002006	4	699	-0.19752	0.013731	0	2413	0	1	2	1606	-0.42023	0.088738	1	1894	0.14546	1
RVBD1049:RVBD1049	2	NonEssential	0	1315	0	1	1	3759	0.28843	0.380221	0	3204	0	0.986067	0	1338	0	1	0	2937	0	0.774106	0	1843	0	1
RVBD1050:RVBD1050	8	NonEssential	0	2807	0	1	7	433	0.5357	4e-06	2	2706	-0.22952	0.608534	0	3383	0	1	3	2522	-0.15457	0.367207	0	2935	0	1
RVBD1051c:RVBD1051c	6	NonEssential	0	1716	0	1	5	1772	0.57795	0.001006	1	3200	-0.23758	0.843082	1	1709	0.1685	1	0	3716	0	1	2	1286	0.1591	1
RVBD1052:RVBD1052	7	NonEssential	0	2985	0	1	7	2008	0.28019	0.001437	0	3609	0	1	0	3388	0	1	0	3635	0	1	0	2733	0	1
RVBD1053c:RVBD1053c	5	NonEssential	0	2373	0	1	4	2766	0.44843	0.033301	2	2304	-0.2893	0.373272	1	1341	0.14482	1	3	1713	-0.3475	0.107886	2	1014	0.2116	0.921035
RVBD1054:RVBD1054	5	NonEssential	0	1479	0	1	1	556	1.088	4e-06	1	3144	-0.17279	0.80448	2	709	0.24525	0.774836	2	2211	-0.28597	0.28458	1	1407	0.20555	1
RVBD1055:RVBD1055	2	NonEssential	0	3692	0	1	2	710	0.95258	0.000122	0	3006	0	0.851683	1	914	0.16645	1	0	2930	0	0.766136	1	891	0.30073	0.633294
RVBD1056:RVBD1056	6	NonEssential	3	241	-0.30254	1	2	3729	0.41568	0.253262	3	1381	-0.3024	0.113948	0	2524	0	1	4	1400	-0.3806	0.048586	2	769	0.3461	0.630344
RVBD1057:RVBD1057	5	NonEssential	0	3731	0	1	5	726	0.56486	1.9e-05	5	310	-0.49845	0.000461	0	3833	0	1	5	358	-0.69031	1.1e-05	0	3633	0	1
RVBD1058:fadD14	13	NonEssential	1	1669	-0.27787	1	10	3297	0.40873	0.007832	6	1791	-0.18492	0.176791	1	3349	0.14076	1	6	2246	-0.21299	0.172178	1	2997	0.21195	1
RVBD1059:RVBD1059	8	NonEssential	0	2824	0	1	7	2744	0.32024	0.005351	5	703	-0.29006	0.018795	0	3404	0	1	5	1095	-0.3935	0.016002	1	2834	0.15931	1
RVBD1060:RVBD1060	8	NonEssential	2	254	-1.7661	1	4	3823	0.39402	0.261774	5	879	-0.2656	0.028645	1	1237	0.35026	1	5	1462	-0.25935	0.03833	1	2845	0.24202	1
RVBD1061:RVBD1061	6	NonEssential	1	1486	-0.091137	1	4	3758	0.29107	0.273375	3	2041	-0.19379	0.303566	1	2224	0.13607	1	2	2949	-0.22167	0.632945	0	2859	0	1
RVBD1062:RVBD1062	6	NonEssential	0	3430	0	1	6	580	0.55274	4e-06	2	1966	-0.39443	0.272199	1	887	0.29599	1	3	1388	-0.44035	0.038436	3	542	0.2914	0.326299
RVBD1063c:RVBD1063c	6	NonEssential	0	3564	0	1	6	480	0.54514	4e-06	1	3349	-0.12355	0.922197	1	1261	0.15312	1	1	3433	-0.096948	0.903872	5	347	0.21336	0.009719
RVBD1064c:lpqV	4	NonEssential	0	1629	0	1	3	3291	0.42564	0.092944	2	2312	-0.31564	0.431527	0	2384	0	1	1	2482	-0.42802	0.454795	1	1939	0.26933	1
RVBD1065:RVBD1065	7	NonEssential	0	2414	0	1	6	1120	0.53052	3.8e-05	3	2360	-0.13405	0.437472	0	2916	0	1	3	2595	-0.17339	0.433545	1	1680	0.25265	1
RVBD1066:RVBD1066	5	NonEssential	0	2738	0	1	5	2327	0.22242	0.005584	2	2596	-0.26689	0.554186	0	2696	0	1	2	2490	-0.30701	0.378717	2	1196	0.14515	1
RVBD1067c:PE-PGRS19	6	NonEssential	0	2468	0	1	5	1157	0.4125	6.7e-05	0	3612	0	1	2	958	0.27913	1	2	3029	-0.19038	0.709015	3	778	0.16493	0.633294
RVBD1068c:PE-PGRS20	5	NonEssential	0	1447	0	1	3	583	0.3438	1.2e-05	2	2288	-0.24685	0.368686	1	854	0.3492	1	4	1179	-0.21127	0.033022	1	944	0.55486	0.829678
RVBD1069c:RVBD1069c	11	NonEssential	0	2867	0	1	10	237	0.61691	4e-06	1	3618	-0.13821	1	3	905	0.25673	1	1	3565	-0.1913	0.994797	6	508	0.12379	0.213115
RVBD1070c:echA8	8	NonEssential	0	2000	0	1	6	2680	0.47628	0.004695	3	2211	-0.25614	0.321918	2	1324	0.18597	1	0	3755	0	1	1	1815	0.26865	1
RVBD1071c:echA9	8	NonEssential	1	707	-1.1662	1	7	1310	0.34572	5.6e-05	2	1826	-0.28218	0.21504	1	2592	0.099257	1	3	1874	-0.34157	0.121845	3	1104	0.12427	1
RVBD1072:RVBD1072	14	NonEssential	2	814	-0.30553	1	10	2514	0.5627	0.000453	13	153	-0.35545	2e-05	0	4002	0	1	14	130	-0.90613	1.1e-05	0	3956	0	1
RVBD1073:RVBD1073	8	NonEssential	0	3138	0	1	8	665	0.44086	4e-06	4	1054	-0.18673	0.046686	0	3166	0	1	4	1238	-0.42201	0.02085	1	1965	0.24964	1
RVBD1074c:fadA3	9	NonEssential	0	3952	0	1	9	261	0.56078	4e-06	2	2914	-0.17454	0.710184	1	1571	0.17331	1	3	2525	-0.27592	0.389039	2	1383	0.23365	1
RVBD1075c:RVBD1075c	6	NonEssential	0	2406	0	1	5	2335	0.50794	0.004633	2	2730	-0.30352	0.60772	0	2280	0	1	1	3200	-0.3766	0.789658	1	1589	0.18674	1
RVBD1076:lipU	10	NonEssential	1	1097	-0.25411	1	8	2114	0.57615	0.000677	3	871	-0.645	0.02392	1	2849	0.1519	1	5	984	-0.33289	0.006832	0	3327	0	1
RVBD1077:cbs	6	NonEssential	0	3788	0	1	6	349	0.59371	4e-06	4	701	-0.33411	0.019723	0	2520	0	1	4	614	-0.51774	0.00147	0	2817	0	1
RVBD1078:pra	7	NonEssential	0	2634	0	1	6	841	0.48552	4e-06	1	3342	-0.22443	0.911498	0	2682	0	1	1	3577	-0.13687	1	3	836	0.23	0.676642
RVBD1079:metB	6	NonEssential	1	378	-0.83915	1	4	1803	0.56003	0.001042	3	1494	-0.37172	0.137448	0	3107	0	1	4	1301	-0.27244	0.032982	1	2211	0.11579	1
RVBD1080c:greA	5	NonEssential	0	3200	0	1	5	1645	0.45394	0.000931	1	2909	-0.37009	0.67997	1	1635	0.16429	1	1	3180	-0.22257	0.761138	0	2300	0	1
RVBD1081c:RVBD1081c	6	NonEssential	0	3388	0	1	6	1204	0.43386	0.000122	2	2100	-0.25484	0.324243	3	685	0.11656	0.774122	1	3107	-0.13347	0.749198	2	1107	0.20385	1
RVBD1082:mca	7	NonEssential	0	2728	0	1	6	1025	0.77486	3.2e-05	1	2743	-0.28119	0.607065	3	570	0.44431	0.513562	1	2599	-0.42708	0.434141	3	751	0.4876	0.597137
RVBD1083:RVBD1083	6	NonEssential	1	1357	-0.18354	1	5	2852	0.32044	0.024587	1	2941	-0.2488	0.740239	2	808	0.33947	0.999217	2	3033	-0.11462	0.710088	2	942	0.25675	0.892364
RVBD1084:RVBD1084	18	NonEssential	4	450	-0.23088	1	12	2118	0.49103	5e-05	4	2612	-0.27729	0.466458	1	1646	0.36564	1	9	1711	-0.23541	0.025084	4	2075	0.14982	1
RVBD1085c:RVBD1085c	10	NonEssential	0	2961	0	1	9	1559	0.38491	0.000158	1	3244	-0.20044	0.89304	2	1251	0.23105	1	1	3216	-0.26931	0.79504	2	1842	0.22914	1
RVBD1086:RVBD1086	6	NonEssential	0	3424	0	1	6	1254	0.4652	0.000183	1	2910	-0.33441	0.732387	1	2028	0.17503	1	1	3237	-0.25419	0.805608	3	721	0.19383	0.548547
RVBD1087:PE-PGRS21	6	NonEssential	0	1990	0	1	5	1550	0.24217	0.00061	1	2723	-0.28795	0.603369	0	2903	0	1	3	2378	-0.18178	0.363742	0	2907	0	1
RVBD1087A:RVBD1087A	6	NonEssential	0	1576	0	1	4	3500	0.38556	0.119348	1	2950	-0.28966	0.744028	1	2094	0.063665	1	2	2735	-0.38983	0.490172	2	1115	0.13572	1
RVBD1088:PE9	4	NonEssential	1	1015	-0.17986	1	2	1580	0.53197	0.001161	3	1319	-0.088617	0.117023	0	3228	0	1	2	2054	-0.18422	0.223202	0	2647	0	1
RVBD1089:PE10	2	NonEssential	0	3716	0	1	2	755	0.59995	0.000127	0	2819	0	0.705697	0	1807	0	1	0	3338	0	1	2	558	0.14274	0.400065
RVBD1089A:celA2a	2	NonEssential	0	3525	0	1	2	1094	0.62769	0.000458	0	2861	0	0.735987	0	1573	0	1	1	2704	-0.12741	0.567564	0	1915	0	1
RVBD1090:celA2b	5	NonEssential	0	1741	0	1	3	3838	0.18292	0.386368	0	3584	0	1	0	2049	0	1	0	3453	0	0.967493	2	1118	0.12183	1
RVBD1091:PE-PGRS22	5	NonEssential	2	186	-0.73015	1	3	1020	0.60193	6.7e-05	2	2284	-0.25992	0.36673	0	2478	0	1	1	3378	-0.092065	0.916307	2	1030	0.23071	0.943622
RVBD1092c:coaA	85	Essential	6	1362	-0.37542	1	73	347	0.50455	4e-06	7	3525	-0.42594	0.820698	58	67	0.2876	2e-05	7	1413	-1.5087	1.1e-05	64	68	0.42672	1.9e-05
RVBD1093:glyA1	119	Essential	4	3123	-0.22776	1	108	164	0.54296	4e-06	18	3783	-0.28612	1	44	471	0.20039	0.015127	35	3060	-0.37363	0.026749	27	2740	0.2005	1
RVBD1094:desA2	61	Essential	4	2438	-0.31803	1	43	3119	0.52079	4e-06	13	3393	-0.42967	0.792291	25	389	0.29006	0.007383	6	3909	-0.32612	1	35	102	0.68677	1.9e-05
RVBD1095:phoH2	9	NonEssential	0	2979	0	1	8	1683	0.50166	0.000286	2	3227	-0.16159	0.90511	2	1552	0.1493	1	2	2955	-0.21427	0.590803	2	1673	0.26667	1
RVBD1096:RVBD1096	15	NonEssential	0	2701	0	1	10	946	0.67865	4e-06	2	3569	-0.1662	1	0	3816	0	1	11	538	-0.4297	0.000101	0	3802	0	1
RVBD1097c:RVBD1097c	10	NonEssential	0	3760	0	1	10	672	0.38534	4e-06	2	2544	-0.63253	0.485512	3	828	0.35251	0.984898	2	2583	-0.97316	0.372142	6	430	0.21461	0.076425
RVBD1098c:fum	127	Essential	5	1378	-0.48882	1	104	203	0.59147	4e-06	16	3933	-0.21815	1	66	135	0.30388	2e-05	51	2832	-0.30593	0.009888	37	579	0.32892	0.177611
RVBD1099c:glpX	11	Essential	0	2241	0	1	10	1409	0.65116	4.4e-05	0	3878	0	1	8	289	0.42669	0.003386	0	3840	0	1	8	321	0.3329	0.003879
RVBD1100:RVBD1100	7	NonEssential	0	2217	0	1	6	2412	0.51588	0.003476	1	3441	-0.1868	0.988345	1	1547	0.16974	1	1	3263	-0.36608	0.838074	2	1025	0.24182	1
RVBD1101c:RVBD1101c	15	NonEssential	5	182	-0.23217	1	8	2580	0.522	0.000557	5	1865	-0.28552	0.176431	1	1766	0.22764	1	9	1292	-0.2106	0.010559	4	938	0.28197	0.861433
RVBD1102c:mazF3	6	NonEssential	0	3219	0	1	6	1444	0.47025	0.000565	0	3552	0	1	1	2215	0.20403	1	2	3025	-0.17756	0.705974	1	2177	0.13646	1
RVBD1103c:mazE3	7	NonEssential	2	564	-0.41758	1	5	2239	0.54884	0.002394	0	3544	0	1	2	1110	0.21627	1	1	3283	-0.30448	0.843752	3	776	0.48442	0.623432
RVBD1104:RVBD1104	6	NonEssential	1	1481	-0.17774	1	4	3168	0.3524	0.048335	3	2096	-0.099262	0.32198	0	3130	0	1	3	1791	-0.31434	0.128294	0	2876	0	1
RVBD1105:RVBD1105	5	NonEssential	0	3297	0	1	5	1488	0.53771	0.000573	2	2625	-0.1581	0.575002	0	2652	0	1	0	3463	0	0.974604	1	2059	0.15	1
RVBD1106c:RVBD1106c	9	NonEssential	2	817	-0.11403	1	7	788	0.73984	4e-06	4	1809	-0.24053	0.194671	0	3222	0	1	3	1931	-0.37033	0.142271	1	2756	0.13641	1
RVBD1107c:xseB	4	NonEssential	0	3335	0	1	4	1427	0.39119	0.000773	2	2199	-0.1322	0.349541	0	2311	0	1	1	2845	-0.14079	0.572421	2	898	0.18798	0.79127
RVBD1108c:xseA	9	NonEssential	0	2730	0	1	8	631	0.60578	4e-06	3	2129	-0.2114	0.312551	1	2176	0.16189	1	5	1881	-0.1624	0.11944	1	2739	0.11668	1
RVBD1109c:RVBD1109c	6	NonEssential	0	2162	0	1	5	3116	0.31324	0.040945	2	2859	-0.11855	0.716215	1	1415	0.17366	1	1	3190	-0.21659	0.788523	2	1402	0.084897	1
RVBD1110:lytB2	77	Essential	6	1287	-0.45324	1	69	325	0.63072	4e-06	16	3486	-0.45019	0.82163	26	456	0.25325	0.020765	50	247	-0.54675	1.1e-05	5	3792	0.21765	1
RVBD1111c:RVBD1111c	99	Essential	9	1456	-0.25144	1	68	548	0.57108	4e-06	60	35	-1.281	2e-05	23	668	0.30684	0.119804	77	68	-1.3508	1.1e-05	13	3121	0.37249	1
RVBD1112:RVBD1112	6	NonEssential	0	1640	0	1	4	3191	0.37084	0.049099	3	1897	-0.20648	0.241667	1	1974	0.20534	1	1	3320	-0.17799	0.837999	2	881	0.30889	0.861433
RVBD1113:vapB32	3	NonEssential	0	2446	0	1	3	2411	0.35556	0.020862	0	3323	0	1	1	1353	0.075055	1	0	3710	0	1	3	370	0.15764	0.010888
RVBD1114:vapC32	7	NonEssential	1	1433	-0.13974	1	5	1579	0.45425	0.000439	6	350	-0.31868	0.000856	0	3420	0	1	5	729	-0.40025	0.003009	1	2637	0.083054	1
RVBD1115:RVBD1115	6	NonEssential	0	1623	0	1	4	3699	0.2686	0.233299	3	2031	-0.20672	0.291239	0	2395	0	1	4	1399	-0.24879	0.039865	0	3491	0	1
RVBD1116:RVBD1116	2	NonEssential	2	128	-0.62193	1	0	4000	0	1	0	2829	0	0.716185	0	1711	0	1	1	2602	-0.20464	0.479964	1	1055	0.13005	0.910757
RVBD1116A:RVBD1116A	5	NonEssential	0	1818	0	1	3	3506	0.29123	0.145253	4	889	-0.2546	0.040067	0	2868	0	1	3	1804	-0.10887	0.126012	0	2373	0	1
RVBD1117:RVBD1117	5	NonEssential	0	3395	0	1	5	545	0.57065	4e-06	1	2351	-0.2702	0.398466	0	3082	0	1	2	2409	-0.22209	0.339607	2	849	0.15712	0.709201
RVBD1118c:RVBD1118c	7	NonEssential	1	1060	-0.31132	1	5	2842	0.44285	0.007538	2	1780	-0.33669	0.201018	1	2474	0.16351	1	3	2613	-0.22018	0.449577	1	1731	0.26485	1
RVBD1119c:RVBD1119c	3	NonEssential	0	2614	0	1	3	2460	0.40078	0.022062	0	3281	0	0.989782	1	1254	0.1118	1	0	3376	0	1	2	712	0.17871	0.548547
RVBD1120c:RVBD1120c	6	NonEssential	0	3272	0	1	6	1156	0.57987	6.1e-05	3	1741	-0.18083	0.191691	2	1138	0.19135	1	3	1871	-0.3786	0.139467	2	1486	0.15485	1
RVBD1121:zwf1	14	NonEssential	0	3337	0	1	13	964	0.55461	4e-06	8	743	-0.2003	0.012801	0	3549	0	1	6	2008	-0.38443	0.113466	1	2600	0.29954	1
RVBD1122:gnd2	74	Essential	2	3581	-0.428	1	66	543	0.46134	4e-06	9	3862	-0.16861	1	33	313	0.2225	0.000602	16	3685	-0.25068	0.561474	27	468	0.25569	0.068743
RVBD1123c:bpoB	12	NonEssential	3	458	-0.15078	1	8	1226	0.52871	1.9e-05	3	2724	-0.18001	0.610257	2	1514	0.20001	1	3	2288	-0.43617	0.191734	4	975	0.15377	0.906974
RVBD1124:ephC	9	NonEssential	0	2534	0	1	8	957	0.46709	4e-06	4	1225	-0.41009	0.063367	1	2661	0.12096	1	7	765	-0.33264	0.00238	1	2686	0.14024	1
RVBD1125:RVBD1125	6	NonEssential	2	451	-0.30783	1	3	3703	0.25694	0.233299	1	2669	-0.25735	0.560646	0	2543	0	1	2	2843	-0.20023	0.561293	2	1248	0.13258	1
RVBD1126c:RVBD1126c	6	NonEssential	0	2236	0	1	4	2006	0.5815	0.002003	1	3214	-0.11156	0.846433	3	624	0.18061	0.56784	0	3778	0	1	5	332	0.29177	0.005405
RVBD1127c:ppdK	8	NonEssential	0	2050	0	1	7	2903	0.36818	0.00747	1	3498	-0.12999	1	5	417	0.16536	0.064797	0	3973	0	1	8	165	0.51752	1.9e-05
RVBD1128c:RVBD1128c	7	NonEssential	1	1541	-0.10626	1	5	3071	0.34426	0.038767	2	2735	-0.35988	0.600978	1	2308	0.10627	1	2	2597	-0.27973	0.433545	1	2146	0.15594	1
RVBD1129c:RVBD1129c	15	NonEssential	3	630	-0.30465	1	10	3049	0.36561	0.002402	2	3596	-0.25857	1	7	485	0.21109	0.172123	1	3765	-0.33794	1	10	254	0.3129	0.000157
RVBD1130:prpD	12	NonEssential	3	199	-2.1751	1	7	3284	0.38028	0.007836	10	135	-0.53184	2e-05	0	3466	0	1	10	135	-1.6772	1.1e-05	2	1627	0.46122	1
RVBD1131:prpC	7	NonEssential	1	347	-0.67196	1	6	2921	0.27191	0.020221	7	119	-0.45416	2e-05	0	4012	0	1	7	126	-1.3558	1.1e-05	0	3999	0	1
RVBD1132:RVBD1132	25	NonEssential	1	1071	-0.9657	1	19	2806	0.431	0.000188	10	1064	-0.3942	0.022572	8	953	0.24477	0.939167	9	1275	-0.548	0.002586	6	1456	0.26785	1
RVBD1133c:metE	200	Essential	7	3703	-0.20365	1	167	1170	0.53293	4e-06	28	3970	-0.23637	1	69	527	0.23664	0.032142	69	3659	-0.23277	0.386579	44	2375	0.28816	1
RVBD1134:RVBD1134	2	NonEssential	0	2019	0	1	2	3008	0.72657	0.087867	1	2490	-0.35979	0.450311	1	656	0.60065	0.623798	0	3329	0	1	2	565	0.41816	0.418093
RVBD1135A:RVBD1135A	4	NonEssential	0	2194	0	1	4	2891	0.30689	0.045243	0	3532	0	1	2	858	0.15524	1	0	3330	0	0.930555	2	950	0.28237	0.873716
RVBD1135c:PPE16	16	NonEssential	2	918	-0.27442	1	6	3876	0.36485	0.200857	6	2343	-0.18689	0.330085	2	3103	0.15553	1	8	1922	-0.20885	0.053075	2	2970	0.17285	1
RVBD1137c:RVBD1137c	6	NonEssential	0	3554	0	1	6	718	0.56148	4e-06	2	2780	-0.18921	0.660825	0	2575	0	1	3	1837	-0.38298	0.133338	0	3355	0	1
RVBD1138c:RVBD1138c	6	NonEssential	0	3451	0	1	6	1221	0.30363	0.000173	1	2929	-0.15803	0.734469	1	1665	0.12725	1	1	3450	-0.080696	0.916307	1	2488	0.072453	1
RVBD1139c:RVBD1139c	8	NonEssential	0	3275	0	1	8	1519	0.29774	0.000153	1	3084	-0.17013	0.816896	3	978	0.13367	1	3	2800	-0.12036	0.514328	3	1151	0.14929	1
RVBD1140:RVBD1140	7	NonEssential	0	2998	0	1	7	1976	0.35976	0.001381	1	3174	-0.23899	0.844193	1	1969	0.1511	1	0	3749	0	1	3	852	0.15723	0.719277
RVBD1141c:echA11	7	NonEssential	2	496	-0.26986	1	5	1860	0.44753	0.001071	1	3209	-0.18155	0.869202	1	1898	0.15274	1	0	3625	0	1	3	859	0.15487	0.723758
RVBD1142c:echA10	7	NonEssential	0	2981	0	1	7	1820	0.4325	0.00099	1	3232	-0.15473	0.877713	1	2193	0.14431	1	1	3169	-0.62524	0.812379	1	2534	0.061566	1
RVBD1143:mcr	7	NonEssential	1	1369	-0.29933	1	6	644	0.63966	4e-06	3	1777	-0.13552	0.200583	0	3034	0	1	3	1652	-0.26717	0.083043	1	2395	0.21126	1
RVBD1144:RVBD1144	6	NonEssential	3	120	-0.1837	1	2	3812	0.34344	0.320969	2	2460	-0.12631	0.446465	1	2203	0.13734	1	4	1501	-0.15435	0.069054	1	1702	0.1624	1
RVBD1144Ac:RVBD1144Ac	5	NonEssential	0	1520	0	1	3	3727	0.2147	0.274052	2	2641	-0.11675	0.580439	0	3295	0	1	0	3583	0	1	2	1246	0.12778	1
RVBD1145:mmpL13a	7	NonEssential	0	2243	0	1	6	1975	0.45718	0.001372	5	749	-0.15875	0.01716	0	3058	0	1	5	1151	-0.17852	0.01838	0	3147	0	1
RVBD1146:mmpL13b	9	NonEssential	2	870	-0.09331	1	6	3568	0.29915	0.100244	7	402	-0.20889	0.001619	0	3670	0	1	6	1027	-0.29649	0.009415	0	3400	0	1
RVBD1147:RVBD1147	7	NonEssential	1	844	-0.49544	1	5	2634	0.5202	0.005158	3	1847	-0.27033	0.221408	0	2926	0	1	3	2367	-0.34807	0.301646	0	2912	0	1
RVBD1148c:RVBD1148c	11	NonEssential	0	2896	0	1	9	1390	0.23301	3.8e-05	2	2912	-0.17891	0.681341	2	1804	0.12927	1	3	2585	-0.27337	0.364458	7	384	0.14653	0.029665
RVBD1151c:RVBD1151c	6	NonEssential	1	901	-0.35481	1	5	2474	0.3652	0.006057	1	3285	-0.15267	0.888927	2	792	0.19233	0.98127	0	3933	0	1	6	198	0.40514	1.9e-05
RVBD1152:RVBD1152	5	NonEssential	0	3604	0	1	5	973	0.43707	5.6e-05	5	404	-0.19627	0.002427	0	3717	0	1	4	747	-0.30708	0.005219	0	2470	0	1
RVBD1153c:omt	7	NonEssential	0	1715	0	1	6	2058	0.4251	0.001631	2	1724	-0.56532	0.196402	2	1314	0.12536	1	3	1601	-0.24973	0.075547	2	1423	0.13293	1
RVBD1154c:RVBD1154c	8	NonEssential	0	2018	0	1	7	1961	0.36643	0.001118	3	2483	-0.15275	0.474846	0	3335	0	1	4	2203	-0.21879	0.207284	1	1496	0.24002	1
RVBD1155:RVBD1155	6	NonEssential	0	2320	0	1	5	589	0.73365	4e-06	0	3423	0	0.991891	3	636	0.19059	0.624877	2	2426	-0.31344	0.383045	1	1187	0.30881	1
RVBD1156:RVBD1156	7	NonEssential	0	2421	0	1	6	2827	0.46349	0.007331	3	2094	-0.44296	0.286621	3	842	0.15373	1	4	1854	-0.25807	0.126012	3	973	0.19806	0.942532
RVBD1157c:RVBD1157c	6	NonEssential	0	3831	0	1	6	521	0.65807	4e-06	0	3440	0	1	4	451	0.20764	0.184049	2	3023	-0.11096	0.704935	4	389	0.29286	0.052801
RVBD1158c:RVBD1158c	7	NonEssential	2	651	-0.42031	1	3	3946	0.24057	0.572958	7	231	-0.40072	5.5e-05	0	3913	0	1	7	419	-0.48915	0.000117	0	3695	0	1
RVBD1159:pimE	13	NonEssential	0	3026	0	1	12	1211	0.42565	4e-06	8	689	-0.36904	0.009879	0	3809	0	1	11	437	-0.43672	3.1e-05	0	3578	0	1
RVBD1159A:RVBD1159A	4	NonEssential	2	290	-0.21002	1	2	3602	0.43877	0.217122	3	936	-0.17874	0.036751	0	3091	0	1	0	3252	0	0.860281	2	786	0.15501	0.604098
RVBD1160:mutT2	6	NonEssential	0	2522	0	1	5	3087	0.46507	0.03984	1	3284	-0.15563	0.888927	1	2191	0.18132	1	1	3439	-0.091127	0.911838	2	968	0.30559	0.920469
RVBD1161:narG	29	NonEssential	1	3085	-0.18784	1	25	2392	0.34619	4e-06	12	1687	-0.32163	0.09441	3	2722	0.21701	1	13	2291	-0.35267	0.049316	6	2004	0.20646	1
RVBD1162:narH	8	NonEssential	1	410	-0.81195	1	7	3072	0.44338	0.023737	3	2545	-0.31462	0.515359	1	2197	0.31128	1	5	1627	-0.26959	0.086605	1	2558	0.29362	1
RVBD1163:narJ	5	NonEssential	0	1917	0	1	4	594	0.65835	1.2e-05	2	2412	-0.16877	0.432217	1	1350	0.13058	1	2	1889	-0.38383	0.142543	1	2012	0.091349	1
RVBD1164:narI	6	NonEssential	0	1839	0	1	4	321	0.80726	4e-06	4	1090	-0.20761	0.054156	0	3587	0	1	5	963	-0.26368	0.014995	0	2915	0	1
RVBD1165:typA	15	NonEssential	2	949	-0.3197	1	8	3630	0.43079	0.066331	13	150	-0.36515	2e-05	0	3989	0	1	13	204	-0.61385	1.1e-05	0	3871	0	1
RVBD1166:lpqW	158	Essential	3	3924	-0.25297	1	150	29	0.61759	4e-06	64	462	-0.36671	5.5e-05	28	3522	0.26143	1	134	46	-0.69246	1.1e-05	7	3897	0.13091	1
RVBD1167c:RVBD1167c	6	NonEssential	0	3158	0	1	6	317	0.65847	4e-06	1	3389	-0.082042	0.953757	4	466	0.1711	0.219497	0	3787	0	1	5	304	0.3182	0.004035
RVBD1168c:PPE17	4	NonEssential	1	946	-0.32536	1	2	1158	0.63546	0.000265	0	3248	0	0.923508	1	1508	0.12032	1	2	1764	-0.20526	0.142118	0	2447	0	1
RVBD1169c:lipX	5	NonEssential	0	2971	0	1	5	1261	0.21252	0.000349	2	1942	-0.153	0.259884	0	2303	0	1	0	3638	0	1	1	2130	0.1077	1
RVBD1170:mshB	8	NonEssential	1	1593	-0.22146	1	7	2909	0.44062	0.007529	4	1002	-0.54166	0.040194	2	1662	0.14715	1	4	1593	-0.69663	0.072005	0	3002	0	1
RVBD1171:RVBD1171	7	NonEssential	0	2809	0	1	6	2284	0.39695	0.002693	5	721	-0.34532	0.015098	1	1654	0.20805	1	4	1078	-0.3486	0.014414	1	2303	0.17153	1
RVBD1172c:PE12	9	NonEssential	2	534	-0.23513	1	7	3069	0.23146	0.008766	4	2009	-0.17827	0.253733	1	2528	0.16862	1	4	1722	-0.25317	0.086755	1	2223	0.26183	1
RVBD1173:fbiC	16	NonEssential	0	3277	0	1	13	1862	0.52129	3.2e-05	4	2902	-0.37454	0.657037	4	1481	0.19563	1	3	3304	-0.42195	0.754819	7	624	0.15484	0.392026
RVBD1174c:TB8.4	6	NonEssential	2	380	-0.73516	1	4	2856	0.6876	0.024587	5	411	-0.41635	0.002243	0	3674	0	1	5	276	-1.238	1.1e-05	0	3497	0	1
RVBD1175c:fadH	15	NonEssential	0	3190	0	1	13	2077	0.30007	5.6e-05	2	3183	-0.28721	0.859305	3	2133	0.093096	1	6	2696	-0.26864	0.33445	2	2924	0.068714	1
RVBD1176c:RVBD1176c	7	NonEssential	0	2525	0	1	6	1183	0.45673	6.7e-05	3	1677	-0.21779	0.193565	1	2247	0.17718	1	3	1134	-0.43779	0.017557	0	3015	0	1
RVBD1177:fdxC	20	Essential	0	3099	0	1	13	3013	0.65899	0.000915	0	3932	0	1	16	153	0.34649	2e-05	1	3666	-0.52294	1	16	191	0.48198	1.9e-05
RVBD1178:RVBD1178	8	NonEssential	0	3309	0	1	8	1458	0.37822	0.000137	4	1396	-0.25757	0.101878	0	3137	0	1	6	797	-0.28511	0.003144	1	2215	0.19207	1
RVBD1179c:RVBD1179c	23	NonEssential	6	156	-0.45615	1	13	3814	0.47166	0.092681	11	1164	-0.2193	0.033322	3	2909	0.16588	1	7	2840	-0.25455	0.291246	4	2074	0.30831	1
RVBD1181:pks4	39	NonEssential	2	2474	-0.28766	1	35	768	0.47629	4e-06	18	729	-0.24616	0.003775	3	3555	0.24428	1	4	3789	-0.41091	1	27	131	0.43994	1.9e-05
RVBD1182:papA3	12	NonEssential	2	930	-0.22246	1	9	3042	0.43177	0.003943	5	1971	-0.3017	0.224899	0	3505	0	1	0	3820	0	1	8	238	0.45097	5.5e-05
RVBD1183:mmpL10	30	NonEssential	1	3287	-0.1003	1	21	3286	0.49121	0.000349	16	607	-0.2082	0.002486	1	3926	0.13377	1	15	1685	-0.2969	0.00852	3	3233	0.18269	1
RVBD1184c:RVBD1184c	14	NonEssential	4	257	-0.2907	1	8	3928	0.24461	0.316687	12	137	-0.55598	2e-05	1	2928	0.18415	1	13	164	-1.45	1.1e-05	0	3676	0	1
RVBD1185c:fadD21	21	NonEssential	4	341	-0.37588	1	12	3865	0.31719	0.135136	6	2529	-0.26542	0.384991	1	3484	0.17173	1	1	3782	-0.21803	1	17	163	0.39783	1.9e-05
RVBD1186c:RVBD1186c	10	NonEssential	0	2346	0	1	8	1475	0.57418	0.000127	3	2634	-0.27644	0.532212	2	804	0.37884	0.922958	4	2623	-0.17639	0.392995	5	609	0.20403	0.394462
RVBD1187:rocA	10	NonEssential	0	3516	0	1	10	290	0.53794	4e-06	5	1389	-0.18024	0.089177	0	3706	0	1	5	2123	-0.3849	0.159981	1	2816	0.17551	1
RVBD1188:RVBD1188	11	NonEssential	1	1499	-0.69594	1	8	1998	0.52937	0.000183	4	1812	-0.3211	0.188005	0	3398	0	1	7	1246	-0.38221	0.014745	1	2576	0.33828	1
RVBD1189:sigI	6	NonEssential	0	2184	0	1	5	2929	0.36025	0.034593	1	2109	-0.55852	0.334354	1	1998	0.11736	1	3	1944	-0.32199	0.150004	2	1468	0.10895	1
RVBD1190:RVBD1190	8	NonEssential	2	208	-0.7042	1	6	381	0.74524	4e-06	3	2023	-0.19445	0.284219	0	3379	0	1	4	1996	-0.20224	0.144889	0	3256	0	1
RVBD1191:RVBD1191	8	NonEssential	0	1868	0	1	6	2274	0.39534	0.001599	3	2450	-0.14778	0.437268	0	2919	0	1	5	1583	-0.17825	0.069054	1	1758	0.16431	1
RVBD1192:RVBD1192	7	NonEssential	0	2313	0	1	5	1668	0.57561	0.000765	1	2628	-0.39125	0.542516	4	524	0.11055	0.357746	1	2753	-0.46662	0.510671	3	814	0.17653	0.651326
RVBD1193:fadD36	6	NonEssential	1	1168	-0.22266	1	5	1982	0.33623	0.001825	2	1923	-0.3322	0.246951	0	2542	0	1	2	1408	-0.60258	0.049483	0	2892	0	1
RVBD1194c:RVBD1194c	10	NonEssential	0	2145	0	1	8	1914	0.30707	0.000439	4	2216	-0.14567	0.321733	3	910	0.21253	1	2	3398	-0.10891	0.890063	3	1152	0.33043	1
RVBD1195:PE13	4	NonEssential	0	1401	0	1	2	3650	0.39455	0.259791	3	1027	-0.26159	0.046329	0	2651	0	1	2	2326	-0.32058	0.327795	1	1374	0.2294	1
RVBD1196:PPE18	11	NonEssential	0	3106	0	1	10	893	0.50586	4e-06	5	1576	-0.21351	0.121756	3	1189	0.19634	1	6	1518	-0.2472	0.032925	2	577	0.66179	0.352053
RVBD1197:esxK	4	NonEssential	0	4015	0	1	4	140	0.84955	4e-06	0	3840	0	1	4	262	0.2891	5.7e-05	0	3908	0	1	4	220	0.81756	1.9e-05
RVBD1198:esxL	2	NonEssential	0	3058	0	1	2	1890	0.46326	0.008044	0	3405	0	1	1	768	0.19967	0.815267	0	3525	0	1	2	466	0.2491	0.074459
RVBD1199c:RVBD1199c	2	NonEssential	0	1568	0	1	2	3346	0.14438	0.176737	2	463	-0.36055	0.000486	0	3652	0	1	2	385	-0.79883	3.1e-05	0	3729	0	1
RVBD1200:RVBD1200	18	NonEssential	1	2601	-0.20705	1	17	1255	0.39667	4e-06	8	581	-0.43321	0.003974	2	3278	0.14655	1	10	825	-0.51477	0.000954	2	3127	0.23987	1
RVBD1201c:dapD	71	Essential	0	3959	0	1	68	119	0.47367	4e-06	10	3541	-0.20525	0.882657	25	660	0.16585	0.18593	20	3181	-0.21233	0.201869	16	2480	0.18166	1
RVBD1202:dapE	105	Essential	2	3878	-0.31647	1	96	111	0.51085	4e-06	18	3844	-0.16673	1	27	2171	0.16819	1	41	2921	-0.27234	0.024444	14	3756	0.1955	1
RVBD1203c:RVBD1203c	5	NonEssential	0	1723	0	1	4	1956	0.48658	0.00215	0	3379	0	0.975089	1	1935	0.070643	1	0	3444	0	0.964701	1	1469	0.16699	1
RVBD1204c:RVBD1204c	7	NonEssential	0	2962	0	1	7	1676	0.37302	0.000775	3	1816	-0.1957	0.21048	0	2797	0	1	1	3456	-0.16757	0.914709	1	2502	0.11574	1
RVBD1205:RVBD1205	8	NonEssential	0	2202	0	1	4	3262	0.20705	0.044551	4	1408	-0.18279	0.103641	1	783	0.60589	0.886416	2	2277	-0.25316	0.265049	3	1171	0.19059	1
RVBD1206:fadD6	16	NonEssential	4	200	-0.50418	1	12	795	0.43256	4e-06	7	1521	-0.25384	0.096663	1	3586	0.19668	1	6	1101	-0.30921	0.005863	5	1300	0.19138	1
RVBD1207:folP2	8	NonEssential	0	3513	0	1	8	1124	0.3622	1.2e-05	0	3650	0	1	3	886	0.15359	1	0	3715	0	1	6	356	0.30458	0.015833
RVBD1208:gpgS	82	Essential	1	3886	-0.24157	1	66	2676	0.43515	4e-06	9	3807	-0.26143	1	47	120	0.27613	2e-05	11	3874	-0.18471	1	48	110	0.43807	1.9e-05
RVBD1209:RVBD1209	5	NonEssential	1	1127	-0.18638	1	4	3476	0.28545	0.136207	3	1257	-0.18506	0.080041	1	1931	0.10299	1	3	1879	-0.1393	0.142543	2	766	0.25256	0.651711
RVBD1210:tagA	10	NonEssential	3	431	-0.12125	1	7	2888	0.49077	0.004335	3	2444	-0.28901	0.441996	1	2956	0.15771	1	4	1653	-0.34085	0.063687	4	570	0.31447	0.319298
RVBD1211:RVBD1211	4	Essential	0	1980	0	1	3	3473	0.47754	0.156937	4	316	-0.85232	0.000152	0	3832	0	1	4	382	-0.97206	1.1e-05	0	3732	0	1
RVBD1212c:glgA	5	NonEssential	0	2980	0	1	5	963	0.52709	5.6e-05	0	3450	0	1	1	1710	0.13709	1	0	3534	0	1	2	1144	0.16466	1
RVBD1213:glgC	8	NonEssential	0	2356	0	1	5	3288	0.3354	0.045129	2	2141	-0.20355	0.305042	0	3463	0	1	5	1667	-0.24533	0.096183	0	3471	0	1
RVBD1214c:PE14	5	NonEssential	1	1134	-0.54242	1	4	3533	0.15584	0.151999	3	1347	-0.18982	0.094668	1	1992	0.2396	1	2	2744	-0.12327	0.540165	0	2796	0	1
RVBD1215c:RVBD1215c	16	NonEssential	2	1257	-0.31163	1	12	3051	0.39015	0.002397	6	2358	-0.19514	0.340172	3	663	0.32935	0.569146	6	2810	-0.18639	0.38119	6	962	0.255	0.920886
RVBD1216c:RVBD1216c	8	NonEssential	0	2091	0	1	6	823	0.35163	4e-06	4	1807	-0.17083	0.20859	3	990	0.14038	1	2	3111	-0.18139	0.709015	1	2742	0.080721	1
RVBD1217c:RVBD1217c	10	NonEssential	2	359	-0.65687	1	8	2863	0.42317	0.003906	3	2938	-0.18702	0.745807	0	3313	0	1	5	1794	-0.23198	0.096659	3	1432	0.20858	1
RVBD1218c:RVBD1218c	4	NonEssential	0	1376	0	1	3	2350	0.41418	0.006687	3	1252	-0.15944	0.088516	0	3387	0	1	2	1994	-0.23873	0.205255	1	1740	0.15949	1
RVBD1219c:RVBD1219c	9	NonEssential	1	456	-0.54066	1	8	1614	0.3477	0.000193	3	2692	-0.13374	0.585622	1	1989	0.13218	1	3	2633	-0.20557	0.417319	3	1142	0.14689	1
RVBD1220c:RVBD1220c	6	NonEssential	0	3252	0	1	6	1575	0.37533	0.000614	5	556	-0.24986	0.005742	0	3689	0	1	6	359	-0.3855	1.1e-05	0	3762	0	1
RVBD1221:sigE	5	NonEssential	0	1991	0	1	2	3899	0.28327	0.50867	3	1622	-0.26314	0.182435	0	2546	0	1	4	1146	-0.27212	0.028148	1	1573	0.26806	1
RVBD1222:rseA	6	Essential	0	3643	0	1	6	903	0.53813	3.2e-05	2	2631	-0.27034	0.542516	1	1537	0.19011	1	4	918	-0.43431	0.010226	0	3141	0	1
RVBD1223:htrA	87	Essential	3	3276	-0.5172	1	79	128	0.72291	4e-06	17	3623	-0.37074	0.932444	35	394	0.3054	0.003724	42	1059	-0.44728	1.1e-05	16	3326	0.26468	1
RVBD1224:tatB	31	Essential	0	3702	0	1	29	470	0.68075	4e-06	2	3839	-0.32042	1	13	525	0.30188	0.179868	8	3596	-0.27914	0.877134	10	772	0.28138	0.552687
RVBD1225c:RVBD1225c	6	NonEssential	0	2887	0	1	6	1524	0.416	0.000594	2	1842	-0.40194	0.225444	0	3041	0	1	1	1239	-0.74718	0.02814	2	1028	0.29641	0.969371
RVBD1226c:RVBD1226c	6	NonEssential	0	2588	0	1	5	767	0.53754	4e-06	4	1013	-0.19743	0.042849	0	2707	0	1	3	1754	-0.17549	0.124873	0	2857	0	1
RVBD1227c:RVBD1227c	6	NonEssential	0	1802	0	1	5	578	0.40023	4e-06	1	3135	-0.14779	0.810561	0	2689	0	1	4	1640	-0.12622	0.102858	1	1507	0.28954	1
RVBD1228:lpqX	8	NonEssential	0	2999	0	1	7	630	0.50756	4e-06	4	476	-0.4463	0.003264	2	1004	0.27762	1	6	482	-0.31309	0.000163	1	2053	0.41195	1
RVBD1229c:mrp	101	Essential	3	218	-5.2258	1	93	141	0.57732	4e-06	3	4033	-0.14396	1	81	36	0.33395	2e-05	6	4008	-0.17312	1	81	26	0.80324	1.9e-05
RVBD1230c:RVBD1230c	10	NonEssential	0	3656	0	1	10	880	0.42972	4e-06	5	1020	-0.37728	0.042065	1	1526	0.35426	1	8	657	-0.3189	0.001105	2	674	0.70661	0.555469
RVBD1231c:RVBD1231c	6	NonEssential	1	1231	-0.12826	1	5	1855	0.59659	0.001134	1	3125	-0.12339	0.807362	1	1064	0.29937	1	0	3657	0	1	1	1438	0.34275	1
RVBD1232c:RVBD1232c	6	NonEssential	0	2506	0	1	5	961	0.60346	3.2e-05	0	3643	0	1	3	410	0.26354	0.064124	1	3327	-0.19454	0.841533	5	339	0.36331	0.006891
RVBD1233c:RVBD1233c	8	NonEssential	0	2286	0	1	7	409	0.53407	4e-06	3	2471	-0.13957	0.456284	0	3251	0	1	2	2831	-0.458	0.543589	1	1691	0.40226	1
RVBD1234:RVBD1234	5	NonEssential	1	1219	-0.13273	1	4	2054	0.46032	0.002808	4	348	-0.45755	0.00088	1	1913	0.20102	1	4	611	-0.73915	0.001911	0	2322	0	1
RVBD1235:lpqY	6	NonEssential	0	3188	0	1	6	808	0.35903	1.2e-05	3	1459	-0.1824	0.126043	1	2057	0.098427	1	2	2082	-0.23452	0.196277	1	1849	0.1603	1
RVBD1236:sugA	5	NonEssential	1	688	-0.2756	1	4	1470	0.45839	0.000557	3	1220	-0.20761	0.077365	1	1527	0.16275	1	2	1833	-0.54294	0.132793	1	1360	0.29797	1
RVBD1237:sugB	8	NonEssential	1	983	-0.62079	1	6	3593	0.3232	0.123996	3	2538	-0.17435	0.514369	0	3224	0	1	2	3265	-0.18856	0.841533	0	3203	0	1
RVBD1238:sugC	15	NonEssential	0	3650	0	1	14	1882	0.25955	5e-05	11	332	-0.20619	0.00052	1	2799	0.18179	1	10	689	-0.34839	0.000602	0	3557	0	1
RVBD1239c:corA	7	NonEssential	2	544	-0.25709	1	4	3773	0.36574	0.247289	7	227	-0.26406	5.5e-05	0	3916	0	1	7	334	-0.35722	1.1e-05	0	3785	0	1
RVBD1240:mdh	10	Essential	0	3860	0	1	10	212	0.90134	4e-06	0	3666	0	1	9	138	0.64113	2e-05	0	3887	0	1	9	172	0.85985	1.9e-05
RVBD1241:RVBD1241	4	NonEssential	0	1886	0	1	3	3498	0.21014	0.163123	3	1243	-0.18895	0.087578	1	757	0.42256	0.921394	1	2900	-0.17708	0.589677	0	2194	0	1
RVBD1242:RVBD1242	5	NonEssential	0	2923	0	1	5	2103	0.65918	0.003368	1	3199	-0.14778	0.845245	3	572	0.2541	0.520279	2	2813	-0.21963	0.60242	1	1723	0.27903	1
RVBD1243c:PE-PGRS23	6	NonEssential	0	2183	0	1	4	1275	0.28173	0.000193	1	3397	-0.10873	0.96751	1	2148	0.086636	1	2	2970	-0.12587	0.658454	2	949	0.21283	0.903945
RVBD1244:lpqZ	7	NonEssential	0	2544	0	1	6	149	0.58533	4e-06	2	2720	-0.27972	0.592917	3	875	0.079017	1	2	3087	-0.27191	0.699811	1	2205	0.16884	1
RVBD1245c:RVBD1245c	7	NonEssential	2	751	-0.17219	1	4	3900	0.14478	0.44671	5	904	-0.17092	0.038244	1	1781	0.13709	1	4	1936	-0.15805	0.154006	0	3290	0	1
RVBD1246c:RVBD1246c	3	NonEssential	0	1690	0	1	2	2089	0.81269	0.004924	1	2504	-0.25515	0.446496	0	1452	0	1	0	3209	0	0.924825	2	782	0.17695	0.71276
RVBD1247c:RVBD1247c	2	NonEssential	0	1880	0	1	2	3141	0.33396	0.106291	2	1242	-0.24556	0.102165	0	2572	0	1	0	3212	0	1	1	1072	0.27409	0.942829
RVBD1248c:RVBD1248c	29	NonEssential	2	2361	-0.36219	1	20	3590	0.46275	0.00589	28	58	-0.67455	2e-05	0	4025	0	1	28	86	-0.86271	1.1e-05	1	1570	0.95833	1
RVBD1249c:RVBD1249c	5	NonEssential	1	960	-0.18827	1	4	225	0.66166	4e-06	2	2525	-0.14598	0.504911	0	2951	0	1	0	3388	0	0.920736	2	1217	0.073174	1
RVBD1250:RVBD1250	18	NonEssential	1	2577	-0.14005	1	15	2764	0.32919	0.000305	7	1238	-0.47537	0.054282	5	814	0.43648	0.819916	8	1765	-0.5149	0.02774	4	701	0.75161	0.506463
RVBD1251c:RVBD1251c	29	NonEssential	1	1797	-0.56604	1	27	243	0.4979	4e-06	8	2801	-0.14714	0.507081	6	1674	0.21439	1	10	2926	-0.22632	0.280777	7	1945	0.16398	1
RVBD1252c:lprE	6	NonEssential	0	2958	0	1	6	1544	0.45738	0.000608	0	3495	0	1	0	2285	0	1	2	2792	-0.17997	0.53044	1	1904	0.15673	1
RVBD1253:deaD	16	NonEssential	4	205	-0.51884	1	9	3451	0.37074	0.008083	7	1212	-0.29108	0.049009	4	1054	0.25744	1	3	1645	-0.24751	0.028538	5	929	0.31097	0.837737
RVBD1254:RVBD1254	174	Essential	17	1120	-0.32448	1	129	3138	0.47458	4e-06	35	3801	-0.23685	1	59	543	0.21345	0.036883	59	3671	-0.26245	0.415982	36	3366	0.25667	1
RVBD1255c:RVBD1255c	7	NonEssential	1	1434	-0.15588	1	5	2930	0.45951	0.02038	3	2301	-0.22443	0.394889	1	2502	0.064648	1	5	1180	-0.25473	0.021913	0	3172	0	1
RVBD1256c:cyp130	6	NonEssential	0	3111	0	1	6	1622	0.61254	0.000671	1	2821	-0.22951	0.676098	2	1104	0.25464	1	1	2689	-0.3359	0.466059	3	655	0.28574	0.45229
RVBD1257c:RVBD1257c	9	NonEssential	2	61	-8.2868	1	7	2607	0.43131	0.002546	1	3604	-0.084192	1	2	1131	0.31366	1	0	3725	0	1	3	1260	0.16734	1
RVBD1258c:RVBD1258c	11	NonEssential	0	2413	0	1	8	2732	0.53678	0.002399	5	1828	-0.27105	0.195532	2	2297	0.18732	1	7	948	-0.26564	0.006396	1	3227	0.22139	1
RVBD1259:udgB	8	NonEssential	1	1095	-0.20379	1	4	3694	0.27376	0.175721	6	566	-0.30305	0.005773	0	3668	0	1	5	1649	-0.2121	0.09346	1	2684	0.18329	1
RVBD1260:RVBD1260	13	NonEssential	3	650	-0.14879	1	9	1654	0.56442	2.6e-05	7	734	-0.17239	0.013199	0	3578	0	1	6	2046	-0.26963	0.121125	3	1033	0.30157	0.994266
RVBD1261c:RVBD1261c	6	NonEssential	0	3313	0	1	6	367	0.68457	4e-06	1	3205	-0.16633	0.844193	1	1357	0.17777	1	1	3343	-0.13585	0.854955	2	1302	0.2063	1
RVBD1262c:RVBD1262c	6	NonEssential	1	1232	-0.18925	1	5	2595	0.40376	0.006965	2	2695	-0.10791	0.582626	1	1814	0.16528	1	2	2820	-0.16686	0.545726	1	1429	0.28955	1
RVBD1263:amiB2	10	NonEssential	0	3494	0	1	10	412	0.4976	4e-06	2	3069	-0.13658	0.7904	1	1956	0.24434	1	2	3067	-0.2603	0.633181	5	578	0.21519	0.334066
RVBD1264:RVBD1264	7	NonEssential	0	2434	0	1	6	1302	0.56278	0.000106	3	1911	-0.25056	0.234148	0	2904	0	1	4	1916	-0.21849	0.143853	1	2406	0.15493	1
RVBD1265:RVBD1265	6	NonEssential	0	2762	0	1	6	693	0.34949	4e-06	1	2898	-0.17858	0.730155	0	2403	0	1	1	3210	-0.14244	0.794061	2	1475	0.19329	1
RVBD1266c:pknH	13	NonEssential	0	2520	0	1	11	2524	0.35721	0.000775	3	2892	-0.16187	0.694859	5	654	0.15877	0.597975	6	2372	-0.15257	0.223202	5	931	0.29402	0.855106
RVBD1267c:embR	7	NonEssential	0	1971	0	1	4	3258	0.28282	0.052938	2	2330	-0.5223	0.411779	2	1071	0.17502	1	1	2740	-0.42541	0.506799	3	1011	0.14985	1
RVBD1268c:RVBD1268c	6	NonEssential	1	635	-0.68946	1	5	3316	0.34373	0.067986	1	3041	-0.25986	0.766301	0	2279	0	1	1	3460	-0.086931	0.922284	3	733	0.20892	0.558177
RVBD1269c:RVBD1269c	4	NonEssential	2	349	-0.15421	1	2	3878	0.26148	0.50425	2	1440	-0.29435	0.142967	1	1079	0.30702	1	2	1956	-0.35892	0.200391	2	886	0.35413	0.761227
RVBD1270c:lprA	6	NonEssential	0	3113	0	1	6	1798	0.31041	0.001042	0	3459	0	1	3	598	0.15941	0.515787	0	3582	0	1	3	828	0.095423	0.735697
RVBD1271c:RVBD1271c	5	NonEssential	1	1408	-0.086924	1	3	3073	0.41921	0.044198	3	1690	-0.17199	0.214557	0	2978	0	1	2	1858	-0.27475	0.139351	1	1858	0.10878	1
RVBD1272c:RVBD1272c	13	NonEssential	1	1919	-0.31627	1	11	2084	0.41726	7.8e-05	6	1436	-0.20445	0.092697	0	3511	0	1	9	473	-0.42969	4.9e-05	1	2210	0.42164	1
RVBD1273c:RVBD1273c	25	NonEssential	0	3503	0	1	18	3379	0.47762	0.002148	15	317	-0.3067	0.000121	2	1774	0.2494	1	21	192	-0.49403	1.1e-05	2	2884	0.34183	1
RVBD1274:lprB	12	NonEssential	2	1125	-0.19491	1	9	2183	0.30281	0.000255	8	503	-0.18656	0.003363	1	2700	0.13073	1	9	687	-0.28318	0.000705	0	3546	0	1
RVBD1275:lprC	8	NonEssential	2	181	-0.51595	1	6	2829	0.35159	0.006245	5	855	-0.23095	0.027122	2	1615	0.14471	1	4	1842	-0.28124	0.11032	1	1721	0.20797	1
RVBD1276c:RVBD1276c	4	NonEssential	0	2803	0	1	4	1202	0.61724	0.000344	1	3165	-0.10351	0.856577	1	921	0.49049	1	1	3192	-0.16478	0.819976	1	1917	0.22026	1
RVBD1277:RVBD1277	11	NonEssential	1	1720	-0.22654	1	9	2258	0.34866	0.000765	4	1978	-0.34718	0.254173	1	1839	0.21543	1	6	1493	-0.41922	0.030971	1	1878	0.31164	1
RVBD1278:RVBD1278	7	NonEssential	0	2623	0	1	6	1545	0.43733	0.000431	3	2327	-0.15147	0.410742	1	2234	0.13274	1	3	2132	-0.41094	0.202397	0	2913	0	1
RVBD1279:RVBD1279	11	NonEssential	1	1239	-0.37284	1	10	370	0.57219	4e-06	4	2217	-0.33052	0.322741	3	1036	0.20836	1	4	2096	-0.19161	0.149752	2	1594	0.26963	1
RVBD1280c:oppA	10	NonEssential	0	2853	0	1	8	1368	0.40735	8.4e-05	4	2077	-0.18805	0.26163	1	2503	0.20936	1	6	970	-0.28463	0.006295	0	3207	0	1
RVBD1281c:oppD	10	NonEssential	1	1508	-0.28017	1	8	586	0.60851	4e-06	3	2844	-0.10033	0.662814	0	3104	0	1	7	1038	-0.14926	0.008991	0	3218	0	1
RVBD1282c:oppC	14	NonEssential	3	615	-0.20837	1	6	3718	0.27389	0.109834	4	2261	-0.22218	0.304433	0	3702	0	1	4	2340	-0.25008	0.184447	5	827	0.24162	0.709201
RVBD1283c:oppB	6	NonEssential	1	636	-0.27376	1	4	2501	0.50899	0.006143	2	2676	-0.1534	0.562571	0	3182	0	1	4	1572	-0.2082	0.085053	0	2691	0	1
RVBD1284:canA	6	NonEssential	0	3163	0	1	6	1305	0.4482	0.000245	1	3381	-0.086144	0.943572	2	1061	0.22215	1	3	2343	-0.18197	0.338163	1	1956	0.16006	1
RVBD1285:cysD	10	NonEssential	2	824	-0.1784	1	5	3248	0.44148	0.025028	8	257	-0.24129	8.8e-05	1	1726	0.49478	1	6	572	-0.43926	0.000322	1	1259	0.99987	1
RVBD1286:cysN	164	NonEssential	11	2663	-0.23689	1	135	1815	0.35749	4e-06	42	3559	-0.19143	0.783338	33	3665	0.20194	1	72	2088	-0.23176	0.00013	25	3804	0.15655	1
RVBD1287:RVBD1287	6	NonEssential	1	1289	-0.11865	1	5	1745	0.50776	0.000927	1	2984	-0.1511	0.756968	0	2327	0	1	1	2534	-0.29918	0.409167	1	1565	0.23039	1
RVBD1288:RVBD1288	16	NonEssential	1	2223	-0.17652	1	14	2670	0.45179	0.00059	10	599	-0.20976	0.005324	1	3277	0.15554	1	7	2285	-0.39485	0.14324	0	3691	0	1
RVBD1289:RVBD1289	8	NonEssential	2	642	-0.32755	1	4	3541	0.31472	0.101505	5	537	-0.2827	0.004942	1	2140	0.26028	1	4	891	-0.66417	0.005342	1	2245	0.143	1
RVBD1290A:RVBD1290A	5	NonEssential	2	447	-0.17877	1	3	3713	0.25706	0.262253	2	2149	-0.20472	0.31905	0	2737	0	1	3	1857	-0.14279	0.139351	0	2940	0	1
RVBD1290c:RVBD1290c	20	NonEssential	0	3641	0	1	19	1100	0.37755	4e-06	3	3461	-0.2445	1	4	1912	0.36364	1	11	1515	-0.24219	0.012971	4	1986	0.16334	1
RVBD1291c:RVBD1291c	4	NonEssential	1	1283	-0.12388	1	3	1847	0.40602	0.002162	2	1429	-0.33447	0.142026	0	3063	0	1	3	1534	-0.19405	0.09382	0	2801	0	1
RVBD1292:argS	133	Essential	1	3910	-0.36784	1	120	95	0.66762	4e-06	5	4010	-0.31673	1	84	64	0.40039	2e-05	4	4048	-0.12498	1	102	37	0.59687	1.9e-05
RVBD1293:lysA	63	Essential	2	3037	-0.23124	1	53	1380	0.55617	4e-06	3	3983	-0.18132	1	25	472	0.20292	0.036749	15	3771	-0.29134	0.930361	20	623	0.2614	0.282545
RVBD1294:thrA	68	Essential	1	3346	-0.29528	1	61	232	0.6606	4e-06	1	3997	-0.40893	1	43	122	0.3864	2e-05	3	3945	-0.23593	1	50	87	0.56	1.9e-05
RVBD1295:thrC	100	Essential	0	4041	0	1	98	54	0.63113	4e-06	6	3857	-0.17224	1	67	71	0.29007	2e-05	20	3615	-0.21153	0.363553	51	200	0.33092	1.9e-05
RVBD1296:thrB	100	Essential	1	3984	-0.14844	1	87	304	0.52997	4e-06	11	3760	-0.19813	1	43	295	0.19603	0.000199	39	2684	-0.25499	0.002594	19	716	0.27832	0.303032
RVBD1297:rho	111	Essential	1	1838	-5.7164	1	105	49	0.8156	4e-06	7	4017	-0.36188	1	81	29	0.48576	2e-05	7	3978	-0.49822	1	84	30	0.90106	1.9e-05
RVBD1298:rpmE	6	Essential	0	3360	0	1	6	1365	0.46051	0.000296	2	2617	-0.27621	0.529394	1	2077	0.33722	1	4	1642	-0.45928	0.103152	2	1311	0.45135	1
RVBD1299:prfA	72	Essential	8	1123	-0.16355	1	53	1893	0.4465	4e-06	28	1155	-0.31398	0.007128	12	1191	0.20937	0.793196	57	128	-0.57778	1.1e-05	3	3942	0.19595	1
RVBD1300:hemK	76	Essential	6	1328	-0.30549	1	51	711	0.50861	4e-06	20	3252	-0.22683	0.558652	28	427	0.27652	0.010271	42	609	-0.408	1.1e-05	10	3583	0.27665	1
RVBD1301:RVBD1301	50	Essential	0	3915	0	1	45	260	0.59074	4e-06	5	3600	-0.23532	1	24	326	0.23571	0.001833	18	2681	-0.28622	0.038037	10	2474	0.2012	1
RVBD1302:rfe	228	Essential	5	2462	-0.19941	1	205	60	0.6344	4e-06	79	1551	-0.3511	0.011634	55	2961	0.24648	1	167	62	-0.55883	1.1e-05	17	4008	0.19062	1
RVBD1303:RVBD1303	10	Essential	9	19	-0.77155	0.333333	0	4040	0	1	10	66	-2.362	2e-05	0	4036	0	1	10	146	-2.0509	1.1e-05	0	3985	0	1
RVBD1304:atpB	76	Essential	73	5	-1.0439	1	2	4020	0.7278	0.306096	76	7	-2.4996	2e-05	0	4047	0	1	76	16	-2.6934	1.1e-05	0	4041	0	1
RVBD1305:atpE	7	NonEssential	6	31	-0.88133	0.65099	0	4033	0	1	7	156	-0.81682	2e-05	0	3908	0	1	7	315	-1.543	1.1e-05	0	3782	0	1
RVBD1306:atpF	58	Essential	55	6	-1.0113	1	2	4047	0.32582	0.960386	57	12	-2.3728	2e-05	0	4042	0	1	58	28	-2.5478	1.1e-05	0	4035	0	1
RVBD1307:atpH	122	Essential	109	2	-0.90071	1	7	4046	0.41694	0.891703	120	2	-2.3109	2e-05	1	4028	0.22992	1	121	6	-2.5807	1.1e-05	0	4036	0	1
RVBD1308:atpA	110	Essential	95	4	-0.94881	1	10	4042	0.32361	0.891703	107	5	-2.4229	2e-05	1	4037	0.25361	1	109	11	-2.5076	1.1e-05	0	4033	0	1
RVBD1309:atpG	63	Essential	56	7	-1.0132	1	4	1502	0.53464	4e-06	63	10	-2.3456	2e-05	0	4044	0	1	63	25	-2.5464	1.1e-05	0	4038	0	1
RVBD1310:atpD	112	Essential	100	3	-0.91411	1	8	4039	0.38547	0.737429	107	4	-2.354	2e-05	2	3767	0.30954	1	111	9	-2.5637	1.1e-05	0	4030	0	1
RVBD1311:atpC	44	Essential	33	12	-0.75031	1	7	4036	0.44106	0.775986	39	30	-1.9099	2e-05	1	3977	0.14987	1	41	65	-1.9823	1.1e-05	1	3917	0.1661	1
RVBD1312:RVBD1312	6	Essential	0	2873	0	1	6	2173	0.35661	0.00313	3	1815	-0.27413	0.218625	1	1423	0.2893	1	2	3021	-0.33552	0.703592	2	897	0.39837	0.865629
RVBD1313c:RVBD1313c	8	NonEssential	0	3747	0	1	8	598	0.50518	4e-06	3	2619	-0.11295	0.564125	0	3191	0	1	3	2031	-0.26815	0.151452	1	2575	0.12641	1
RVBD1314c:RVBD1314c	5	NonEssential	0	1677	0	1	3	3671	0.23444	0.231553	3	1734	-0.14166	0.224899	0	2948	0	1	3	1962	-0.21585	0.185511	0	2572	0	1
RVBD1315:murA	119	Essential	7	1458	-0.35284	1	107	35	0.60909	4e-06	8	3979	-0.31665	1	67	116	0.25955	2e-05	25	3911	-0.31555	1	49	293	0.22776	0.000255
RVBD1316c:ogt	7	NonEssential	2	634	-0.19854	1	5	3646	0.19355	0.166639	3	1535	-0.13897	0.145613	1	1463	0.24926	1	3	1821	-0.37874	0.118248	1	2150	0.2041	1
RVBD1317c:alkA	10	NonEssential	0	3810	0	1	10	571	0.34681	4e-06	2	2721	-0.30205	0.589113	1	2677	0.19289	1	5	2161	-0.20401	0.176817	1	2144	0.25167	1
RVBD1318c:RVBD1318c	12	NonEssential	1	2156	-0.14739	1	9	2057	0.49798	0.000168	4	1861	-0.19186	0.186893	1	2702	0.20558	1	3	3000	-0.21817	0.5702	5	820	0.17278	0.691179
RVBD1319c:RVBD1319c	12	NonEssential	2	554	-0.43374	1	8	1287	0.54493	2.6e-05	5	1868	-0.14375	0.187473	3	1472	0.1562	1	4	2620	-0.27541	0.368375	4	706	0.26297	0.53084
RVBD1320c:RVBD1320c	13	NonEssential	0	3648	0	1	13	898	0.46223	4e-06	5	1918	-0.15019	0.202571	2	2136	0.16251	1	4	2218	-0.33784	0.164686	3	1688	0.15958	1
RVBD1321:RVBD1321	7	NonEssential	0	3071	0	1	7	1874	0.31818	0.001094	4	1475	-0.20569	0.131482	1	2300	0.17374	1	5	1135	-0.19879	0.017672	1	2027	0.13423	1
RVBD1322:RVBD1322	4	NonEssential	0	1604	0	1	1	3994	0.12074	0.862922	2	1398	-0.22995	0.138393	0	2282	0	1	1	3080	-0.20938	0.694778	0	2003	0	1
RVBD1322A:RVBD1322A	11	NonEssential	2	977	-0.1214	1	7	3849	0.19307	0.222868	2	2500	-0.45578	0.456284	2	2010	0.14364	1	3	2462	-0.65395	0.291585	2	2124	0.16904	1
RVBD1323:fadA4	5	NonEssential	0	2881	0	1	5	1584	0.49556	0.00072	1	2755	-0.24998	0.636568	1	1471	0.3672	1	1	3084	-0.2051	0.701141	1	1960	0.21505	1
RVBD1324:RVBD1324	5	NonEssential	1	1358	-0.095885	1	4	3222	0.39112	0.069308	1	3116	-0.13223	0.778323	1	1828	0.10919	1	2	2567	-0.32109	0.422491	3	544	0.22303	0.257816
RVBD1325c:PE-PGRS24	7	NonEssential	1	408	-1.1349	1	6	2234	0.68973	0.002394	2	2502	-0.26497	0.492838	0	2674	0	1	2	2701	-0.37568	0.495224	2	1498	0.24306	1
RVBD1326c:glgB	203	Essential	0	4047	0	1	190	16	0.78232	4e-06	9	4029	-0.30911	1	138	19	0.5257	2e-05	27	4031	-0.3453	1	128	42	0.64651	1.9e-05
RVBD1327c:glgE	167	Essential	1	3505	-0.58459	1	161	8	0.73818	4e-06	8	4039	-0.22548	1	133	15	0.51416	2e-05	20	3923	-0.2268	1	121	32	0.62226	1.9e-05
RVBD1328:glgP	19	NonEssential	1	2138	-0.32216	1	16	2191	0.43695	5e-05	6	1267	-0.35011	0.051161	5	1491	0.21502	1	5	3045	-0.3532	0.498925	7	807	0.25202	0.630344
RVBD1329c:dinG	11	NonEssential	0	3466	0	1	11	1197	0.45352	1.9e-05	1	3660	-0.15577	1	2	1967	0.12929	1	4	2879	-0.17979	0.50999	4	740	0.28608	0.623432
RVBD1330c:pncB1	8	NonEssential	0	2498	0	1	7	676	0.64968	4e-06	2	2558	-0.3544	0.517911	1	1735	0.24638	1	3	2749	-0.17036	0.475959	2	1180	0.22585	1
RVBD1331:RVBD1331	4	NonEssential	0	3070	0	1	4	528	0.58863	1.2e-05	3	629	-0.26897	0.017374	0	3179	0	1	4	554	-0.37364	0.000551	0	3544	0	1
RVBD1332:RVBD1332	7	NonEssential	1	420	-0.98865	1	6	1978	0.42539	0.001381	5	658	-0.19754	0.010654	0	3624	0	1	6	707	-0.20367	0.002481	0	3301	0	1
RVBD1333:RVBD1333	8	NonEssential	2	710	-0.23199	1	5	3687	0.24772	0.166639	3	1327	-0.29407	0.09194	1	2657	0.13764	1	6	921	-0.21853	0.006579	1	2109	0.25921	1
RVBD1334:mec	5	NonEssential	0	2274	0	1	4	3310	0.2268	0.080267	2	2475	-0.18873	0.466089	0	2756	0	1	3	1639	-0.12148	0.092971	0	2668	0	1
RVBD1335:cysO	9	NonEssential	0	3041	0	1	8	2939	0.23597	0.006817	1	2879	-0.22975	0.692869	2	1223	0.1876	1	3	2673	-0.15811	0.43238	3	708	0.27112	0.53084
RVBD1336:cysM	8	NonEssential	1	1410	-0.12819	1	7	641	0.60457	4e-06	3	1338	-0.25785	0.093262	1	2006	0.1348	1	5	1486	-0.21637	0.041097	1	1370	0.32476	1
RVBD1337:RVBD1337	7	NonEssential	0	1927	0	1	5	2400	0.40968	0.003464	3	1134	-0.52074	0.059995	1	559	0.56455	0.48808	6	773	-0.201	0.004956	1	1229	0.45014	1
RVBD1338:murI	71	Essential	0	4038	0	1	67	147	0.53079	4e-06	5	3791	-0.23592	1	31	273	0.27809	9.3e-05	25	3136	-0.27018	0.19335	16	1812	0.24313	1
RVBD1339:RVBD1339	9	Essential	0	2381	0	1	7	2015	0.50846	0.001039	0	3765	0	1	8	224	0.40015	2e-05	0	3844	0	1	8	152	0.96185	1.9e-05
RVBD1340:rphA	6	NonEssential	0	1998	0	1	5	819	0.79992	1.2e-05	1	3015	-0.17684	0.764337	2	1199	0.17476	1	4	1618	-0.2299	0.094005	1	2437	0.18045	1
RVBD1341:RVBD1341	6	NonEssential	0	2819	0	1	6	2249	0.32968	0.003598	1	3395	-0.096504	0.96595	0	3003	0	1	1	3341	-0.1701	0.849761	0	2533	0	1
RVBD1342c:RVBD1342c	49	NonEssential	0	3837	0	1	41	1133	0.54684	4e-06	6	1403	-0.26889	0.03043	25	268	0.21726	9.3e-05	17	1208	-0.23684	0.00013	14	1201	0.20927	1
RVBD1343c:lprD	35	Essential	0	3683	0	1	30	2299	0.36729	4e-06	2	3861	-0.20552	1	23	189	0.22642	2e-05	4	3807	-0.15309	1	19	302	0.29955	0.001309
RVBD1344:mbtL	6	NonEssential	0	3416	0	1	6	619	0.60466	4e-06	1	3004	-0.40352	0.76219	2	1186	0.19258	1	0	3722	0	1	2	1156	0.1759	1
RVBD1345:mbtM	7	NonEssential	0	3746	0	1	7	697	0.45069	4e-06	5	944	-0.14286	0.045668	0	2802	0	1	4	1637	-0.20619	0.081469	1	2172	0.18806	1
RVBD1346:mbtN	6	NonEssential	0	2005	0	1	3	3820	0.37303	0.323648	2	2134	-0.22748	0.353769	1	2124	0.13635	1	1	3149	-0.18979	0.766136	1	2097	0.181	1
RVBD1347c:mbtK	5	NonEssential	1	1234	-0.097762	1	4	3510	0.18616	0.145925	1	2244	-0.24185	0.356227	1	1684	0.20243	1	3	2004	-0.14188	0.222779	2	926	0.29508	0.799456
RVBD1348:irtA	293	Essential	16	2411	-0.25121	1	244	188	0.55908	4e-06	20	3681	-0.23269	0.987037	167	44	0.2872	2e-05	66	3816	-0.2819	0.841533	112	244	0.2491	1.9e-05
RVBD1349:irtB	167	NonEssential	13	1707	-0.28745	1	133	411	0.52113	4e-06	26	3939	-0.21624	1	55	671	0.19947	0.111729	58	3549	-0.25439	0.271858	33	3574	0.20485	1
RVBD1350:fabG2	7	NonEssential	0	2394	0	1	5	3149	0.40089	0.041588	1	2811	-0.22025	0.636568	1	2372	0.08159	1	4	2020	-0.15002	0.184169	1	2051	0.15679	1
RVBD1351:RVBD1351	5	NonEssential	0	3710	0	1	5	439	0.79129	4e-06	1	2862	-0.27228	0.666703	1	1506	0.15987	1	3	1381	-0.27381	0.063919	0	2317	0	1
RVBD1352:RVBD1352	5	NonEssential	1	573	-0.33699	1	4	2949	0.3198	0.037179	3	1112	-0.55955	0.06201	0	2842	0	1	4	1219	-0.22515	0.038851	0	2342	0	1
RVBD1353c:RVBD1353c	6	NonEssential	0	2064	0	1	5	3354	0.17964	0.08413	2	2250	-0.1991	0.374774	1	687	0.30079	0.774836	1	3436	-0.15941	0.907133	1	1442	0.22367	1
RVBD1354c:RVBD1354c	11	NonEssential	1	2092	-0.18113	1	10	886	0.36243	4e-06	2	3291	-0.16948	0.914585	4	777	0.22342	0.828381	4	2891	-0.14249	0.524998	6	442	0.35487	0.096813
RVBD1355c:moeY	13	NonEssential	1	1386	-0.30928	1	12	1814	0.2774	4.4e-05	6	1559	-0.24664	0.112549	2	2254	0.20696	1	8	859	-0.2572	0.001917	1	3337	0.14081	1
RVBD1356c:RVBD1356c	7	NonEssential	1	1185	-0.17284	1	5	3111	0.39054	0.03984	0	3554	0	1	2	795	0.15365	0.960753	1	3544	-0.12711	0.974696	2	1485	0.14223	1
RVBD1357c:RVBD1357c	11	NonEssential	0	2941	0	1	10	2471	0.40324	0.00167	4	2307	-0.17283	0.349541	2	1960	0.18263	1	4	2781	-0.18922	0.450758	2	1772	0.25176	1
RVBD1358:RVBD1358	14	NonEssential	3	684	-0.24582	1	10	2059	0.49241	6.7e-05	6	2006	-0.23041	0.223829	3	1492	0.1675	1	7	1975	-0.32657	0.105968	3	2080	0.24679	1
RVBD1359:RVBD1359	11	NonEssential	4	244	-0.16538	1	5	3740	0.37802	0.156336	5	1314	-0.18054	0.082171	1	2680	0.11042	1	4	2880	-0.15164	0.510671	1	3091	0.16278	1
RVBD1360:RVBD1360	10	NonEssential	0	2341	0	1	6	3131	0.41164	0.007288	4	1455	-0.35056	0.099229	1	2130	0.21107	1	3	1655	-0.81998	0.06407	2	1977	0.2056	1
RVBD1361c:PPE19	8	NonEssential	2	723	-0.24206	1	5	2990	0.41742	0.01486	4	1515	-0.23245	0.125535	0	3686	0	1	5	1498	-0.18645	0.044269	0	3522	0	1
RVBD1362c:RVBD1362c	6	NonEssential	1	884	-0.23344	1	3	3800	0.2486	0.311253	3	731	-0.2793	0.020673	0	3246	0	1	4	1204	-0.30832	0.027007	2	1434	0.082218	1
RVBD1363c:RVBD1363c	6	NonEssential	0	2579	0	1	5	1004	0.47126	3.8e-05	0	3466	0	1	1	1072	0.22859	1	1	3484	-0.10056	0.955493	2	1044	0.25334	0.984068
RVBD1364c:RVBD1364c	9	NonEssential	1	1748	-0.17464	1	3	1828	0.39102	0.000418	1	3519	-0.18153	1	3	785	0.18505	0.943138	0	3735	0	1	4	835	0.23406	0.719277
RVBD1365c:rsfA	5	NonEssential	0	2154	0	1	4	274	0.90806	4e-06	1	3229	-0.15368	0.866815	2	821	0.19954	0.970336	2	2528	-0.19662	0.395923	2	1108	0.19012	1
RVBD1366:RVBD1366	7	NonEssential	2	586	-0.13764	1	4	1051	0.44104	3.2e-05	4	1602	-0.18317	0.177579	0	3140	0	1	4	1347	-0.28394	0.043379	0	3105	0	1
RVBD1367c:RVBD1367c	10	NonEssential	1	425	-0.37051	1	8	1274	0.65689	6.1e-05	4	1304	-0.29989	0.079631	2	903	0.56594	1	4	2186	-0.43265	0.185511	2	1178	0.56096	1
RVBD1368:lprF	6	NonEssential	0	2752	0	1	6	2316	0.2434	0.004453	2	2591	-0.19022	0.514755	1	1236	0.25902	1	3	2193	-0.22923	0.257411	3	586	0.24884	0.371698
RVBD1370c:RVBD1370c	1	NonEssential	0	2297	0	1	1	2777	0.21858	0.051728	1	470	-0.55094	2e-05	0	3639	0	1	1	555	-0.62324	1.1e-05	0	3542	0	1
RVBD1371:RVBD1371	25	NonEssential	0	3220	0	1	19	414	0.36298	4e-06	12	964	-0.33296	0.016546	1	3254	0.26712	1	16	567	-0.40212	1.1e-05	3	2617	0.28822	1
RVBD1372:RVBD1372	7	NonEssential	0	2932	0	1	7	1780	0.29293	0.000881	1	3078	-0.21586	0.822674	3	713	0.15273	0.731851	0	3700	0	1	6	343	0.20764	0.01304
RVBD1373:RVBD1373	10	NonEssential	0	3209	0	1	9	407	0.50168	4e-06	7	239	-0.26245	5.5e-05	0	3322	0	1	5	1398	-0.25474	0.023451	0	3500	0	1
RVBD1374c:RVBD1374c	6	NonEssential	0	3801	0	1	6	587	0.34293	4e-06	3	2069	-0.15798	0.310646	0	3037	0	1	2	2268	-0.43047	0.282544	1	1750	0.26183	1
RVBD1375:RVBD1375	6	NonEssential	0	2364	0	1	5	759	0.74028	4e-06	3	1950	-0.49425	0.259884	2	480	0.37277	0.270439	3	1811	-0.67373	0.130468	1	418	1.2578	0.069135
RVBD1376:RVBD1376	10	NonEssential	0	3558	0	1	10	917	0.66424	4e-06	5	1326	-0.39734	0.082502	2	1466	0.17804	1	6	1255	-0.30783	0.017604	0	3464	0	1
RVBD1377c:RVBD1377c	7	NonEssential	2	503	-0.2834	1	5	1615	0.54109	0.00049	2	2714	-0.15813	0.583056	2	909	0.26053	1	1	3348	-0.18966	0.867538	3	1003	0.23051	1
RVBD1378c:RVBD1378c	5	NonEssential	0	3045	0	1	5	1906	0.47528	0.002074	2	2302	-0.28226	0.372763	0	2795	0	1	4	945	-0.27246	0.010559	0	3427	0	1
RVBD1379:pyrR	5	Essential	0	3858	0	1	5	242	1.0923	4e-06	2	2505	-0.41047	0.48849	1	1444	0.29145	1	4	992	-0.58554	0.014191	0	2908	0	1
RVBD1380:pyrB	116	Essential	7	2922	-0.3514	1	98	65	0.63981	4e-06	13	3646	-0.22828	0.931149	44	280	0.38661	2e-05	63	543	-0.32044	1.1e-05	19	3096	0.39977	1
RVBD1381:pyrC	83	Essential	1	3868	-0.18868	1	79	45	0.63937	4e-06	25	2893	-0.22151	0.25048	26	857	0.29613	0.316467	51	345	-0.41782	1.1e-05	5	3534	0.338	1
RVBD1382:RVBD1382	44	Essential	1	2996	-0.22255	1	41	102	0.65983	4e-06	16	2117	-0.33897	0.127307	11	1565	0.2672	1	27	471	-0.53656	1.1e-05	3	3775	0.19803	1
RVBD1383:carA	74	Essential	2	2652	-0.33891	1	63	329	0.67241	4e-06	19	2674	-0.26023	0.184365	23	811	0.30551	0.312548	41	618	-0.33723	1.1e-05	9	3790	0.17736	1
RVBD1384:carB	207	Essential	12	1740	-0.30754	1	173	155	0.603	4e-06	42	1617	-0.26869	0.013195	67	627	0.24461	0.093707	116	262	-0.32029	1.1e-05	32	3627	0.26422	1
RVBD1385:pyrF	64	Essential	2	3035	-0.29642	1	58	406	0.62921	4e-06	0	4030	0	1	41	121	0.28179	2e-05	6	3906	-0.13095	1	34	231	0.43185	5.5e-05
RVBD1386:PE15	5	NonEssential	2	354	-0.35434	1	2	3856	0.2961	0.436471	5	230	-0.31907	2e-05	0	3915	0	1	5	260	-0.70828	1.1e-05	0	3872	0	1
RVBD1387:PPE20	18	NonEssential	0	3761	0	1	17	1336	0.35389	4e-06	15	145	-0.32793	2e-05	0	3976	0	1	17	223	-0.33912	1.1e-05	0	3947	0	1
RVBD1388:mihF	5	Essential	0	1658	0	1	4	1397	0.9766	0.000409	0	3631	0	1	4	297	0.54181	0.00916	0	3924	0	1	5	209	1.1562	1.9e-05
RVBD1389:gmk	47	Essential	1	3733	-0.18502	1	39	2701	0.47634	4e-06	21	710	-0.64606	0.002507	4	3877	0.13639	1	17	2842	-0.76357	0.157338	12	1728	0.32827	1
RVBD1390:rpoZ	14	Essential	0	2734	0	1	8	3929	0.29189	0.317213	11	216	-0.90262	5.5e-05	1	1796	0.24318	1	11	526	-0.90242	0.000101	0	3767	0	1
RVBD1391:dfp	117	Essential	3	3708	-0.22391	1	102	41	0.76456	4e-06	4	4002	-0.31378	1	81	56	0.36159	2e-05	5	4024	-0.32909	1	83	59	0.55176	1.9e-05
RVBD1392:metK	83	Essential	0	3997	0	1	77	134	0.56925	4e-06	5	3907	-0.30485	1	50	119	0.272	2e-05	20	3574	-0.28405	0.367399	39	277	0.27418	0.000288
RVBD1393c:RVBD1393c	20	NonEssential	1	1758	-0.3285	1	14	2895	0.4441	0.000245	6	2575	-0.15476	0.427878	2	2033	0.2659	1	8	2682	-0.19907	0.256677	3	2333	0.34036	1
RVBD1394c:cyp132	9	NonEssential	2	933	-0.15298	1	6	1894	0.42289	0.00059	3	2767	-0.17111	0.656672	2	1624	0.27456	1	2	3309	-0.16928	0.828675	2	1308	0.35658	1
RVBD1395:RVBD1395	9	NonEssential	0	2300	0	1	8	1314	0.25055	5.6e-05	2	2670	-0.35049	0.573704	2	1258	0.17261	1	3	3008	-0.16932	0.647538	3	676	0.19361	0.487679
RVBD1396c:PE-PGRS25	4	NonEssential	0	2831	0	1	4	910	0.65561	0.000132	1	3143	-0.14308	0.830753	1	1142	0.27689	1	0	3501	0	1	1	1560	0.25959	1
RVBD1397c:vapC10	6	NonEssential	1	1199	-0.13994	1	4	2920	0.39532	0.030082	3	1544	-0.1844	0.144283	1	969	0.23189	1	2	2453	-0.26443	0.389619	2	1366	0.15446	1
RVBD1398c:vapB10	4	NonEssential	0	3537	0	1	4	1074	0.62253	0.000225	0	3487	0	1	2	673	0.32999	0.714107	0	3262	0	0.864229	1	1793	0.16238	1
RVBD1399c:nlhH	9	NonEssential	0	2700	0	1	7	2184	0.3229	0.001106	1	3179	-0.25184	0.872838	1	2022	0.36401	1	2	3194	-0.25141	0.773217	1	2573	0.32293	1
RVBD1400c:lipI	11	NonEssential	0	3320	0	1	10	2313	0.44532	0.000814	2	3223	-0.18069	0.886623	3	1173	0.25523	1	4	2359	-0.25063	0.220414	1	1328	0.67636	1
RVBD1401:RVBD1401	9	Essential	0	3133	0	1	8	1726	0.48822	0.000344	3	2638	-0.31009	0.53661	2	1300	0.21808	1	2	3140	-0.34483	0.734472	4	833	0.20365	0.719277
RVBD1402:priA	188	Essential	3	3985	-0.23231	1	175	61	0.5215	4e-06	22	3311	-0.27134	0.478316	74	317	0.21881	0.000366	55	1622	-0.25239	1.1e-05	51	1600	0.28166	1
RVBD1403c:RVBD1403c	8	NonEssential	0	2032	0	1	7	1977	0.49806	0.001134	7	337	-0.19781	0.000686	0	3502	0	1	3	2518	-0.15202	0.367031	1	2281	0.43555	1
RVBD1404:RVBD1404	5	NonEssential	1	1319	-0.17472	1	3	3277	0.55101	0.074053	1	2846	-0.45285	0.661956	1	1542	0.23755	1	0	3437	0	0.95866	3	573	0.49849	0.319298
RVBD1405c:RVBD1405c	12	NonEssential	1	1607	-0.79392	1	10	2537	0.30624	0.001477	4	2590	-0.21351	0.491018	1	2258	0.27106	1	6	1901	-0.2175	0.098932	2	2578	0.22726	1
RVBD1406:fmt	83	Essential	0	4035	0	1	79	53	0.61231	4e-06	17	3514	-0.28807	0.816896	29	557	0.23231	0.058751	28	3292	-0.31623	0.213823	15	3362	0.26001	1
RVBD1407:fmu	5	NonEssential	0	2743	0	1	5	1018	0.60947	6.7e-05	0	3429	0	1	1	1417	0.1344	1	1	3375	-0.11354	0.914181	3	470	0.30088	0.153656
RVBD1408:rpe	78	Essential	0	4036	0	1	76	66	0.59783	4e-06	4	3958	-0.20692	1	41	188	0.34262	2e-05	4	3988	-0.34287	1	53	103	0.37292	1.9e-05
RVBD1409:ribG	71	Essential	1	3897	-0.21412	1	66	229	0.53868	4e-06	4	3834	-0.22204	1	38	217	0.25009	2e-05	16	3838	-0.268	1	27	414	0.31649	0.035244
RVBD1410c:RVBD1410c	19	NonEssential	2	1112	-0.28242	1	17	1892	0.39767	4e-06	13	293	-0.33086	0.000152	1	3321	0.14781	1	18	156	-0.83676	1.1e-05	0	3837	0	1
RVBD1411c:lprG	7	NonEssential	2	639	-0.26333	1	5	2247	0.41859	0.002402	7	95	-1.0581	2e-05	0	4021	0	1	7	118	-2.3635	1.1e-05	0	4004	0	1
RVBD1412:ribC	4	Essential	0	2289	0	1	4	2717	0.48063	0.033483	2	1290	-0.60423	0.107746	1	1328	0.22807	1	2	1755	-0.72496	0.137541	2	999	0.28249	1
RVBD1413:RVBD1413	7	NonEssential	0	2982	0	1	7	2013	0.2221	0.001467	0	3513	0	1	1	2409	0.11153	1	1	3532	-0.11831	0.966899	0	2866	0	1
RVBD1414:RVBD1414	4	NonEssential	1	1116	-0.12856	1	3	2688	0.36051	0.032257	4	427	-0.30208	0.00235	0	3688	0	1	4	835	-0.24463	0.013163	0	3234	0	1
RVBD1415:ribA2	57	Essential	2	3545	-0.27659	1	49	1695	0.47817	4e-06	9	3698	-0.49937	1	29	229	0.35152	2e-05	7	3859	-0.2662	1	29	271	0.36617	0.000223
RVBD1416:ribH	29	Essential	0	3943	0	1	28	173	0.49903	4e-06	6	3421	-0.28006	0.960963	15	325	0.2462	0.003999	7	3599	-0.29485	0.89315	9	1082	0.2199	0.943812
RVBD1417:RVBD1417	7	NonEssential	0	2105	0	1	5	2417	0.2138	0.003751	6	438	-0.27759	0.002486	0	3394	0	1	5	837	-0.40926	0.006583	0	3369	0	1
RVBD1418:lprH	7	NonEssential	0	2328	0	1	6	2421	0.34547	0.003752	3	1191	-0.29991	0.067468	1	1516	0.14477	1	2	1595	-0.70153	0.074977	0	2971	0	1
RVBD1419:RVBD1419	6	NonEssential	0	2849	0	1	6	1568	0.47405	0.00061	1	3304	-0.368	0.898051	1	1447	0.17891	1	0	3603	0	1	3	654	0.19332	0.45229
RVBD1420:uvrC	16	NonEssential	1	1308	-0.60842	1	12	3209	0.41732	0.00352	16	106	-0.28767	2e-05	0	4017	0	1	16	188	-0.47956	1.1e-05	0	3953	0	1
RVBD1421:RVBD1421	6	NonEssential	0	2295	0	1	5	3026	0.28691	0.037269	3	990	-0.44682	0.039854	1	2217	0.10352	1	4	1069	-0.5842	0.020753	0	2549	0	1
RVBD1422:RVBD1422	6	NonEssential	0	3955	0	1	6	241	0.68897	4e-06	4	343	-0.60022	0.001594	1	1888	0.22628	1	6	376	-0.45979	1.1e-05	0	3670	0	1
RVBD1423:whiA	67	Essential	13	142	-0.34225	1	39	3952	0.47684	0.025752	48	64	-0.75278	2e-05	5	3960	0.17109	1	58	71	-1.2532	1.1e-05	3	3763	0.14655	1
RVBD1424c:RVBD1424c	10	NonEssential	1	1361	-0.39396	1	8	2559	0.25801	0.0019	4	1483	-0.25221	0.103964	2	1368	0.22464	1	2	3081	-0.26731	0.659091	1	2813	0.12147	1
RVBD1425:RVBD1425	13	NonEssential	7	53	-0.29705	1	3	4028	0.2022	0.951631	6	1058	-0.32925	0.038193	1	1904	0.20126	1	6	1468	-0.4088	0.022569	2	2255	0.19848	1
RVBD1426c:lipO	7	NonEssential	1	1209	-0.28051	1	6	1029	0.37309	3.2e-05	3	2205	-0.22898	0.330419	0	2986	0	1	4	1216	-0.44211	0.025304	0	3314	0	1
RVBD1427c:fadD12	13	NonEssential	0	3843	0	1	13	511	0.39862	4e-06	3	2756	-0.36754	0.591198	3	1539	0.14799	1	5	2029	-0.3154	0.118392	3	1184	0.40307	1
RVBD1428c:RVBD1428c	15	NonEssential	1	1382	-0.20413	1	13	2496	0.36462	0.000235	6	2220	-0.1718	0.305188	3	2141	0.13711	1	6	2460	-0.1993	0.220699	2	2025	0.22802	1
RVBD1429:RVBD1429	6	NonEssential	1	1566	-0.097385	1	4	3322	0.35044	0.072017	4	622	-0.28456	0.010807	0	3593	0	1	4	1289	-0.39191	0.030997	0	3131	0	1
RVBD1430:PE16	22	NonEssential	5	211	-0.4949	1	15	3722	0.49225	0.074034	11	1026	-0.25985	0.022572	3	2633	0.27579	1	12	1541	-0.23958	0.011606	2	3502	0.2244	1
RVBD1431:RVBD1431	26	NonEssential	7	165	-0.30427	1	17	3532	0.40079	0.005229	14	500	-0.26471	0.001479	4	2527	0.192	1	19	271	-0.40647	1.1e-05	4	2720	0.19296	1
RVBD1432:RVBD1432	8	NonEssential	0	3371	0	1	8	1344	0.57404	7.2e-05	3	1563	-0.45811	0.132446	2	1499	0.16826	1	5	1438	-0.28741	0.037652	1	1947	0.31257	1
RVBD1433:RVBD1433	6	NonEssential	1	671	-0.38088	1	4	604	0.31843	4e-06	3	1023	-0.36121	0.044399	0	2609	0	1	6	439	-0.28952	0.000117	0	3678	0	1
RVBD1434:RVBD1434	2	NonEssential	0	1277	0	1	1	3625	0.29548	0.283122	1	2613	-0.08158	0.53448	0	2088	0	1	1	2659	-0.1153	0.52362	0	1391	0	1
RVBD1435c:RVBD1435c	5	NonEssential	0	2004	0	1	4	2616	0.5692	0.018866	3	1593	-0.35722	0.163378	0	3265	0	1	4	457	-0.72859	0.000101	0	3342	0	1
RVBD1436:gap	52	Essential	1	3777	-0.20122	1	45	557	0.62187	4e-06	13	2905	-0.43467	0.372915	13	815	0.33927	0.455501	8	3856	-0.30106	1	21	462	0.37701	0.074089
RVBD1437:pgk	112	Essential	8	1789	-0.24332	1	84	3803	0.48169	1.2e-05	33	2798	-0.29894	0.160885	17	3683	0.21307	1	80	123	-0.3622	1.1e-05	4	3610	0.23504	1
RVBD1438:tpi	31	Essential	4	446	-0.45375	1	23	3238	0.36584	0.000363	11	1727	-0.22848	0.0896	3	3533	0.23838	1	22	264	-0.5452	1.1e-05	0	3970	0	1
RVBD1439c:RVBD1439c	5	NonEssential	0	2767	0	1	5	2304	0.31022	0.005356	1	2788	-0.27768	0.647712	0	2638	0	1	1	3345	-0.14767	0.880021	0	2677	0	1
RVBD1440:secG	5	Essential	0	3178	0	1	5	1567	0.68148	0.000689	4	759	-0.30515	0.020208	0	3567	0	1	5	515	-0.67392	0.000445	0	3588	0	1
RVBD1441c:PE-PGRS26	6	NonEssential	0	3311	0	1	6	704	0.54798	4e-06	1	3009	-0.26093	0.763169	2	1077	0.18551	1	2	2872	-0.25652	0.575079	3	864	0.16336	0.838006
RVBD1442:bisC	18	NonEssential	0	3262	0	1	15	1019	0.5812	4e-06	8	1395	-0.26705	0.069853	2	3097	0.28706	1	10	1393	-0.31304	0.009268	3	2789	0.1692	1
RVBD1443c:RVBD1443c	5	NonEssential	0	3324	0	1	5	1086	0.47718	0.000106	1	1967	-0.2608	0.26628	2	1047	0.14094	1	1	2733	-0.17946	0.529409	4	446	0.16812	0.122233
RVBD1444c:RVBD1444c	2	NonEssential	1	865	-0.12503	1	0	3954	0	0.835967	2	1019	-0.2618	0.044399	0	2907	0	1	2	1506	-0.11282	0.131679	0	2366	0	1
RVBD1445c:devB	11	NonEssential	1	1785	-0.34565	1	8	2128	0.58254	0.000472	2	3249	-0.30855	0.899501	4	936	0.1292	1	2	3013	-0.52712	0.59885	6	490	0.16017	0.159923
RVBD1446c:opcA	5	NonEssential	0	3619	0	1	5	354	0.53859	4e-06	1	3294	-0.071975	0.917345	3	534	0.144	0.357029	0	3607	0	1	3	412	0.21259	0.056954
RVBD1447c:zwf2	23	NonEssential	5	382	-0.31009	1	13	3401	0.46039	0.004175	3	3659	-0.22688	1	5	1862	0.1574	1	2	3837	-0.1374	1	15	282	0.23006	0.000672
RVBD1448c:tal	6	NonEssential	1	996	-0.23093	1	3	1125	0.60523	6.1e-05	1	3237	-0.12577	0.856577	3	571	0.16633	0.442221	1	3241	-0.15237	0.807148	5	363	0.18732	0.022033
RVBD1449c:tkt	183	Essential	8	3715	-0.33254	1	154	883	0.5005	4e-06	46	3562	-0.32605	0.791642	60	710	0.21097	0.145577	42	3970	-0.31262	1	74	265	0.2476	1.9e-05
RVBD1450c:PE-PGRS27	11	NonEssential	2	980	-0.17045	1	7	336	0.45494	4e-06	5	1402	-0.25101	0.100691	0	3304	0	1	6	1817	-0.18772	0.095967	0	3492	0	1
RVBD1451:ctaB	111	Essential	1	2631	-0.90834	1	106	10	0.76002	4e-06	1	4031	-0.20195	1	81	46	0.41389	2e-05	13	3904	-0.19741	1	77	44	0.61862	1.9e-05
RVBD1452c:PE-PGRS28	4	NonEssential	0	1595	0	1	3	2226	0.41887	0.00524	2	1489	-0.24139	0.148464	0	2238	0	1	1	2227	-0.30813	0.277238	1	1835	0.09995	1
RVBD1453:RVBD1453	6	NonEssential	0	3109	0	1	6	1807	0.38951	0.001064	5	298	-0.32068	0.000436	0	3457	0	1	6	459	-0.39116	0.000206	0	3654	0	1
RVBD1454c:qor	10	NonEssential	2	780	-0.19367	1	6	3902	0.17254	0.34569	4	2013	-0.22079	0.241714	2	1997	0.088245	1	4	2415	-0.27551	0.274078	1	2941	0.086356	1
RVBD1455:RVBD1455	7	NonEssential	0	2933	0	1	7	2086	0.30067	0.001745	2	2664	-0.25769	0.555069	0	2667	0	1	3	2255	-0.16305	0.266148	1	2155	0.12824	1
RVBD1456c:RVBD1456c	99	Essential	5	583	-0.34134	1	90	171	0.58213	4e-06	13	3793	-0.23117	1	47	235	0.26057	2e-05	19	3752	-0.25735	0.55703	46	251	0.33214	5.5e-05
RVBD1457c:RVBD1457c	91	NonEssential	1	3987	-0.21096	1	74	1503	0.39978	4e-06	3	3123	-1.2498	0.349999	62	66	0.2228	2e-05	9	3267	-0.31862	0.145523	49	173	0.27607	1.9e-05
RVBD1458c:RVBD1458c	55	NonEssential	2	3293	-0.35528	1	48	1471	0.52398	4e-06	3	3870	-0.24624	1	34	150	0.29172	2e-05	6	3882	-0.25223	1	36	155	0.33538	1.9e-05
RVBD1459c:RVBD1459c	204	Essential	11	3364	-0.27826	1	163	1352	0.46902	4e-06	86	327	-0.24186	2e-05	31	3965	0.19759	1	163	40	-0.48274	1.1e-05	9	3926	0.17626	1
RVBD1460:RVBD1460	5	NonEssential	0	3982	0	1	5	200	0.79634	4e-06	0	3916	0	1	5	193	0.54621	2e-05	0	3914	0	1	5	202	0.93866	1.9e-05
RVBD1461:RVBD1461	126	Essential	11	633	-0.50041	1	108	374	0.65029	4e-06	8	3924	-0.1867	1	96	21	0.59987	2e-05	5	4020	-0.20667	1	98	24	1.0962	1.9e-05
RVBD1462:RVBD1462	66	Essential	1	3750	-0.39485	1	62	28	0.82159	4e-06	1	3988	-0.50366	1	60	27	0.61508	2e-05	0	4046	0	1	57	31	1.229	1.9e-05
RVBD1463:RVBD1463	77	Essential	4	2682	-0.4605	1	67	103	0.77321	4e-06	8	3860	-0.53931	1	63	22	0.56905	2e-05	1	4034	-0.33389	1	67	27	0.93654	1.9e-05
RVBD1464:csd	109	Essential	1	3960	-0.20292	1	104	4	0.89691	4e-06	1	3901	-0.24374	1	96	4	0.8532	2e-05	3	3868	-0.16992	1	94	10	1.5508	1.9e-05
RVBD1465:RVBD1465	33	NonEssential	0	4030	0	1	33	38	0.78024	4e-06	0	4027	0	1	29	42	0.5341	2e-05	1	3965	-0.11111	1	30	60	0.78523	1.9e-05
RVBD1466:RVBD1466	2	NonEssential	0	3456	0	1	2	328	0.75078	4e-06	0	3668	0	1	2	386	0.22353	0.020912	0	3573	0	1	2	447	0.36427	0.037272
RVBD1467c:fadE15	18	NonEssential	1	2812	-0.26687	1	15	2268	0.36407	6.1e-05	5	2790	-0.14905	0.572908	1	2560	0.30672	1	7	2648	-0.25528	0.252816	1	3611	0.14646	1
RVBD1468c:PE-PGRS29	11	NonEssential	0	2794	0	1	10	1786	0.40667	7.8e-05	4	2197	-0.23273	0.314933	4	712	0.2017	0.730663	5	2233	-0.20917	0.176559	3	1291	0.20873	1
RVBD1469:ctpD	12	NonEssential	1	1918	-0.16415	1	10	2513	0.49177	0.001467	4	2251	-0.26592	0.350704	2	1948	0.26171	1	6	1688	-0.41599	0.049483	4	1276	0.14871	1
RVBD1470:trxA	5	NonEssential	0	1506	0	1	4	2096	0.41274	0.003347	4	662	-0.31324	0.011927	0	3370	0	1	4	1274	-0.25973	0.047166	1	2005	0.10407	1
RVBD1471:trxB1	6	NonEssential	1	1318	-0.15241	1	3	1084	0.28647	5e-05	3	1728	-0.17839	0.182757	0	2971	0	1	2	2906	-0.22771	0.591942	2	1268	0.189	1
RVBD1472:echA12	9	NonEssential	1	1948	-0.090217	1	7	2601	0.41805	0.002533	5	396	-0.34894	0.001533	0	3162	0	1	4	816	-0.68145	0.00408	0	3216	0	1
RVBD1473:RVBD1473	6	NonEssential	0	2447	0	1	5	2157	0.44129	0.002864	4	842	-0.34569	0.026971	0	3243	0	1	4	1345	-0.34769	0.036256	0	3249	0	1
RVBD1473A:RVBD1473A	5	NonEssential	0	2683	0	1	5	647	0.44039	1.9e-05	1	3190	-0.13172	0.837318	1	1794	0.084334	1	2	2729	-0.11696	0.526806	2	1219	0.13003	1
RVBD1474c:RVBD1474c	7	NonEssential	0	1906	0	1	4	1387	0.40987	0.000137	4	785	-0.21224	0.021176	0	3236	0	1	2	1785	-0.33897	0.109833	2	1132	0.21535	1
RVBD1475c:acn	237	Essential	27	560	-0.19446	1	173	3742	0.44368	4e-06	110	123	-0.30477	2e-05	41	3894	0.21379	1	180	49	-0.51868	1.1e-05	13	3887	0.18219	1
RVBD1476:RVBD1476	80	Essential	0	4034	0	1	77	81	0.53097	4e-06	23	2643	-0.32385	0.153442	20	1488	0.25584	1	51	122	-0.7041	1.1e-05	14	3357	0.24227	1
RVBD1477:ripA	137	Essential	65	11	-0.52903	1	51	3960	0.33241	0.001883	122	9	-1.7254	2e-05	3	3996	0.23223	1	132	8	-1.942	1.1e-05	3	4024	0.19015	1
RVBD1478:RVBD1478	7	NonEssential	1	1172	-0.64796	1	3	2256	0.53232	0.002432	5	711	-0.24702	0.013644	0	3414	0	1	7	361	-0.44499	1.1e-05	0	3759	0	1
RVBD1479:moxR1	161	Essential	3	3950	-0.24393	1	149	11	0.68648	4e-06	107	38	-0.46271	2e-05	14	3796	0.21717	1	147	12	-1.131	1.1e-05	4	3996	0.14864	1
RVBD1480:RVBD1480	62	Essential	6	305	-0.7417	1	52	653	0.54061	4e-06	48	50	-0.68557	2e-05	4	3627	0.27987	1	56	69	-1.2077	1.1e-05	1	3966	0.18091	1
RVBD1481:RVBD1481	123	Essential	7	1929	-0.22168	1	101	802	0.4616	4e-06	80	60	-0.39479	2e-05	8	3961	0.24416	1	120	19	-1.0526	1.1e-05	0	4043	0	1
RVBD1482c:RVBD1482c	12	NonEssential	0	3583	0	1	12	1005	0.39596	4e-06	2	3413	-0.11962	0.988932	6	500	0.20961	0.220759	3	2934	-0.17858	0.517028	3	750	0.18782	0.573261
RVBD1483:fabG1	45	Essential	5	80	-1.72	1	39	285	0.84023	4e-06	11	3185	-0.43677	0.702945	20	141	0.50076	2e-05	12	3570	-0.53148	0.724171	18	310	0.53204	0.001222
RVBD1484:inhA	71	Essential	6	841	-0.27367	1	55	249	0.67894	4e-06	10	3303	-0.38257	0.621791	33	157	0.47551	2e-05	20	3680	-0.36389	0.569676	26	320	0.48918	0.001394
RVBD1485:hemZ	71	Essential	0	3963	0	1	59	1134	0.4759	4e-06	13	3717	-0.1745	1	29	432	0.22945	0.015776	23	3284	-0.22744	0.221071	13	3232	0.21614	1
RVBD1486c:RVBD1486c	11	NonEssential	1	1206	-0.25224	1	10	1592	0.33323	5.6e-05	2	3045	-0.17148	0.797163	2	930	0.44581	1	3	3100	-0.17654	0.659874	3	1244	0.2573	1
RVBD1487:RVBD1487	8	NonEssential	0	3036	0	1	8	695	0.46508	4e-06	2	2980	-0.10301	0.733557	1	1473	0.24036	1	5	1411	-0.22976	0.034999	2	1459	0.22873	1
RVBD1488:RVBD1488	12	NonEssential	1	1020	-0.76018	1	11	1240	0.35664	1.9e-05	7	690	-0.32619	0.012477	2	1852	0.18863	1	7	1293	-0.24593	0.015068	2	1832	0.2167	1
RVBD1489:RVBD1489	5	NonEssential	0	2023	0	1	4	1800	0.59079	0.001606	2	2164	-0.23136	0.322814	1	1171	0.46383	1	1	3007	-0.25247	0.671069	3	694	0.22106	0.610589
RVBD1489A:RVBD1489A	5	NonEssential	0	2925	0	1	5	2101	0.4403	0.003348	3	1127	-0.22481	0.062771	1	1305	0.30794	1	3	1418	-0.25027	0.065449	1	2198	0.24778	1
RVBD1490:RVBD1490	26	NonEssential	3	1256	-0.22522	1	18	3747	0.2798	0.04912	14	382	-0.37655	0.00051	1	3548	0.19661	1	13	993	-0.40704	0.000668	3	3451	0.12517	1
RVBD1491c:RVBD1491c	8	NonEssential	0	3698	0	1	8	791	0.42582	4e-06	6	582	-0.23108	0.006679	0	3749	0	1	8	280	-0.38201	1.1e-05	0	3854	0	1
RVBD1492:mutA	17	NonEssential	0	3695	0	1	16	429	0.66839	4e-06	2	2547	-0.49301	0.462525	7	495	0.24778	0.177896	4	2113	-0.76385	0.110704	5	588	0.4117	0.371698
RVBD1493:mutB	20	NonEssential	6	188	-0.37744	1	11	3797	0.42096	0.087318	12	443	-0.34906	0.001284	0	3879	0	1	14	467	-0.47302	1.1e-05	0	3755	0	1
RVBD1494:mazE4	2	NonEssential	2	67	-0.38217	0.347525	0	4022	0	1	2	455	-0.4043	0.000486	0	3661	0	1	2	453	-0.56153	4.9e-05	0	3664	0	1
RVBD1496:RVBD1496	8	NonEssential	1	1587	-0.14663	1	5	3274	0.57461	0.044861	3	2048	-0.24849	0.288708	1	1581	0.29258	1	2	2480	-0.37468	0.349179	2	1792	0.1716	1
RVBD1497:lipL	11	NonEssential	1	928	-0.28751	1	9	2379	0.34849	0.001444	2	2210	-0.24733	0.321575	0	3658	0	1	7	1313	-0.21952	0.019413	0	3338	0	1
RVBD1498A:RVBD1498A	7	NonEssential	3	256	-0.13436	1	2	4006	0.13729	0.879666	1	3330	-0.13483	0.909441	0	2998	0	1	1	3528	-0.10555	0.960487	1	2478	0.17608	1
RVBD1498c:RVBD1498c	10	NonEssential	1	1164	-0.42485	1	7	3402	0.40875	0.051467	4	2178	-0.15076	0.30133	0	3123	0	1	6	1296	-0.17949	0.018611	2	1932	0.1687	1
RVBD1499:RVBD1499	5	NonEssential	1	1006	-0.19108	1	3	3609	0.40508	0.196752	5	375	-0.41523	0.001574	0	3745	0	1	4	1091	-0.42093	0.021932	0	2879	0	1
RVBD1500:RVBD1500	14	NonEssential	5	69	-0.43883	1	5	3891	0.39979	0.237414	7	517	-0.49181	0.003525	1	3489	0.12214	1	7	933	-0.43235	0.00251	1	3160	0.11606	1
RVBD1501:RVBD1501	18	NonEssential	5	95	-0.22665	1	12	3655	0.34115	0.073752	7	2226	-0.22445	0.290411	1	2900	0.13043	1	10	1475	-0.23148	0.013203	0	3811	0	1
RVBD1502:RVBD1502	14	NonEssential	6	82	-0.59888	1	4	3487	0.19774	0.043439	10	301	-0.27656	0.00051	1	3513	0.12238	1	8	770	-0.45306	0.001183	0	3625	0	1
RVBD1505c:RVBD1505c	5	NonEssential	2	568	-0.20958	1	2	2566	0.53743	0.010052	1	2441	-0.27578	0.44428	0	2591	0	1	2	2718	-0.1296	0.52152	1	2039	0.15948	1
RVBD1506c:RVBD1506c	10	NonEssential	4	213	-0.46347	1	2	3831	0.53889	0.225624	2	2598	-0.19559	0.508882	1	2753	0.22025	1	5	2075	-0.31934	0.148001	1	3037	0.11495	1
RVBD1507A:RVBD1507A	12	NonEssential	4	121	-0.87183	1	6	2974	0.31459	0.002788	2	3246	-0.13741	0.904424	3	1664	0.11595	1	1	3377	-0.28755	0.885428	4	1070	0.13457	0.994258
RVBD1507c:RVBD1507c	6	NonEssential	3	49	-0.50793	1	1	3959	0.26878	0.669056	3	1999	-0.1011	0.278493	0	2871	0	1	1	2134	-0.37442	0.228621	4	497	0.1339	0.177611
RVBD1508A:RVBD1508A	7	NonEssential	0	3095	0	1	7	1189	0.35309	6.7e-05	7	264	-0.14105	0.000307	0	3887	0	1	4	1425	-0.27719	0.047156	0	2749	0	1
RVBD1508c:RVBD1508c	25	NonEssential	4	331	-0.36203	1	17	2067	0.43534	4e-06	10	1055	-0.26177	0.022162	6	1149	0.29606	1	11	1164	-0.36243	0.001659	5	2058	0.3067	1
RVBD1509:RVBD1509	14	NonEssential	1	1054	-0.44678	1	11	3267	0.29263	0.00571	5	2275	-0.17079	0.30872	3	722	0.37523	0.71749	3	3360	-0.23007	0.841804	3	1581	0.20051	1
RVBD1510:RVBD1510	12	NonEssential	3	309	-0.38464	1	8	3298	0.38055	0.008623	8	603	-0.29069	0.006625	1	3329	0.11577	1	7	1173	-0.48909	0.012806	0	3435	0	1
RVBD1511:gmdA	8	NonEssential	0	3678	0	1	8	175	0.60965	4e-06	3	752	-0.32368	0.020615	2	589	0.32948	0.533538	4	1659	-0.42059	0.094828	1	1861	0.26953	1
RVBD1512:epiA	6	NonEssential	0	3249	0	1	6	1315	0.32296	0.000255	2	1397	-0.46986	0.11636	0	3112	0	1	5	696	-0.35815	0.002	1	2239	0.087265	1
RVBD1513:RVBD1513	15	NonEssential	0	3569	0	1	13	933	0.54873	4e-06	9	780	-0.29097	0.017245	2	2970	0.19256	1	11	588	-0.40971	0.000117	2	2651	0.25701	1
RVBD1514c:RVBD1514c	8	NonEssential	1	1661	-0.16026	1	4	2944	0.52947	0.007998	1	3505	-0.18267	1	2	1435	0.15888	1	1	3415	-0.10894	0.911989	3	1018	0.22664	0.938911
RVBD1515c:RVBD1515c	14	NonEssential	4	370	-0.13151	1	8	3466	0.45523	0.0422	3	2968	-0.12197	0.733359	2	1834	0.1848	1	4	3158	-0.19611	0.665382	2	2878	0.13436	1
RVBD1516c:RVBD1516c	11	NonEssential	0	2340	0	1	8	1766	0.48041	7.8e-05	4	1642	-0.27284	0.137448	1	2608	0.13411	1	4	2560	-0.21037	0.356089	1	3080	0.19525	1
RVBD1517:RVBD1517	15	NonEssential	2	416	-0.52116	1	10	2902	0.48413	0.002165	5	1599	-0.31652	0.119078	1	3575	0.10517	1	7	2063	-0.21582	0.115595	3	2315	0.16285	1
RVBD1518:RVBD1518	12	NonEssential	1	2175	-0.21177	1	10	2068	0.41855	0.000168	4	2729	-0.28712	0.613892	1	3264	0.09396	1	3	2795	-0.46828	0.454795	2	2160	0.14853	1
RVBD1519:RVBD1519	4	NonEssential	0	3754	0	1	4	680	0.89585	3.2e-05	1	2969	-0.18993	0.691979	2	677	0.31809	0.729366	1	2636	-0.3554	0.498878	2	826	0.47012	0.645712
RVBD1520:RVBD1520	12	NonEssential	0	2640	0	1	8	1003	0.67079	4e-06	4	1953	-0.17937	0.219557	1	3180	0.11454	1	4	2785	-0.17362	0.45049	0	3515	0	1
RVBD1521:fadD25	21	NonEssential	0	3081	0	1	16	1462	0.33975	4e-06	12	659	-0.24938	0.005749	4	2149	0.1845	1	13	628	-0.29632	4.9e-05	3	1778	0.34688	1
RVBD1522c:mmpL12	27	NonEssential	5	328	-0.26936	1	14	3517	0.29305	0.005299	10	1827	-0.20659	0.126129	2	3764	0.085544	1	13	1893	-0.173	0.018196	0	3857	0	1
RVBD1523:RVBD1523	12	NonEssential	0	2951	0	1	11	1907	0.35531	9.5e-05	5	2185	-0.144	0.303777	2	1364	0.26416	1	5	2416	-0.32849	0.219163	3	1736	0.12557	1
RVBD1524:RVBD1524	7	NonEssential	1	1338	-0.3575	1	6	531	0.81734	4e-06	5	834	-0.25143	0.028633	0	2517	0	1	4	1707	-0.49343	0.089446	1	1980	0.3503	1
RVBD1525:wbbL2	8	NonEssential	1	1193	-0.16298	1	6	2593	0.44499	0.003693	5	797	-0.16254	0.02258	1	2298	0.28868	1	4	579	-0.42294	0.000509	2	1855	0.19336	1
RVBD1526c:RVBD1526c	12	NonEssential	0	3625	0	1	12	934	0.49731	4e-06	3	3081	-0.18416	0.803914	2	1586	0.36622	1	2	3526	-0.29282	0.961469	4	1223	0.23676	1
RVBD1527c:pks5	35	NonEssential	3	1647	-0.19228	1	28	3028	0.40393	1.9e-05	6	3590	-0.239	1	12	863	0.17944	0.703317	7	3567	-0.26881	0.803342	13	618	0.33266	0.341164
RVBD1528c:papA4	8	NonEssential	1	1783	-0.14631	1	5	2738	0.30847	0.005302	2	2710	-0.27521	0.61148	0	3238	0	1	4	2047	-0.26608	0.153447	1	1845	0.19119	1
RVBD1529:fadD24	14	NonEssential	2	662	-0.48351	1	12	2709	0.37538	0.001925	6	563	-0.46367	0.004817	2	2766	0.14483	1	11	551	-0.29909	0.000163	0	3672	0	1
RVBD1530:adh	5	NonEssential	0	1546	0	1	4	2227	0.46523	0.004351	3	1668	-0.15233	0.21201	0	3023	0	1	3	1497	-0.34618	0.072119	0	3225	0	1
RVBD1531:RVBD1531	8	NonEssential	1	1457	-0.13769	1	6	3220	0.36685	0.043746	2	2996	-0.12164	0.750504	2	1588	0.16902	1	0	3678	0	1	3	1105	0.16284	1
RVBD1532c:RVBD1532c	5	NonEssential	0	3628	0	1	5	930	0.63005	5e-05	3	1203	-0.2825	0.074909	0	2765	0	1	1	3123	-0.24929	0.72188	0	2557	0	1
RVBD1533:RVBD1533	8	NonEssential	1	1201	-0.24794	1	7	1294	0.41765	5e-05	5	764	-0.22103	0.020948	1	2719	0.087126	1	4	916	-0.38907	0.006566	2	1749	0.17516	1
RVBD1534:RVBD1534	6	NonEssential	1	731	-0.26898	1	3	2986	0.40608	0.035767	3	1495	-0.15211	0.137448	1	1675	0.19255	1	3	1492	-0.39572	0.066732	1	2418	0.12475	1
RVBD1535:RVBD1535	5	NonEssential	0	2879	0	1	5	2168	0.42459	0.003796	1	3106	-0.097211	0.777634	0	2188	0	1	3	1867	-0.19505	0.140338	0	2726	0	1
RVBD1536:ileS	309	Essential	14	3772	-0.18446	1	259	255	0.61811	4e-06	23	4006	-0.2445	1	172	54	0.34912	2e-05	54	3949	-0.2331	1	143	113	0.42035	1.9e-05
RVBD1537:dinX	10	NonEssential	1	1465	-0.25291	1	7	2967	0.39515	0.00552	6	478	-0.51732	0.003061	1	2670	0.23212	1	7	466	-0.73555	0.000178	1	2977	0.12982	1
RVBD1538c:ansA	5	NonEssential	1	401	-2.5924	1	4	3007	0.49209	0.042457	2	1813	-0.53673	0.243811	1	1687	0.16515	1	2	2155	-0.6134	0.27017	2	900	0.36228	0.768964
RVBD1539:lspA	72	Essential	8	971	-0.25661	1	55	3456	0.4091	4e-06	49	79	-0.4005	2e-05	4	3789	0.21085	1	63	52	-0.79242	1.1e-05	3	3907	0.22064	1
RVBD1540:RVBD1540	58	NonEssential	7	943	-0.20606	1	42	3843	0.35784	0.004836	13	3305	-0.20908	0.739197	21	587	0.22078	0.143758	21	2893	-0.3065	0.047156	10	2378	0.29738	1
RVBD1541c:lprI	9	NonEssential	2	803	-0.14032	1	6	585	0.68409	4e-06	3	2690	-0.17912	0.585622	3	1062	0.18197	1	0	3770	0	1	1	2701	0.15122	1
RVBD1542c:glbN	7	NonEssential	0	2880	0	1	6	2348	0.30001	0.003116	1	3256	-0.17364	0.888331	2	1383	0.14765	1	1	3291	-0.20906	0.845104	2	1164	0.20376	1
RVBD1543:RVBD1543	7	NonEssential	0	2255	0	1	5	2624	0.36868	0.004849	4	1045	-0.17998	0.052153	0	3437	0	1	7	322	-0.20828	1.1e-05	0	3801	0	1
RVBD1544:RVBD1544	13	NonEssential	2	839	-0.39596	1	11	2605	0.31641	0.001596	7	999	-0.22154	0.032522	0	3803	0	1	10	594	-0.27405	0.000279	0	3807	0	1
RVBD1545:RVBD1545	6	NonEssential	3	131	-0.53812	1	1	3907	0.53748	0.475342	3	1661	-0.33336	0.166223	1	1985	0.18259	1	2	2892	-0.20001	0.586465	2	957	0.33497	0.906974
RVBD1547:dnaE1	206	Essential	21	618	-0.45822	1	145	3892	0.46299	0.000122	125	42	-0.63214	2e-05	22	3978	0.20882	1	172	34	-0.97063	1.1e-05	10	3980	0.53277	1
RVBD1548c:PPE21	9	NonEssential	0	2757	0	1	5	3235	0.54031	0.032242	4	1945	-0.16809	0.223657	1	2388	0.19813	1	3	2200	-0.26496	0.190123	0	3284	0	1
RVBD1549:fadD11.1	6	NonEssential	0	2564	0	1	5	1002	0.54053	3.8e-05	2	2747	-0.1618	0.631299	2	897	0.18003	1	2	2838	-0.14083	0.558323	3	625	0.35263	0.400065
RVBD1550:fadD11	10	NonEssential	2	523	-0.4271	1	8	1017	0.57506	1.2e-05	4	590	-0.6927	0.006614	0	3532	0	1	4	586	-1.1066	0.000378	0	3198	0	1
RVBD1551:plsB1	19	NonEssential	5	312	-0.4111	1	13	2032	0.43677	4.4e-05	10	868	-0.28016	0.017465	2	2949	0.15691	1	14	531	-0.25865	8.5e-05	0	3698	0	1
RVBD1552:frdA	16	NonEssential	1	2030	-0.24008	1	12	3263	0.40942	0.003672	7	1442	-0.27434	0.088065	2	2846	0.1882	1	7	2408	-0.41534	0.19432	2	2781	0.24519	1
RVBD1553:frdB	10	NonEssential	0	3056	0	1	9	1059	0.36323	1.9e-05	2	3271	-0.25103	0.920436	0	3429	0	1	3	2826	-0.16044	0.504681	3	1254	0.20368	1
RVBD1554:frdC	8	NonEssential	2	299	-0.8766	1	6	2837	0.31231	0.006673	6	553	-0.16812	0.005357	1	1950	0.15315	1	3	2524	-0.46126	0.367207	2	1786	0.26135	1
RVBD1555:frdD	5	NonEssential	1	1241	-0.23955	1	3	3707	0.34755	0.257287	2	2654	-0.15082	0.603123	2	961	0.19355	1	1	3176	-0.23301	0.757948	2	815	0.26666	0.682014
RVBD1556:RVBD1556	6	NonEssential	1	860	-0.3409	1	4	1679	0.55717	0.000729	1	2786	-0.24695	0.666475	1	2093	0.13478	1	3	2171	-0.13031	0.245342	2	1036	0.20314	0.975917
RVBD1557:mmpL6	15	NonEssential	8	38	-0.54165	1	6	3970	0.34356	0.463802	7	830	-0.26604	0.019477	2	2890	0.14398	1	8	1007	-0.26117	0.003676	2	3044	0.15941	1
RVBD1558:RVBD1558	4	NonEssential	0	1696	0	1	3	2873	0.35598	0.044478	1	653	-1.297	0.018019	2	718	0.30231	0.807108	1	566	-2.2693	0.000657	2	525	0.48816	0.282606
RVBD1559:ilvA	73	Essential	0	3996	0	1	68	93	0.76216	4e-06	2	4019	-0.24091	1	50	76	0.4871	2e-05	5	3996	-0.22405	1	51	95	0.54172	1.9e-05
RVBD1560:vapB11	3	NonEssential	0	3501	0	1	3	1142	0.46101	0.00049	3	832	-0.19537	0.039145	0	3139	0	1	2	1987	-0.16337	0.218342	0	2465	0	1
RVBD1561:vapC11	6	NonEssential	0	3467	0	1	6	1191	0.532	9.5e-05	0	3533	0	1	1	1692	0.13406	1	0	3594	0	1	2	1109	0.18917	1
RVBD1562c:treZ	13	NonEssential	1	2390	-0.11891	1	9	3252	0.50928	0.006084	3	3207	-0.14151	0.884593	1	1439	0.22495	1	4	2777	-0.37107	0.44237	1	3164	0.10794	1
RVBD1563c:treY	16	NonEssential	2	861	-0.39787	1	12	1117	0.40862	4e-06	6	2035	-0.20498	0.211497	4	1163	0.14005	1	7	2262	-0.20253	0.140522	2	2156	0.21132	1
RVBD1564c:treX	13	NonEssential	1	2261	-0.071307	1	11	2071	0.38748	7.8e-05	4	2787	-0.19801	0.629048	4	1132	0.25622	1	5	2833	-0.22081	0.482758	5	762	0.23367	0.625237
RVBD1565c:RVBD1565c	24	Essential	3	838	-0.55602	1	16	3558	0.49351	0.005369	9	2235	-0.24716	0.237462	6	1536	0.23766	1	12	1465	-0.29666	0.007617	5	1649	0.26512	1
RVBD1566c:RVBD1566c	13	NonEssential	1	1841	-0.20172	1	12	1297	0.59602	1.2e-05	12	148	-0.54599	2e-05	0	3985	0	1	13	139	-1.2822	1.1e-05	0	3968	0	1
RVBD1567c:RVBD1567c	8	NonEssential	0	3012	0	1	7	1401	0.51786	9.5e-05	4	1366	-0.19881	0.097586	1	1456	0.27103	1	3	1783	-0.36329	0.103934	1	2803	0.2066	1
RVBD1568:bioA	82	NonEssential	1	3903	-0.21305	1	72	424	0.48716	4e-06	13	3767	-0.18222	1	33	382	0.2115	0.003892	23	3753	-0.20605	0.704276	14	3294	0.18579	1
RVBD1569:bioF1	138	NonEssential	12	170	-0.35317	1	112	516	0.51922	4e-06	31	3613	-0.25104	0.878896	39	1409	0.22705	0.851687	55	2894	-0.30153	0.01027	30	2441	0.22371	1
RVBD1570:bioD	35	NonEssential	1	3147	-0.15647	1	29	473	0.53405	4e-06	6	3573	-0.14342	1	13	530	0.20908	0.151744	13	2928	-0.223	0.215997	10	1345	0.17491	1
RVBD1571:RVBD1571	4	NonEssential	0	1903	0	1	2	3266	0.37004	0.089996	0	3197	0	0.888927	2	730	0.17361	0.833113	0	3554	0	1	2	882	0.14148	0.744606
RVBD1572c:RVBD1572c	8	NonEssential	0	2716	0	1	6	2138	0.43789	0.001275	2	2789	-0.19278	0.641154	2	1532	0.12331	1	3	2881	-0.21312	0.589873	2	1645	0.13816	1
RVBD1573:RVBD1573	5	NonEssential	2	136	-1.1778	1	3	1217	0.26956	0.000325	2	2592	-0.17042	0.552941	1	1060	0.3926	1	1	3208	-0.45646	0.778913	0	2793	0	1
RVBD1574:RVBD1574	8	NonEssential	3	267	-0.34838	1	1	3992	0.60897	0.793371	5	680	-0.26298	0.014421	0	3240	0	1	4	1701	-0.42807	0.098932	0	3254	0	1
RVBD1576c:RVBD1576c	125	NonEssential	6	3480	-0.21845	1	97	607	0.44718	4e-06	29	3655	-0.23235	0.942925	35	377	0.18023	0.002215	61	1014	-0.22622	1.1e-05	20	532	0.16388	0.118697
RVBD1577c:RVBD1577c	74	NonEssential	13	251	-0.19939	1	50	3043	0.46836	4e-06	14	3701	-0.16844	1	16	2440	0.1642	1	32	2286	-0.23021	0.001777	8	3745	0.20015	1
RVBD1578c:RVBD1578c	6	NonEssential	0	2233	0	1	4	3139	0.31205	0.046339	2	2413	-0.16556	0.433993	1	2168	0.19702	1	3	1899	-0.21209	0.141565	2	1378	0.16778	1
RVBD1579c:RVBD1579c	9	NonEssential	0	4019	0	1	9	133	0.63201	4e-06	2	2224	-0.2719	0.35606	3	1152	0.086924	1	2	3106	-0.19922	0.717853	3	1077	0.11861	1
RVBD1580c:RVBD1580c	6	NonEssential	0	2888	0	1	6	1911	0.40989	0.00131	2	2573	-0.19961	0.505256	0	2812	0	1	1	3413	-0.15497	0.891117	1	1708	0.23022	1
RVBD1581c:RVBD1581c	5	NonEssential	1	1339	-0.12518	1	4	3223	0.24451	0.069308	2	2120	-0.23049	0.308009	1	1360	0.23824	1	3	1605	-0.22028	0.088512	0	2501	0	1
RVBD1582c:RVBD1582c	8	NonEssential	0	2679	0	1	7	715	0.55378	4e-06	1	3499	-0.12425	1	2	680	0.19621	0.74744	2	2954	-0.235	0.6229	1	1508	0.21035	1
RVBD1583c:RVBD1583c	5	NonEssential	1	1170	-0.25477	1	4	2019	0.48836	0.002533	0	3341	0	0.945262	0	2061	0	1	0	3756	0	1	3	596	0.1808	0.368061
RVBD1584c:RVBD1584c	5	NonEssential	0	2132	0	1	3	1417	0.40538	0.000427	1	3076	-0.21564	0.763542	1	925	0.24057	1	0	3614	0	1	2	1192	0.18717	1
RVBD1585c:RVBD1585c	4	NonEssential	0	2519	0	1	4	1908	0.45994	0.002618	1	3028	-0.12335	0.74076	1	1288	0.18315	1	1	3129	-0.11763	0.735435	1	1340	0.26307	1
RVBD1586c:RVBD1586c	7	NonEssential	0	3734	0	1	7	719	0.42092	4e-06	1	3288	-0.12272	0.895464	0	2873	0	1	3	2575	-0.16881	0.414896	1	2306	0.10342	1
RVBD1587c:RVBD1587c	3	NonEssential	1	1042	-0.076843	1	0	3966	0	0.79189	1	2563	-0.15885	0.466089	0	1909	0	1	0	3416	0	1	1	1009	0.20096	0.865629
RVBD1588c:RVBD1588c	4	NonEssential	0	2813	0	1	4	2257	0.38814	0.005511	4	354	-0.53331	0.00052	0	3777	0	1	4	449	-0.67885	6.8e-05	0	3671	0	1
RVBD1589:bioB	112	NonEssential	6	1608	-0.29181	1	89	2828	0.42776	4e-06	24	397	-0.27527	2e-05	28	2343	0.19184	1	58	641	-0.2415	1.1e-05	14	3861	0.1862	1
RVBD1590:RVBD1590	14	NonEssential	0	3907	0	1	14	346	0.48054	4e-06	4	2191	-0.20907	0.277174	6	615	0.26111	0.49661	4	1985	-0.34023	0.109479	3	1798	0.18756	1
RVBD1591:RVBD1591	8	NonEssential	0	3192	0	1	8	1432	0.4791	0.000122	4	1845	-0.28297	0.221631	0	3518	0	1	3	2561	-0.16377	0.3849	0	3183	0	1
RVBD1592c:RVBD1592c	12	NonEssential	1	2168	-0.17895	1	8	862	0.61159	4e-06	1	3598	-0.18097	1	7	387	0.21886	0.037129	0	3917	0	1	11	183	0.47081	1.9e-05
RVBD1593c:RVBD1593c	6	NonEssential	0	2107	0	1	4	2426	0.53153	0.005709	2	2155	-0.28598	0.359781	1	1987	0.098127	1	3	2122	-0.31514	0.218342	1	1524	0.21335	1
RVBD1594:nadA	108	Essential	1	3807	-0.45363	1	100	19	0.80965	4e-06	2	4023	-0.36208	1	91	9	0.7311	2e-05	4	4042	-0.13774	1	93	15	0.93808	1.9e-05
RVBD1595:nadB	119	Essential	2	2871	-0.43679	1	113	12	0.74787	4e-06	1	3991	-0.19245	1	102	14	0.47001	2e-05	7	3786	-0.20341	0.735408	100	22	0.71144	1.9e-05
RVBD1596:nadC	90	Essential	9	1012	-0.23091	1	67	776	0.47866	4e-06	5	3976	-0.16451	1	58	86	0.23925	2e-05	13	3925	-0.21297	1	43	240	0.39819	1.9e-05
RVBD1597:RVBD1597	10	NonEssential	0	3073	0	1	9	1252	0.54769	5.6e-05	7	461	-0.24255	0.002739	0	3917	0	1	8	640	-0.37039	0.000853	1	2490	0.14076	1
RVBD1598c:RVBD1598c	5	NonEssential	0	1799	0	1	3	3834	0.1744	0.380221	2	1895	-0.28809	0.253357	1	1689	0.10251	1	2	2503	-0.16453	0.38329	1	1813	0.1234	1
RVBD1599:hisD	101	Essential	2	3385	-0.37903	1	95	94	0.61129	4e-06	4	3940	-0.42123	1	67	72	0.3459	2e-05	9	3848	-0.2654	0.956694	67	89	0.38846	1.9e-05
RVBD1600:hisC1	105	Essential	12	225	-0.45156	1	88	1233	0.53288	4e-06	7	3948	-0.37302	1	58	132	0.33298	2e-05	15	3991	-0.18203	1	61	123	0.33328	1.9e-05
RVBD1601:hisB	37	Essential	0	3923	0	1	36	254	0.39924	4e-06	3	3866	-0.11894	1	13	633	0.21274	0.33224	8	3558	-0.20895	0.780092	10	1166	0.30424	0.994266
RVBD1602:hisH	56	Essential	1	3690	-0.43804	1	49	216	0.66468	4e-06	7	3752	-0.38774	1	36	144	0.29665	2e-05	4	3783	-0.35396	0.987655	29	269	0.34372	0.000157
RVBD1603:hisA	51	Essential	3	2372	-0.22207	1	40	2622	0.58986	4e-06	4	3914	-0.22016	1	33	134	0.36199	2e-05	8	3701	-0.35764	0.843752	28	246	0.39349	9e-05
RVBD1604:impA	8	Essential	1	1477	-0.56775	1	5	2799	0.60358	0.005642	2	2900	-0.37061	0.677434	4	496	0.31314	0.251005	2	3285	-0.27793	0.85916	3	1002	0.32953	0.934474
RVBD1605:hisF	74	Essential	2	3620	-0.24435	1	66	275	0.66154	4e-06	5	3913	-0.17314	1	47	113	0.27282	2e-05	9	3819	-0.25385	0.980389	42	169	0.32944	1.9e-05
RVBD1606:hisI	37	Essential	1	3452	-0.22101	1	31	648	0.50743	4e-06	4	3809	-0.20773	1	15	475	0.25982	0.081792	8	3733	-0.18256	0.980389	16	401	0.26363	0.036082
RVBD1607:chaA	9	NonEssential	0	2027	0	1	8	2633	0.23572	0.002624	9	99	-0.66433	2e-05	0	4020	0	1	9	120	-1.2402	1.1e-05	0	4002	0	1
RVBD1608c:bcpB	9	NonEssential	4	196	-0.1931	1	5	3799	0.31246	0.213048	4	1623	-0.26322	0.149413	2	1330	0.13281	1	3	2758	-0.2575	0.466601	3	1364	0.11696	1
RVBD1609:trpE	134	Essential	10	718	-0.64078	1	116	422	0.5036	4e-06	20	3937	-0.19501	1	53	358	0.25499	0.001023	52	2851	-0.26213	0.010013	34	1942	0.29872	1
RVBD1610:RVBD1610	74	Essential	1	3851	-0.20717	1	66	442	0.52293	4e-06	16	3639	-0.18819	0.994065	33	298	0.22893	0.000335	25	2860	-0.32491	0.022569	22	599	0.28565	0.223249
RVBD1611:trpC	76	Essential	4	332	-1.7104	1	67	292	0.6118	4e-06	55	65	-0.47734	2e-05	6	3940	0.19882	1	70	53	-1.2699	1.1e-05	0	4028	0	1
RVBD1612:trpB	135	Essential	13	229	-0.64724	1	120	116	0.60592	4e-06	19	3961	-0.22126	1	39	970	0.26532	0.366428	77	341	-0.3607	1.1e-05	14	3852	0.21802	1
RVBD1613:trpA	55	Essential	1	3614	-0.22011	1	49	727	0.52755	4e-06	8	3689	-0.23618	1	19	499	0.23348	0.065336	31	802	-0.34099	1.1e-05	7	3408	0.18393	1
RVBD1614:lgt	111	Essential	8	154	-0.45382	1	81	3303	0.42809	4e-06	36	2336	-0.24688	0.061127	28	686	0.2099	0.120094	68	233	-0.36776	1.1e-05	9	2708	0.42876	1
RVBD1615:RVBD1615	6	NonEssential	1	779	-0.39194	1	4	3695	0.2233	0.227661	2	2653	-0.15837	0.551664	0	3016	0	1	1	3408	-0.091014	0.891117	1	1554	0.24541	1
RVBD1616:RVBD1616	5	NonEssential	0	2239	0	1	4	1602	0.65302	0.000749	2	2436	-0.3804	0.44237	1	1698	0.082635	1	1	2224	-1.0393	0.290171	4	379	0.26159	0.020426
RVBD1617:pykA	88	Essential	1	3944	-0.27028	1	77	355	0.58045	4e-06	30	1358	-0.36893	0.008778	21	2246	0.31927	1	33	3124	-0.32032	0.030732	17	3312	0.3059	1
RVBD1618:tesB1	6	NonEssential	0	1609	0	1	5	1291	0.44483	0.000198	4	859	-0.29126	0.027458	0	3269	0	1	5	900	-0.1814	0.008772	0	2975	0	1
RVBD1619:RVBD1619	11	NonEssential	1	955	-0.80058	1	9	2334	0.45429	0.001417	4	1256	-0.34914	0.069343	1	2891	0.13372	1	5	1410	-0.32794	0.027203	3	1500	0.41891	1
RVBD1620c:cydC	7	NonEssential	1	1197	-0.22131	1	6	1181	0.62621	6.1e-05	0	3709	0	1	4	508	0.21229	0.288931	0	3677	0	1	4	448	0.29778	0.12897
RVBD1621c:cydD	8	NonEssential	0	3834	0	1	8	524	0.77232	4e-06	3	2489	-0.13153	0.477877	4	573	0.25137	0.455563	1	3366	-0.22469	0.898129	4	582	0.32834	0.351945
RVBD1622c:cydB	21	Essential	0	3446	0	1	19	1713	0.468	4e-06	14	272	-0.37556	8.8e-05	1	3480	0.28673	1	16	423	-0.39486	1.1e-05	0	3843	0	1
RVBD1623c:cydA	12	Essential	0	2720	0	1	8	3735	0.49326	0.139159	9	203	-0.47713	2e-05	0	3441	0	1	10	492	-0.46255	0.00013	2	2582	0.31848	1
RVBD1624c:RVBD1624c	13	NonEssential	0	2418	0	1	10	467	0.52813	4e-06	3	3210	-0.12393	0.886623	2	1115	0.32762	1	4	2474	-0.22261	0.245711	6	677	0.15416	0.55691
RVBD1625c:cya	8	NonEssential	0	3492	0	1	8	873	0.50128	4e-06	3	2291	-0.10772	0.356227	0	3353	0	1	6	1044	-0.15461	0.014695	1	2635	0.095266	1
RVBD1626:RVBD1626	5	NonEssential	1	1252	-0.19036	1	3	3665	0.28738	0.230877	1	3277	-0.12258	0.905702	2	1023	0.15312	1	3	1391	-0.28357	0.064091	0	2844	0	1
RVBD1627c:RVBD1627c	7	NonEssential	1	1200	-0.47648	1	5	1200	0.679	7.2e-05	3	1528	-0.18647	0.144717	2	651	0.35776	0.630427	3	2559	-0.22433	0.404601	0	2805	0	1
RVBD1628c:RVBD1628c	4	NonEssential	2	216	-0.30322	1	2	558	0.77621	1.2e-05	1	2340	-0.18126	0.442635	1	1367	0.19572	1	1	1309	-0.53666	0.047783	1	1753	0.17259	1
RVBD1629:polA	167	Essential	5	3774	-0.1678	1	147	247	0.47748	4e-06	24	3922	-0.20136	1	54	762	0.20436	0.179041	48	3850	-0.21076	0.964701	43	2119	0.21201	1
RVBD1630:rpsA	84	Essential	4	2736	-0.50595	1	70	57	0.94729	4e-06	5	3910	-0.29981	1	66	43	0.62088	2e-05	5	3922	-0.50735	1	68	43	0.91476	1.9e-05
RVBD1631:coaE	97	Essential	10	763	-0.48358	1	74	1972	0.46485	4e-06	26	2556	-0.34237	0.103769	24	1908	0.19448	1	45	1446	-0.3249	1.1e-05	12	3404	0.17236	1
RVBD1632c:RVBD1632c	5	NonEssential	0	1501	0	1	3	3762	0.21563	0.293574	1	2796	-0.15311	0.649966	0	2519	0	1	1	2805	-0.19073	0.596904	0	2750	0	1
RVBD1633:uvrB	18	NonEssential	2	703	-2.2622	1	11	2901	0.49886	0.000765	13	269	-0.37998	8.8e-05	0	3942	0	1	12	642	-0.33612	0.000236	1	3267	0.37655	1
RVBD1634:RVBD1634	8	NonEssential	0	1955	0	1	6	1661	0.68717	0.000358	3	1838	-0.33936	0.219284	1	2544	0.22283	1	4	1535	-0.45791	0.051108	2	1879	0.15127	1
RVBD1635c:RVBD1635c	20	NonEssential	2	1845	-0.25181	1	15	1588	0.4851	4e-06	3	3299	-0.22111	0.906261	7	771	0.18495	0.712609	6	3286	-0.17063	0.708588	5	1773	0.15045	1
RVBD1636:TB15.3	18	Essential	0	3846	0	1	18	306	0.51874	4e-06	0	3837	0	1	13	158	0.32623	2e-05	1	3721	-0.22464	1	10	390	0.24014	0.03352
RVBD1637c:RVBD1637c	5	NonEssential	0	3607	0	1	5	966	0.52174	5.6e-05	3	1427	-0.13542	0.118828	0	3073	0	1	2	2357	-0.18461	0.321817	1	2188	0.060649	1
RVBD1638:uvrA	25	NonEssential	0	3408	0	1	21	1808	0.54984	4e-06	11	1185	-0.29056	0.035558	5	753	0.41158	0.607028	14	1250	-0.35123	0.002455	3	979	0.73909	0.857739
RVBD1638A:RVBD1638A	2	NonEssential	0	2697	0	1	2	2363	0.57863	0.02415	1	2060	-0.50408	0.250818	0	1706	0	1	1	2621	-0.15869	0.495712	0	1908	0	1
RVBD1639c:RVBD1639c	9	NonEssential	0	3023	0	1	8	908	0.51701	4e-06	3	2611	-0.20148	0.527947	1	2688	0.12182	1	2	3361	-0.1479	0.885428	4	872	0.10934	0.836129
RVBD1640c:lysX	29	NonEssential	2	2151	-0.31849	1	25	1282	0.40318	4e-06	9	2707	-0.2081	0.414918	5	2499	0.19184	1	17	960	-0.25186	0.000421	1	3565	0.31855	1
RVBD1641:infC	19	Essential	3	428	-0.32201	1	15	2370	0.70013	0.0001	2	3716	-0.32833	1	12	228	0.52533	2e-05	0	3971	0	1	18	107	0.88434	1.9e-05
RVBD1642:rpmI	13	Essential	0	3533	0	1	13	816	1.1214	4e-06	0	3787	0	1	9	285	0.55651	0.001655	0	3899	0	1	12	210	0.669	1.9e-05
RVBD1643:rplT	11	Essential	0	2761	0	1	9	3225	0.32828	0.008072	1	3583	-0.10035	1	5	523	0.50475	0.295993	2	3010	-0.25264	0.59885	4	921	0.5245	0.818216
RVBD1644:tsnR	6	NonEssential	0	3526	0	1	6	572	0.53308	4e-06	3	1830	-0.16878	0.222937	0	2356	0	1	1	3358	-0.10475	0.862785	1	2152	0.12019	1
RVBD1645c:RVBD1645c	11	NonEssential	1	2090	-0.076638	1	4	3939	0.33297	0.419682	1	3611	-0.12141	1	3	1375	0.10861	1	3	2445	-0.37597	0.281664	1	2251	0.23418	1
RVBD1646:PE17	13	NonEssential	2	1104	-0.28428	1	7	3388	0.48854	0.028828	8	736	-0.25257	0.013208	1	3433	0.11218	1	8	665	-0.51755	0.000778	2	2787	0.11892	1
RVBD1647:RVBD1647	6	NonEssential	0	2858	0	1	6	2199	0.29889	0.003224	1	1739	-0.72223	0.18614	2	899	0.14812	1	1	2072	-0.79	0.195676	1	1542	0.19453	1
RVBD1648:RVBD1648	6	NonEssential	0	1901	0	1	4	3108	0.3488	0.040637	5	433	-0.25063	0.002517	1	1548	0.15119	1	5	813	-0.36556	0.004649	1	1797	0.17386	1
RVBD1649:pheS	103	Essential	1	3791	-0.26313	1	91	83	0.64499	4e-06	2	4020	-0.35021	1	57	118	0.3661	2e-05	11	3979	-0.22017	1	63	98	0.41084	1.9e-05
RVBD1650:pheT	207	Essential	1	4026	-0.27329	1	192	42	0.67829	4e-06	8	4016	-0.34017	1	132	40	0.35426	2e-05	16	3855	-0.21513	0.980389	132	48	0.48221	1.9e-05
RVBD1651c:PE-PGRS30	15	NonEssential	0	3580	0	1	13	2475	0.3077	0.000153	4	1908	-0.29083	0.182435	1	1702	0.42762	1	5	1414	-0.42586	0.017653	6	604	0.26562	0.411823
RVBD1652:argC	111	Essential	0	4025	0	1	104	84	0.58414	4e-06	12	3877	-0.5324	1	57	172	0.30939	2e-05	16	3823	-0.2344	0.866606	47	316	0.40222	0.000765
RVBD1653:argJ	100	Essential	3	3712	-0.19447	1	91	178	0.52253	4e-06	11	3955	-0.17826	1	56	125	0.24656	2e-05	26	3751	-0.21753	0.549791	37	297	0.44332	0.000352
RVBD1654:argB	74	Essential	1	3889	-0.39891	1	72	77	0.54704	4e-06	11	3838	-0.2471	1	24	749	0.24695	0.254159	23	3581	-0.24005	0.419019	22	1130	0.22373	0.836129
RVBD1655:argD	92	Essential	1	3425	-0.20539	1	83	64	0.66242	4e-06	13	3747	-0.2452	1	46	208	0.24539	2e-05	15	3608	-0.26365	0.370449	44	247	0.29995	5.5e-05
RVBD1656:argF	113	Essential	1	3778	-0.29742	1	99	166	0.58744	4e-06	13	3869	-0.23585	1	62	131	0.24586	2e-05	19	3667	-0.24883	0.407999	44	365	0.28168	0.00739
RVBD1657:argR	6	Essential	0	2371	0	1	5	2628	0.45293	0.007419	1	1949	-1.0397	0.259313	3	593	0.29612	0.500817	1	2067	-1.4067	0.19528	4	348	0.47742	0.01064
RVBD1658:argG	59	Essential	0	4005	0	1	57	79	0.58893	4e-06	3	3953	-0.34585	1	27	312	0.31994	0.00117	13	3791	-0.23227	0.994276	28	278	0.54903	0.000255
RVBD1659:argH	117	Essential	6	2777	-0.44658	1	98	833	0.52307	4e-06	10	3975	-0.20758	1	55	220	0.29329	2e-05	22	3953	-0.24828	1	52	236	0.31216	1.9e-05
RVBD1660:pks10	8	NonEssential	1	876	-0.34272	1	5	3591	0.30546	0.122777	6	528	-0.21776	0.004763	0	3629	0	1	7	394	-0.38227	8.5e-05	0	3264	0	1
RVBD1661:pks7	27	NonEssential	0	3816	0	1	23	1673	0.47963	4e-06	9	1541	-0.4329	0.072716	2	2659	0.26962	1	15	734	-0.46145	8.5e-05	5	1642	0.23624	1
RVBD1662:pks8	27	NonEssential	1	2307	-0.29918	1	20	2811	0.4856	5.6e-05	11	1616	-0.30638	0.081723	3	1229	0.31921	1	13	1444	-0.4362	0.004402	5	1916	0.25851	1
RVBD1663:pks17	14	NonEssential	1	1094	-0.37062	1	12	1098	0.42886	4e-06	5	2267	-0.28896	0.305696	5	724	0.19199	0.718411	7	1820	-0.21538	0.049272	4	1396	0.19815	1
RVBD1664:pks9	18	NonEssential	1	1223	-0.29973	1	14	2407	0.51558	7.2e-05	4	2781	-0.36143	0.566905	2	2599	0.23743	1	7	2806	-0.20363	0.34128	5	1043	0.26792	0.924483
RVBD1665:pks11	8	NonEssential	1	1178	-0.23036	1	6	2780	0.44443	0.005618	8	192	-0.20211	2e-05	0	3952	0	1	7	577	-0.19904	0.000498	0	3455	0	1
RVBD1666c:cyp139	8	NonEssential	2	672	-0.34036	1	4	1283	0.50748	5e-05	4	1907	-0.20725	0.257288	1	894	0.26818	1	2	2677	-0.34365	0.43889	2	1059	0.19802	0.992577
RVBD1667c:RVBD1667c	7	NonEssential	0	3115	0	1	7	361	0.511	4e-06	4	1546	-0.1537	0.146632	1	2505	0.073277	1	2	2724	-0.32517	0.50137	1	2644	0.087453	1
RVBD1668c:RVBD1668c	4	NonEssential	0	2442	0	1	4	717	0.53762	3.2e-05	1	2885	-0.13631	0.651406	0	2105	0	1	2	2511	-0.10119	0.472706	2	894	0.27315	0.79031
RVBD1669:RVBD1669	6	NonEssential	0	3212	0	1	6	1576	0.40206	0.000614	1	2915	-0.23252	0.733331	0	2878	0	1	3	1949	-0.16817	0.150338	0	2548	0	1
RVBD1670:RVBD1670	7	NonEssential	0	3204	0	1	7	982	0.5311	3.2e-05	3	2171	-0.1263	0.313007	1	2178	0.13709	1	5	1244	-0.26182	0.02787	0	3146	0	1
RVBD1671:RVBD1671	7	NonEssential	1	892	-0.43013	1	6	386	0.70743	4e-06	4	1261	-0.2804	0.079258	1	2155	0.18268	1	5	998	-0.27847	0.009452	1	2594	0.093002	1
RVBD1672c:RVBD1672c	16	NonEssential	0	3269	0	1	13	2762	0.45145	0.001098	7	1745	-0.20311	0.142697	6	855	0.21571	0.946885	5	1778	-0.39645	0.033906	5	1315	0.23381	1
RVBD1673c:RVBD1673c	11	NonEssential	0	3624	0	1	11	463	0.56059	4e-06	3	1696	-0.2325	0.152308	4	938	0.17947	1	3	1717	-0.40047	0.053902	6	524	0.1816	0.28452
RVBD1674c:RVBD1674c	6	NonEssential	2	273	-1.4508	1	2	3784	0.31444	0.296369	2	2542	-0.3917	0.488984	1	1449	0.1831	1	1	3474	-0.082031	0.941975	1	2209	0.12689	1
RVBD1675c:cmr	10	NonEssential	0	3704	0	1	10	509	0.41791	4e-06	2	2869	-0.18069	0.680415	2	2034	0.11651	1	5	1902	-0.19051	0.11069	3	1528	0.10488	1
RVBD1676:RVBD1676	5	NonEssential	0	2827	0	1	5	867	0.544	3.8e-05	2	2196	-0.23635	0.336994	1	1386	0.16869	1	1	2206	-0.38379	0.284149	2	847	0.19756	0.709201
RVBD1677:dsbF	6	NonEssential	0	1812	0	1	5	1871	0.42975	0.001181	3	1015	-0.34345	0.042849	0	2869	0	1	6	493	-0.24748	0.00035	0	3616	0	1
RVBD1678:RVBD1678	7	NonEssential	2	667	-0.17658	1	5	1832	0.51272	0.001024	2	2975	-0.14937	0.764234	0	3319	0	1	1	3557	-0.14972	0.98751	0	2852	0	1
RVBD1679:fadE16	13	NonEssential	0	2572	0	1	11	1404	0.45462	1.2e-05	0	3731	0	1	5	670	0.16805	0.613711	3	3395	-0.20058	0.870482	4	1143	0.2231	1
RVBD1680:RVBD1680	8	NonEssential	1	1667	-0.17319	1	5	3572	0.28347	0.110246	0	3592	0	1	1	837	0.25816	0.946104	2	2772	-0.23594	0.491537	3	907	0.19031	0.797474
RVBD1681:moeX	8	NonEssential	0	2670	0	1	7	2613	0.40779	0.003811	2	2979	-0.14947	0.733557	3	737	0.15101	0.819916	3	1521	-0.28246	0.049173	3	885	0.26707	0.764443
RVBD1682:RVBD1682	11	NonEssential	1	1473	-0.37791	1	8	654	0.48764	4e-06	3	1986	-0.32827	0.254183	2	1672	0.13472	1	3	2135	-0.42621	0.155353	4	845	0.19252	0.728861
RVBD1683:RVBD1683	18	Essential	0	3310	0	1	16	677	0.49274	4e-06	7	1456	-0.31646	0.078744	2	3011	0.25291	1	14	299	-0.61735	1.1e-05	0	3742	0	1
RVBD1684:RVBD1684	35	Essential	1	1403	-0.77114	1	28	914	0.62275	4e-06	13	1898	-0.48788	0.105093	10	1139	0.17392	1	19	1227	-0.45509	0.000904	7	2381	0.16049	1
RVBD1685c:RVBD1685c	7	NonEssential	0	1762	0	1	5	2775	0.33563	0.006317	1	3449	-0.10946	0.994065	0	3389	0	1	1	3339	-0.10587	0.863896	0	2734	0	1
RVBD1686c:RVBD1686c	6	NonEssential	3	232	-0.16016	1	3	3884	0.15125	0.425397	2	2440	-0.22801	0.443243	0	3247	0	1	3	2380	-0.1787	0.363742	1	2325	0.088705	1
RVBD1687c:RVBD1687c	6	NonEssential	0	1965	0	1	5	885	0.73062	2.6e-05	1	2430	-0.56157	0.44031	1	1705	0.20884	1	2	2240	-0.51179	0.271148	3	753	0.16875	0.600007
RVBD1688:mpg	4	NonEssential	0	2768	0	1	4	2300	0.36191	0.005993	1	3046	-0.20161	0.751311	2	610	0.20437	0.546017	1	2797	-0.35799	0.55721	2	736	0.23333	0.537706
RVBD1689:tyrS	95	Essential	2	3817	-0.38257	1	84	420	0.61641	4e-06	12	3890	-0.26441	1	37	258	0.39376	2e-05	21	3898	-0.22902	1	43	268	0.35634	9e-05
RVBD1690:lprJ	5	NonEssential	0	1586	0	1	3	3639	0.31227	0.208824	3	1757	-0.20446	0.233414	0	3173	0	1	3	1191	-0.27945	0.034396	1	1745	0.17554	1
RVBD1691:RVBD1691	5	NonEssential	1	1137	-0.23443	1	4	3343	0.28342	0.095167	3	1219	-0.24517	0.077007	0	2366	0	1	3	1654	-0.29461	0.094941	0	2556	0	1
RVBD1692:RVBD1692	6	NonEssential	1	1211	-0.14732	1	5	1968	0.60813	0.001811	1	3186	-0.18835	0.838481	2	1006	0.27195	1	2	2908	-0.13926	0.596241	2	1403	0.12112	1
RVBD1693:RVBD1693	6	NonEssential	0	3767	0	1	6	656	0.76872	4e-06	2	2691	-0.18807	0.580439	1	2096	0.089508	1	1	3093	-0.22339	0.742271	2	628	0.4324	0.417374
RVBD1694:tlyA	7	Essential	0	4012	0	1	7	148	0.74413	4e-06	3	2042	-0.34235	0.27001	2	862	0.24693	1	4	932	-0.74002	0.007574	3	546	0.54765	0.289507
RVBD1695:ppnK	64	Essential	2	2718	-0.24583	1	54	1501	0.50684	4e-06	25	960	-0.37642	0.003951	10	3565	0.14878	1	52	107	-0.4794	1.1e-05	2	3877	0.21784	1
RVBD1696:recN	6	NonEssential	1	566	-0.94409	1	4	3125	0.38102	0.045408	2	1790	-0.29634	0.20697	1	1712	0.20946	1	3	1693	-0.22977	0.11944	0	2715	0	1
RVBD1697:RVBD1697	103	Essential	63	9	-0.55693	1	22	4038	0.38751	0.692346	97	6	-2.0833	2e-05	1	4038	0.20359	1	100	13	-2.3497	1.1e-05	0	4042	0	1
RVBD1698:mctB	9	NonEssential	2	880	-0.19816	1	6	2678	0.47546	0.003139	9	77	-0.97693	2e-05	0	4030	0	1	9	121	-1.8556	1.1e-05	0	4001	0	1
RVBD1699:pyrG	165	Essential	11	904	-0.32379	1	136	1901	0.45405	4e-06	72	252	-0.47233	2e-05	31	1095	0.21683	0.495627	108	145	-0.50447	1.1e-05	16	3812	0.25149	1
RVBD1700:RVBD1700	5	NonEssential	0	1495	0	1	3	2160	0.1399	0.003786	5	321	-0.32415	0.00052	0	3824	0	1	3	1504	-0.3553	0.073335	0	2530	0	1
RVBD1701:RVBD1701	8	NonEssential	0	3949	0	1	8	273	0.6825	4e-06	1	3279	-0.1771	0.906261	2	1567	0.14419	1	7	524	-0.31028	0.000309	0	3705	0	1
RVBD1702c:RVBD1702c	117	NonEssential	7	542	-0.56172	1	99	537	0.42217	4e-06	13	3951	-0.19251	1	45	401	0.19661	0.003134	36	3704	-0.25198	0.449577	20	3395	0.19312	1
RVBD1703c:RVBD1703c	6	NonEssential	1	1140	-0.16231	1	1	3979	0.2287	0.758009	1	3292	-0.17034	0.892189	1	1942	0.088593	1	2	2717	-0.20828	0.483605	3	553	0.20361	0.333297
RVBD1704c:cycA	19	NonEssential	1	1429	-0.39774	1	11	3196	0.61965	0.003151	5	2366	-0.18637	0.337851	1	3662	0.15787	1	6	2514	-0.34752	0.209352	2	3184	0.14519	1
RVBD1705c:PPE22	4	NonEssential	0	1920	0	1	3	2887	0.43717	0.045061	1	3158	-0.14829	0.846433	1	1182	0.26469	1	0	3244	0	0.857344	2	710	0.27422	0.503955
RVBD1706A:RVBD1706A	6	NonEssential	1	1122	-0.33402	1	5	1466	0.42707	0.000569	2	2011	-0.46442	0.284219	2	1073	0.13161	1	1	3414	-0.086828	0.891117	2	1327	0.15826	1
RVBD1706c:PPE23	6	NonEssential	1	796	-0.23605	1	4	2850	0.46462	0.024587	3	2118	-0.20763	0.343731	0	3495	0	1	1	3467	-0.2221	0.930555	2	1413	0.12088	1
RVBD1707:RVBD1707	13	NonEssential	1	1897	-0.16383	1	8	2156	0.51055	0.000111	11	180	-0.29887	2e-05	0	3900	0	1	13	170	-0.70586	1.1e-05	0	3961	0	1
RVBD1708:RVBD1708	105	Essential	8	1967	-0.57255	1	75	3712	0.49994	4e-06	75	39	-0.74274	2e-05	8	2237	0.25931	1	82	79	-0.84308	1.1e-05	8	3614	0.27801	1
RVBD1709:scpA	6	NonEssential	0	3181	0	1	6	1564	0.35944	0.00061	5	518	-0.19993	0.004471	0	3145	0	1	3	1062	-0.40087	0.019721	1	2477	0.071387	1
RVBD1710:scpB	6	Essential	0	3441	0	1	6	610	0.70741	4e-06	0	3503	0	1	1	1433	0.20324	1	1	3199	-0.34232	0.788983	2	1293	0.14534	1
RVBD1711:RVBD1711	52	NonEssential	0	3973	0	1	49	142	0.56275	4e-06	2	3879	-0.17661	1	24	329	0.22085	0.002064	15	3540	-0.1852	0.542996	16	527	0.28132	0.166398
RVBD1712:cmk	55	Essential	4	1530	-0.25183	1	43	2090	0.53655	4e-06	5	3633	-0.31373	1	19	643	0.25306	0.239683	26	1699	-0.3775	0.000865	10	3112	0.22671	1
RVBD1713:engA	83	Essential	2	3431	-0.2288	1	74	98	0.66623	4e-06	7	3899	-0.37332	1	42	191	0.28931	2e-05	25	3676	-0.23915	0.503028	17	2758	0.24387	1
RVBD1714:RVBD1714	7	NonEssential	3	326	-0.23986	1	4	2382	0.41584	0.003368	6	389	-0.28088	0.001434	0	2711	0	1	5	1183	-0.37531	0.022168	0	3456	0	1
RVBD1715:fadB3	7	NonEssential	1	1581	-0.14039	1	4	457	1.0284	4e-06	4	1186	-0.20653	0.066848	1	2277	0.10052	1	5	1174	-0.21802	0.020581	0	2899	0	1
RVBD1716:RVBD1716	7	NonEssential	1	1619	-0.12321	1	4	3502	0.51673	0.101505	3	1625	-0.33595	0.182435	1	1561	0.34665	1	4	1930	-0.30942	0.153477	1	2392	0.15725	1
RVBD1717:RVBD1717	4	NonEssential	0	3087	0	1	4	1166	0.6825	0.00027	2	2093	-0.20908	0.305042	1	1524	0.15947	1	1	1848	-0.44676	0.179865	1	1632	0.24944	1
RVBD1718:RVBD1718	7	NonEssential	2	657	-0.33226	1	5	3098	0.42674	0.039682	3	2382	-0.2384	0.455014	1	1583	0.4085	1	4	1976	-0.18338	0.168351	1	848	1.2053	0.71276
RVBD1719:RVBD1719	8	NonEssential	0	2425	0	1	6	750	0.44147	4e-06	7	325	-0.17478	0.000569	0	3864	0	1	4	1780	-0.23281	0.103761	1	2761	0.15448	1
RVBD1720c:vapC12	5	NonEssential	0	2497	0	1	5	1924	0.56137	0.002134	1	3286	-0.081579	0.910292	1	1819	0.1221	1	4	1212	-0.18427	0.037712	0	2475	0	1
RVBD1721c:vapB12	9	NonEssential	0	2192	0	1	7	3305	0.30142	0.045962	3	2152	-0.14136	0.324701	2	1412	0.1794	1	3	2710	-0.3493	0.44304	2	1790	0.18656	1
RVBD1722:RVBD1722	12	NonEssential	1	1425	-0.23661	1	8	3186	0.31096	0.007051	7	512	-0.26263	0.003429	0	3698	0	1	10	494	-0.31294	0.000147	0	3399	0	1
RVBD1723:RVBD1723	8	NonEssential	0	3814	0	1	8	561	0.46169	4e-06	4	1753	-0.21023	0.191563	2	960	0.31559	1	4	1710	-0.33194	0.099093	3	1169	0.14425	1
RVBD1724c:RVBD1724c	7	NonEssential	1	1051	-0.19989	1	3	3859	0.22858	0.352103	4	1573	-0.10543	0.157373	1	1443	0.21282	1	2	3058	-0.1501	0.674107	1	1727	0.25304	1
RVBD1725c:RVBD1725c	7	NonEssential	2	427	-0.24182	1	4	3272	0.48032	0.053782	2	2190	-0.21659	0.321217	1	2074	0.12753	1	2	2182	-0.30821	0.228489	1	2584	0.099784	1
RVBD1726:RVBD1726	6	NonEssential	1	938	-0.52227	1	2	3363	0.48245	0.086481	4	1187	-0.18596	0.079258	2	973	0.26996	1	2	2459	-0.41597	0.389619	2	867	0.47418	0.855382
RVBD1727:RVBD1727	6	NonEssential	0	2620	0	1	5	3206	0.45069	0.049786	5	522	-0.26757	0.00453	0	3525	0	1	2	2065	-0.63161	0.194765	1	1479	0.4424	1
RVBD1728c:RVBD1728c	6	NonEssential	2	477	-0.1487	1	3	3228	0.36653	0.054786	3	1628	-0.19931	0.157741	1	1639	0.14427	1	4	1590	-0.11545	0.086808	1	1844	0.24828	1
RVBD1729c:RVBD1729c	6	NonEssential	1	1310	-0.15845	1	3	1647	0.5441	0.000677	1	2845	-0.29334	0.702477	1	1397	0.11526	1	0	3511	0	0.980389	3	727	0.16905	0.552217
RVBD1730c:RVBD1730c	12	NonEssential	0	2642	0	1	9	3155	0.42536	0.005688	1	3676	-0.36955	1	1	3030	0.16611	1	1	3746	-0.12047	1	4	1131	0.24977	1
RVBD1731:gabD2	14	NonEssential	2	1009	-0.1583	1	12	2337	0.44062	0.000117	5	1870	-0.18879	0.182435	1	3165	0.10683	1	6	2209	-0.21709	0.149835	2	1984	0.1834	1
RVBD1732c:RVBD1732c	6	NonEssential	2	578	-0.22104	1	3	3615	0.39669	0.156336	3	2045	-0.38389	0.303566	0	3481	0	1	4	1553	-0.27799	0.080817	1	2329	0.1345	1
RVBD1733c:RVBD1733c	8	NonEssential	0	3043	0	1	8	1342	0.37689	7.2e-05	6	580	-0.22419	0.006592	0	3099	0	1	6	744	-0.2293	0.002455	1	1875	0.25549	1
RVBD1734c:RVBD1734c	5	NonEssential	0	2653	0	1	5	2419	0.31482	0.006866	2	1874	-0.22815	0.251277	1	1564	0.37524	1	2	2502	-0.19426	0.38329	2	899	0.35615	0.768964
RVBD1735Ac:RVBD1735Ac	6	NonEssential	0	1657	0	1	5	705	0.39463	4e-06	3	1833	-0.1585	0.224746	1	621	0.43719	0.56784	2	2899	-0.15125	0.588639	2	1096	0.15819	1
RVBD1735c:RVBD1735c	6	NonEssential	0	3640	0	1	6	906	0.47303	3.2e-05	3	1276	-0.23218	0.100172	1	1628	0.23622	1	3	2185	-0.15086	0.25441	1	2458	0.080029	1
RVBD1736c:narX	13	NonEssential	1	1633	-0.16108	1	10	1176	0.37369	4e-06	6	1092	-0.25637	0.042505	2	1694	0.20862	1	7	1169	-0.22244	0.008915	2	2513	0.17789	1
RVBD1737c:narK2	15	NonEssential	0	3358	0	1	13	1289	0.51297	4e-06	5	2213	-0.16895	0.298395	0	3715	0	1	8	1838	-0.17704	0.053075	3	2192	0.17843	1
RVBD1738:RVBD1738	2	NonEssential	0	1995	0	1	2	1804	0.39758	0.006237	0	3406	0	1	1	1039	0.098271	1	0	3473	0	1	2	500	0.12743	0.160767
RVBD1739c:RVBD1739c	23	NonEssential	4	119	-1.7865	1	16	2797	0.50825	0.000132	5	3236	-0.12839	0.855252	7	1239	0.20433	1	8	3044	-0.194	0.402708	7	1034	0.22375	0.969371
RVBD1740:vapB34	6	NonEssential	1	1503	-0.12504	1	4	2165	0.41635	0.002936	1	2991	-0.25198	0.759391	0	2507	0	1	2	2570	-0.26716	0.415982	0	3098	0	1
RVBD1741:vapC34	7	NonEssential	4	117	-0.16095	1	2	3663	0.35915	0.17747	5	867	-0.18981	0.03306	0	3771	0	1	3	2301	-0.21242	0.284365	1	2368	0.094454	1
RVBD1742:RVBD1742	5	NonEssential	0	2705	0	1	5	2356	0.32774	0.006143	2	2458	-0.21841	0.452397	1	1903	0.09075	1	2	1836	-0.38342	0.132793	1	1872	0.12522	1
RVBD1743:pknE	11	NonEssential	1	524	-1.0015	1	8	2705	0.39625	0.002341	5	1793	-0.18158	0.178045	1	3050	0.15184	1	4	2607	-0.18333	0.374396	2	1757	0.13766	1
RVBD1744c:RVBD1744c	2	NonEssential	0	2654	0	1	2	2418	0.59172	0.027803	0	2994	0	0.843343	1	748	0.38407	0.76688	1	2492	-0.17063	0.40491	1	1193	0.27359	1
RVBD1745c:idi	6	NonEssential	0	2678	0	1	6	2387	0.24351	0.005323	0	3603	0	1	2	852	0.28509	1	0	3930	0	1	6	204	0.61175	1.9e-05
RVBD1746:pknF	11	NonEssential	0	3476	0	1	11	267	0.47929	4e-06	4	2379	-0.18656	0.378493	4	700	0.2966	0.717231	0	3821	0	1	8	333	0.21337	0.005186
RVBD1747:RVBD1747	23	NonEssential	2	1860	-0.13305	1	19	2242	0.49113	1.2e-05	8	1549	-0.20682	0.079258	3	2530	0.42338	1	9	2669	-0.23491	0.223114	6	1312	0.23965	1
RVBD1748:RVBD1748	8	NonEssential	0	3333	0	1	8	1433	0.4745	0.000122	3	2605	-0.13688	0.561429	2	1582	0.16361	1	4	2220	-0.13917	0.22631	2	1804	0.1267	1
RVBD1749c:RVBD1749c	7	NonEssential	0	2658	0	1	6	659	0.61611	4e-06	1	1709	-0.47284	0.194658	2	801	0.20294	0.981381	1	1913	-0.568	0.141565	4	506	0.30943	0.186232
RVBD1750c:fadD1	15	NonEssential	4	424	-0.26004	1	8	1850	0.52978	5e-05	9	702	-0.2347	0.009967	3	1576	0.2365	1	9	1370	-0.26875	0.015999	4	1596	0.17593	1
RVBD1751:RVBD1751	15	NonEssential	0	2940	0	1	11	3050	0.38449	0.002402	7	1340	-0.24803	0.070425	0	3839	0	1	8	1563	-0.33161	0.022405	0	3726	0	1
RVBD1752:RVBD1752	7	NonEssential	1	885	-0.47114	1	6	316	0.87541	4e-06	4	1260	-0.27826	0.079258	1	1826	0.23199	1	2	2267	-0.50612	0.268558	2	1408	0.25365	1
RVBD1753c:PPE24	32	NonEssential	6	506	-0.24781	1	16	1954	0.42	4e-06	12	1477	-0.18003	0.05396	6	2084	0.19385	1	14	2349	-0.242	0.044008	4	3434	0.16511	1
RVBD1754c:RVBD1754c	18	NonEssential	3	638	-0.15982	1	10	3898	0.2929	0.207019	12	383	-0.15391	0.000486	2	3365	0.1314	1	11	954	-0.32527	0.001785	0	3660	0	1
RVBD1755c:plcD	14	NonEssential	3	704	-0.36124	1	9	3264	0.28152	0.005709	5	2274	-0.16747	0.30872	0	3732	0	1	2	3556	-0.23109	0.980389	4	1597	0.14697	1
RVBD1758:cut1	6	NonEssential	1	1527	-0.071246	1	5	1760	0.53015	0.000983	1	3273	-0.096157	0.886623	0	2985	0	1	0	3593	0	1	1	1785	0.15307	1
RVBD1759c:wag22	15	NonEssential	2	631	-0.73065	1	9	3809	0.40768	0.135394	4	2986	-0.18685	0.734469	3	1349	0.29299	1	3	3275	-0.2369	0.745089	4	1322	0.32956	1
RVBD1760:RVBD1760	17	NonEssential	4	520	-0.29469	1	11	2340	0.4626	6.1e-05	4	2908	-0.21658	0.65667	0	3711	0	1	8	2055	-0.24566	0.083611	3	2318	0.15471	1
RVBD1761c:RVBD1761c	7	NonEssential	2	432	-0.24143	1	4	440	0.72367	4e-06	2	1618	-0.21667	0.179947	3	693	0.15179	0.700115	3	1085	-0.1801	0.014616	3	691	0.1079	0.547497
RVBD1762c:RVBD1762c	7	NonEssential	1	1594	-0.073426	1	5	3370	0.28106	0.072076	3	1774	-0.15592	0.200583	0	2577	0	1	4	1586	-0.22551	0.074049	1	2402	0.10294	1
RVBD1765A:RVBD1765A	8	NonEssential	2	295	-0.59321	1	5	1087	0.50918	1.2e-05	3	2390	-0.20114	0.410234	0	2938	0	1	2	3125	-0.28803	0.718701	0	3258	0	1
RVBD1765c:RVBD1765c	6	NonEssential	1	1387	-0.15292	1	2	1625	0.42926	0.000671	3	1400	-0.37709	0.11636	2	715	0.44401	0.870239	2	2402	-0.36245	0.377258	2	902	0.3358	0.865629
RVBD1766:RVBD1766	5	NonEssential	0	1754	0	1	4	3166	0.2943	0.061351	1	2820	-0.30435	0.654874	1	1703	0.19807	1	0	3702	0	1	3	630	0.20672	0.430849
RVBD1767:RVBD1767	5	NonEssential	0	1733	0	1	4	1962	0.72187	0.002184	2	2046	-0.30906	0.280011	2	983	0.14913	1	2	2022	-0.33947	0.22631	2	1122	0.35353	1
RVBD1768:PE-PGRS31	14	NonEssential	0	3605	0	1	14	394	0.53521	4e-06	4	2726	-0.16949	0.556747	7	486	0.22643	0.17998	2	2756	-0.27798	0.398078	4	1390	0.21547	1
RVBD1769:RVBD1769	6	NonEssential	0	2656	0	1	5	2278	0.52016	0.00368	2	2668	-0.10484	0.560646	1	1187	0.15872	1	2	2910	-0.11823	0.600762	3	798	0.13556	0.666182
RVBD1770:RVBD1770	10	NonEssential	1	1675	-0.37772	1	8	2512	0.47929	0.001516	4	1913	-0.24587	0.219284	2	1264	0.24751	1	5	1790	-0.30728	0.096517	2	2242	0.18285	1
RVBD1771:RVBD1771	18	NonEssential	0	3443	0	1	17	1177	0.41119	4e-06	5	2883	-0.23581	0.619247	5	1206	0.24407	1	8	2249	-0.24854	0.132115	2	3263	0.18394	1
RVBD1772:RVBD1772	4	NonEssential	1	1186	-0.12556	1	2	3889	0.19839	0.537262	1	2202	-0.35738	0.352207	0	2454	0	1	1	2386	-0.38732	0.358473	2	665	0.31551	0.45234
RVBD1773c:RVBD1773c	6	NonEssential	3	214	-0.14057	1	3	3468	0.39243	0.115053	2	2814	-0.10628	0.672908	1	2083	0.13712	1	0	3628	0	1	3	765	0.15016	0.623432
RVBD1774:RVBD1774	9	NonEssential	0	4003	0	1	9	172	0.47438	4e-06	2	1518	-0.3096	0.137448	1	1403	0.2309	1	4	1892	-0.29591	0.121845	3	1285	0.12927	1
RVBD1775:RVBD1775	7	NonEssential	0	3844	0	1	7	363	0.40467	4e-06	2	2972	-0.17691	0.76219	1	1307	0.29146	1	2	3096	-0.20202	0.703698	0	2823	0	1
RVBD1776c:RVBD1776c	6	NonEssential	4	63	-0.58984	1	2	3649	0.46156	0.186761	0	3447	0	1	2	898	0.26397	1	1	3464	-0.18284	0.924825	3	842	0.26079	0.78487
RVBD1777:cyp144	14	NonEssential	0	2540	0	1	11	324	0.80334	4e-06	4	2797	-0.15388	0.600399	1	1941	0.34286	1	6	2207	-0.16416	0.149752	2	2825	0.14073	1
RVBD1778c:RVBD1778c	6	NonEssential	1	827	-0.42911	1	5	1246	0.61856	0.000178	2	2794	-0.13159	0.667952	1	1596	0.17771	1	0	3649	0	1	3	861	0.19867	0.834196
RVBD1779c:RVBD1779c	9	NonEssential	1	291	-2.8196	1	8	297	0.62524	4e-06	3	2772	-0.18784	0.666703	3	950	0.15358	1	3	2661	-0.17419	0.430722	2	1726	0.18475	1
RVBD1780:RVBD1780	9	NonEssential	0	3053	0	1	8	1684	0.43458	0.000286	4	1608	-0.19657	0.148403	2	1593	0.11352	1	3	1870	-0.80582	0.115969	1	1910	0.23	1
RVBD1781c:malQ	11	NonEssential	0	2242	0	1	7	3275	0.33905	0.026285	5	1586	-0.23841	0.124507	2	1429	0.26009	1	5	1276	-0.24974	0.016133	4	1031	0.2304	0.942532
RVBD1782:eccB5	101	Essential	1	3991	-0.32341	1	90	451	0.6349	4e-06	3	3974	-0.37493	1	71	60	0.4256	2e-05	0	4041	0	1	78	50	0.60364	1.9e-05
RVBD1783:eccC5	354	Essential	16	3769	-0.34306	1	306	174	0.56814	4e-06	16	4045	-0.32832	1	229	17	0.33779	2e-05	26	4017	-0.25269	1	257	12	0.46067	1.9e-05
RVBD1785c:cyp143	10	NonEssential	3	283	-0.27045	1	7	3170	0.60094	0.01685	4	2057	-0.20332	0.250972	0	3342	0	1	5	2166	-0.14022	0.178886	2	1943	0.32755	1
RVBD1786:RVBD1786	7	NonEssential	0	3426	0	1	7	1253	0.52905	0.0001	2	2872	-0.1289	0.668329	1	2446	0.11221	1	2	2715	-0.23677	0.501025	1	2330	0.20347	1
RVBD1787:PPE25	6	NonEssential	1	1130	-0.21542	1	5	2669	0.58495	0.007912	1	3032	-0.23301	0.765609	2	691	0.4921	0.77813	2	2632	-0.20831	0.446867	2	593	0.69721	0.372246
RVBD1788:PE18	5	NonEssential	5	36	-1.4301	0.589816	0	4034	0	1	2	2323	-0.41566	0.379319	1	1707	0.19627	1	0	3427	0	0.954175	1	1880	0.22123	1
RVBD1789:PPE26	6	NonEssential	0	2128	0	1	5	1073	0.52704	5e-05	4	1209	-0.21312	0.085399	1	1144	0.15823	1	4	1125	-0.29616	0.024008	1	1227	0.24971	1
RVBD1790:PPE27	5	NonEssential	0	3253	0	1	5	1574	0.57391	0.000689	2	2334	-0.28744	0.388962	1	740	0.48899	0.853357	2	2790	-0.18292	0.586058	1	1262	0.4572	1
RVBD1791:PE19	5	NonEssential	0	3414	0	1	5	864	0.54008	3.8e-05	0	3963	0	1	5	164	0.47762	2e-05	0	3920	0	1	5	213	0.69279	1.9e-05
RVBD1792A:RVBD1792A	2	NonEssential	0	3693	0	1	2	805	0.62424	0.000204	0	3794	0	1	2	284	0.44335	2e-05	0	3860	0	1	2	263	1.0496	1.9e-05
RVBD1793:esxN	1	NonEssential	1	527	-0.31818	1	0	3886	0	0.854877	0	2858	0	0.844193	0	915	0	1	0	2667	0	0.776246	0	1127	0	1
RVBD1794:RVBD1794	71	Essential	4	1480	-0.80549	1	59	1730	0.54131	4e-06	4	3915	-0.25381	1	48	95	0.28908	2e-05	6	3706	-0.50716	0.668228	50	93	0.46494	1.9e-05
RVBD1795:eccD5	189	Essential	3	4028	-0.2806	1	166	251	0.62435	4e-06	1	4043	-0.28571	1	118	47	0.40551	2e-05	3	4047	-0.26881	1	149	17	0.55081	1.9e-05
RVBD1796:mycP5	146	Essential	4	777	-0.26728	1	124	747	0.65641	4e-06	4	4035	-0.23353	1	112	28	0.42488	2e-05	2	4016	-0.27355	1	123	19	0.60442	1.9e-05
RVBD1797:eccE5	68	Essential	2	3264	-0.41992	1	61	624	0.62316	4e-06	6	3855	-0.25765	1	39	175	0.31034	2e-05	6	3938	-0.4125	1	41	147	0.49167	1.9e-05
RVBD1798:eccA5	18	NonEssential	0	3105	0	1	17	889	0.53511	4e-06	14	212	-0.36126	5.5e-05	0	3782	0	1	17	140	-0.84041	1.1e-05	0	3937	0	1
RVBD1800:PPE28	13	NonEssential	1	1852	-0.23469	1	10	2272	0.29061	0.000148	2	3272	-0.31048	0.927298	0	3666	0	1	1	3633	-0.30852	1	5	804	0.18595	0.648095
RVBD1801:PPE29	8	NonEssential	0	3488	0	1	8	1160	0.54285	1.9e-05	0	3635	0	1	2	619	0.31587	0.645182	1	3584	-0.15401	0.9808	4	479	0.36209	0.173901
RVBD1802:PPE30	10	NonEssential	0	2354	0	1	8	2479	0.44629	0.001477	2	2927	-0.2537	0.729368	3	1164	0.19536	1	5	2201	-0.19172	0.192464	1	1982	0.37145	1
RVBD1803c:PE-PGRS32	6	NonEssential	0	1829	0	1	5	3344	0.40246	0.082844	3	1779	-0.34329	0.203993	0	3515	0	1	4	1579	-0.24578	0.085225	0	3163	0	1
RVBD1804c:RVBD1804c	5	NonEssential	0	1621	0	1	4	2931	0.39236	0.036687	0	3493	0	1	0	2451	0	1	2	2767	-0.13896	0.564941	2	1065	0.12207	0.995998
RVBD1805c:RVBD1805c	6	NonEssential	0	3615	0	1	6	950	0.40256	3.2e-05	1	2736	-0.31892	0.613892	1	1729	0.17974	1	2	2272	-0.37437	0.282942	1	2309	0.14096	1
RVBD1806:PE20	6	NonEssential	2	342	-0.48482	1	4	3041	0.31087	0.038481	4	1141	-0.19369	0.066213	0	3018	0	1	3	1942	-0.18672	0.150004	0	3347	0	1
RVBD1807:PPE31	7	NonEssential	0	2510	0	1	6	1974	0.32988	0.001372	2	1732	-0.28374	0.197352	0	3492	0	1	3	2180	-0.14899	0.228489	2	1624	0.15746	1
RVBD1808:PPE32	6	NonEssential	0	1676	0	1	4	2848	0.41482	0.024587	2	2350	-0.23148	0.415428	1	1767	0.17342	1	2	2073	-0.46769	0.195676	0	2891	0	1
RVBD1809:PPE33	7	NonEssential	0	2469	0	1	5	2596	0.30594	0.004624	2	2945	-0.11939	0.733772	2	1157	0.1667	1	1	3121	-0.34948	0.730534	2	1681	0.11641	1
RVBD1810:RVBD1810	6	NonEssential	0	1665	0	1	5	1702	0.50684	0.000746	1	3331	-0.1116	0.913727	3	563	0.18186	0.413554	1	3315	-0.14578	0.834003	1	2346	0.11116	1
RVBD1811:mgtC	5	NonEssential	1	497	-0.3864	1	4	2791	0.36802	0.033351	2	1915	-0.2689	0.257443	0	2158	0	1	2	2421	-0.21761	0.34235	2	650	0.35474	0.478585
RVBD1812c:RVBD1812c	5	NonEssential	1	285	-0.73053	1	3	1833	0.48088	0.001649	1	3172	-0.10581	0.824245	0	2839	0	1	2	2609	-0.1456	0.45049	3	653	0.19915	0.495523
RVBD1813c:RVBD1813c	6	NonEssential	0	3193	0	1	6	1653	0.56885	0.000681	1	3401	-0.20777	0.975089	0	2360	0	1	1	3480	-0.21226	0.946125	3	773	0.17702	0.630792
RVBD1814:erg3	17	NonEssential	3	831	-0.21601	1	13	2547	0.45402	0.000111	8	1485	-0.19497	0.093833	2	3157	0.14597	1	6	2824	-0.18367	0.361592	1	3280	0.21005	1
RVBD1815:RVBD1815	7	NonEssential	0	2947	0	1	7	1322	0.49395	0.000111	3	1567	-0.25066	0.156304	0	3174	0	1	2	3161	-0.20143	0.803156	2	1350	0.20784	1
RVBD1816:RVBD1816	6	NonEssential	0	2153	0	1	5	3160	0.30037	0.047675	2	2728	-0.13757	0.60772	0	2495	0	1	2	1809	-0.44696	0.130057	1	2121	0.16213	1
RVBD1817:RVBD1817	10	NonEssential	2	467	-2.7707	1	6	1912	0.38993	0.000439	4	2099	-0.26186	0.266523	1	2675	0.13279	1	4	2365	-0.26997	0.241913	2	1934	0.19093	1
RVBD1818c:PE-PGRS33	6	NonEssential	1	1157	-0.56031	1	4	1652	0.72575	0.000681	1	2770	-0.21221	0.654357	1	1496	0.24521	1	1	3331	-0.13666	0.841804	3	713	0.28283	0.543345
RVBD1819c:bacA	32	NonEssential	1	3179	-0.0873	1	25	3433	0.39385	0.000404	6	3489	-0.2357	0.992247	2	2715	0.27304	1	12	2953	-0.2105	0.279056	5	2830	0.15891	1
RVBD1820:ilvG	12	NonEssential	3	494	-0.21935	1	8	3340	0.4872	0.028257	4	1428	-0.32982	0.097986	1	3316	0.13423	1	8	766	-0.34277	0.001759	0	3571	0	1
RVBD1821:secA2	10	NonEssential	0	3630	0	1	10	927	0.43584	4e-06	5	1560	-0.18067	0.130862	2	1961	0.15955	1	6	978	-0.3442	0.006566	1	3030	0.17115	1
RVBD1822:pgsA2	110	Essential	11	711	-0.28912	1	81	3306	0.43976	4e-06	60	127	-0.33223	2e-05	11	3966	0.23272	1	92	57	-0.62855	1.1e-05	4	3997	0.15741	1
RVBD1823:RVBD1823	6	NonEssential	1	106	-1.1136	1	5	105	0.51195	4e-06	6	117	-0.40477	2e-05	0	3912	0	1	6	182	-0.58406	1.1e-05	0	3824	0	1
RVBD1824:RVBD1824	5	NonEssential	1	463	-0.5188	1	4	1199	0.52653	0.000245	5	136	-0.44269	2e-05	0	4004	0	1	5	207	-0.62036	1.1e-05	0	3927	0	1
RVBD1825:RVBD1825	8	NonEssential	0	2735	0	1	7	584	0.43551	4e-06	8	175	-0.3484	2e-05	0	3955	0	1	8	155	-0.83585	1.1e-05	0	3903	0	1
RVBD1826:gcvH	22	Essential	0	3940	0	1	22	206	0.57793	4e-06	2	3768	-0.13037	1	13	311	0.2098	0.004907	4	2743	-0.48656	0.260051	15	239	0.33268	1.9e-05
RVBD1827:garA	28	Essential	1	3054	-0.24134	1	23	1492	0.76886	4e-06	3	3653	-0.44372	1	16	282	0.45093	0.000722	5	2913	-0.51008	0.270533	19	171	0.76194	1.9e-05
RVBD1828:RVBD1828	105	Essential	16	197	-0.42714	1	68	3516	0.49292	4e-06	84	32	-0.74091	2e-05	6	4010	0.17004	1	97	41	-0.70099	1.1e-05	1	3973	0.39698	1
RVBD1829:RVBD1829	7	NonEssential	0	3270	0	1	7	1532	0.34982	0.000422	5	605	-0.25866	0.008589	0	3025	0	1	7	388	-0.36244	6.8e-05	0	3725	0	1
RVBD1830:RVBD1830	43	Essential	20	20	-0.7926	1	10	4032	0.28444	0.672085	39	37	-1.6325	2e-05	0	4013	0	1	39	72	-2.0023	1.1e-05	0	3992	0	1
RVBD1831:RVBD1831	6	Essential	0	3257	0	1	6	1565	0.53317	0.00061	1	2854	-0.4019	0.716215	2	721	0.2881	0.902678	0	3690	0	1	3	806	0.37411	0.676642
RVBD1832:gcvB	242	Essential	14	1000	-0.32316	1	204	244	0.51515	4e-06	21	810	-0.19706	0.000643	118	109	0.23536	2e-05	57	1524	-0.22812	1.1e-05	105	162	0.38404	1.9e-05
RVBD1833c:RVBD1833c	12	NonEssential	2	1184	-0.2016	1	10	1394	0.5357	3.8e-05	4	2580	-0.23858	0.475761	4	529	0.36473	0.321689	3	3373	-0.14023	0.885393	4	1054	0.36106	0.989387
RVBD1834:lipZ	9	NonEssential	0	2146	0	1	6	3299	0.51727	0.04583	1	3599	-0.12506	1	1	2345	0.1117	1	2	3247	-0.17927	0.797492	3	992	0.26635	0.940843
RVBD1835c:RVBD1835c	12	NonEssential	2	784	-0.33952	1	9	2985	0.48524	0.00327	3	3119	-0.20487	0.83548	2	2450	0.21688	1	3	3179	-0.13155	0.728574	4	1069	0.16883	0.994258
RVBD1836c:RVBD1836c	15	NonEssential	0	3286	0	1	14	1562	0.46271	1.2e-05	13	158	-0.32954	2e-05	0	3843	0	1	15	172	-0.85358	1.1e-05	0	3949	0	1
RVBD1837c:glcB	231	Essential	25	601	-0.24836	1	164	3995	0.36299	0.023394	149	31	-0.46082	2e-05	27	3999	0.19334	1	206	10	-1.0306	1.1e-05	6	3975	0.19484	1
RVBD1838c:vapC13	8	NonEssential	2	530	-0.2165	1	5	3147	0.32399	0.031371	2	2455	-0.17047	0.442635	1	1502	0.22513	1	3	2589	-0.12342	0.391315	0	2923	0	1
RVBD1839c:vapB13	5	NonEssential	0	1689	0	1	3	3507	0.37961	0.145253	3	932	-0.20101	0.046835	0	2453	0	1	0	3498	0	1	2	1224	0.23184	1
RVBD1840c:PE-PGRS34	6	NonEssential	0	2799	0	1	6	246	0.85314	4e-06	3	1841	-0.21118	0.224899	0	3308	0	1	3	2239	-0.28297	0.271148	1	2471	0.14169	1
RVBD1841c:RVBD1841c	8	NonEssential	0	3000	0	1	7	938	0.54797	4e-06	2	1863	-0.29219	0.231504	3	761	0.14449	0.851687	2	1965	-0.44701	0.138626	3	1078	0.15006	1
RVBD1842c:RVBD1842c	11	NonEssential	0	2860	0	1	10	481	0.5682	4e-06	3	2810	-0.14954	0.636568	3	1183	0.13266	1	2	3076	-0.30428	0.644666	5	707	0.17178	0.537107
RVBD1843c:guaB1	8	NonEssential	1	896	-0.63479	1	6	1477	0.55702	0.000142	3	1213	-0.26276	0.083135	1	1286	0.17451	1	3	1222	-0.42021	0.019644	3	873	0.14539	0.761146
RVBD1844c:gnd1	9	NonEssential	2	851	-0.30531	1	6	2884	0.38369	0.00584	2	3233	-0.11927	0.907057	2	1545	0.22123	1	2	3299	-0.16244	0.82461	3	1361	0.11578	1
RVBD1845c:blaR	7	Essential	0	2619	0	1	6	2727	0.57611	0.005931	3	1336	-0.59116	0.092536	0	3064	0	1	6	547	-0.55338	0.000498	0	3617	0	1
RVBD1846c:RVBD1846c	4	NonEssential	2	91	-0.64076	1	2	3128	0.40381	0.07108	1	2925	-0.12139	0.666675	0	2731	0	1	0	3636	0	1	1	1616	0.13178	1
RVBD1848:ureA	5	NonEssential	1	567	-0.46518	1	4	1843	0.50041	0.001791	2	1584	-0.27277	0.154134	2	1045	0.17557	1	1	2418	-0.43829	0.340278	1	1781	0.17994	1
RVBD1849:ureB	5	NonEssential	1	1290	-0.12931	1	4	2049	0.37773	0.002778	4	531	-0.2002	0.006493	1	1754	0.11462	1	4	1177	-0.19313	0.033022	0	2872	0	1
RVBD1850:ureC	6	NonEssential	0	3015	0	1	6	1951	0.36346	0.001777	4	1079	-0.26542	0.051161	0	3596	0	1	4	919	-0.49314	0.010235	0	2922	0	1
RVBD1851:ureF	7	NonEssential	0	2861	0	1	6	2602	0.32082	0.004626	1	1606	-0.86646	0.178854	1	2118	0.091834	1	4	1280	-0.16964	0.032576	1	2663	0.06194	1
RVBD1852:ureG	6	NonEssential	0	2965	0	1	6	2040	0.33007	0.002123	3	2081	-0.18244	0.314933	1	1292	0.40579	1	3	2184	-0.12226	0.25441	1	2106	0.27073	1
RVBD1853:ureD	6	NonEssential	0	3759	0	1	6	497	0.59784	4e-06	5	602	-0.15039	0.008893	1	2120	0.089643	1	4	1203	-0.29257	0.027007	1	1733	0.17264	1
RVBD1854c:ndh	101	Essential	6	825	-0.61252	1	91	180	0.54969	4e-06	2	4009	-0.5572	1	93	8	0.59058	2e-05	0	4036	0	1	98	11	0.90699	1.9e-05
RVBD1855c:RVBD1855c	11	NonEssential	0	2711	0	1	9	1099	0.37947	1.9e-05	2	2911	-0.34432	0.681341	0	3244	0	1	5	1803	-0.19439	0.091555	2	2037	0.28712	1
RVBD1856c:RVBD1856c	5	NonEssential	0	3079	0	1	5	1861	0.5506	0.001838	4	899	-0.19673	0.042325	0	2861	0	1	0	3591	0	1	1	2214	0.13065	1
RVBD1857:modA	9	NonEssential	0	2410	0	1	8	2841	0.23737	0.005318	5	1419	-0.2006	0.111223	1	2827	0.1753	1	6	1247	-0.16614	0.019721	2	1966	0.22602	1
RVBD1858:modB	8	NonEssential	0	2699	0	1	7	2904	0.29078	0.007484	3	2507	-0.11096	0.495861	1	2368	0.1438	1	4	2034	-0.23377	0.151854	1	2065	0.23253	1
[truncated: 2,171 more rows]

## Sheet: Fig1.e-f_BDQ_5
ORF_ID	num	essentiality	BDQ_5_Low_neg|goodsgrna	BDQ_5_Low_neg|rank	BDQ_5_Low_neg|l2fc	BDQ_5_Low_neg|fdr	BDQ_5_Low_pos|goodsgrna	BDQ_5_Low_pos|rank	BDQ_5_Low_pos|l2fc	BDQ_5_Low_pos|fdr	BDQ_5_Med_neg|goodsgrna	BDQ_5_Med_neg|rank	BDQ_5_Med_neg|l2fc	BDQ_5_Med_neg|fdr	BDQ_5_Med_pos|goodsgrna	BDQ_5_Med_pos|rank	BDQ_5_Med_pos|l2fc	BDQ_5_Med_pos|fdr	BDQ_5_High_neg|goodsgrna	BDQ_5_High_neg|rank	BDQ_5_High_neg|l2fc	BDQ_5_High_neg|fdr	BDQ_5_High_pos|goodsgrna	BDQ_5_High_pos|rank	BDQ_5_High_pos|l2fc	BDQ_5_High_pos|fdr
[truncated: 4,053 more rows]

[truncated: 25 more sheets: Fig1.e-f_BDQ_10, Fig1.e-f_CLR_1, Fig1.e-f_CLR_5, Fig1.e-f_CLR_10, Fig1.e-f_EMB_1, Fig1.e-f_EMB_5, Fig1.e-f_EMB_10, Fig1.e-f_INH_1, Fig1.e-f_INH_5, Fig1.e-f_INH_10, Fig1.e-f_LVX_1, Fig1.e-f_LVX_5, Fig1.e-f_LVX_10, Fig1.e-f_LZD_1, Fig1.e-f_LZD_5, Fig1.e-f_LZD_10, Fig1.e-f_RIF_1, Fig1.e-f_RIF_5, Fig1.e-f_RIF_10, Fig1.e-f_STR_1 …]
