# Supplementary material for: CRISPRi chemical genetics and comparative genomics identify genes mediating drug potency in Mycobacterium tuberculosis
Source: Nat Microbiol. 2022 May 30;7(6):766–79. doi: 10.1038/s41564-022-01130-y (PMC9159947; doi:10.1038/s41564-022-01130-y)
Supplement: Source Data Fig. 2 — Statistical source data. [file 41564_2022_1130_MOESM5_ESM.xlsx]

## Sheet: Fig. 2f_Legend
Source Data Figure 2: RNA-seq differential expression analysis for the Mtb mtrA CRISPRi knockdown strain.
Full dataset (Tab 2)	DESeq2 output comparing transcriptiomes of an Mtb mtrA CRISPRi strain to a non-targeting CRISPRi strain grown in the presence of ATc for 2 days.
Column name	Column description
ORF	Unique gene ID
Name	Gene name if available from EPFL Mycobrowser (https://mycobrowser.epfl.ch/)
Description	Functional annotations from EPFL Mycobrowser (https://mycobrowser.epfl.ch/)
baseMean	Mean counts across all samples, normalized for sequencing depth
L2FC	Log2 fold-change value for the indicated gene
lfcSE	Standard error of the log2 fold-change estimate
pvalue	Wald test p-value
padj	Benjamini-Hochberg adjusted p-value
PMID: 25581030	Gene identified as interacting with MtrA by ChIP-Seq in PMID: 25581030. Hit =True; NA = False.
PMID: 29182512	Gene identified as interacting with MtrA by ChIP-Seq in PMID: 29182512. Hit =True; NA = False.
PMID: 30532747	Gene identified as interacting with MtrA by ChIP-Seq in PMID: 30532747. Hit =True; NA = False.

## Sheet: Fig. 2f_Full dataset
ORF	Name	Description	baseMean	L2FC	lfcSE	stat	pvalue	padj	PMID: 25581030	PMID: 29182512	PMID: 30532747
RVBD0312	-	proline and threonine rich protein	223.388	-4.66167	0.217041	-21.4783	2.48626e-102	2.92467e-99	NA	NA	Hit
RVBD0040c	mtc28	secreted proline rich protein Mtc28	275.975	-3.58393	0.152332	-23.5271	2.1542e-122	3.80109e-119	Hit	NA	Hit
RVBD1076	lipU	lipase LipU	55.2084	-3.10897	0.299551	-10.3788	3.09769e-25	5.2056e-23	NA	NA	NA
RVBD1158c	-	alanine and proline rich protein	41.9441	-2.70825	0.319277	-8.48244	2.20525e-17	1.94559e-15	NA	NA	Hit
RVBD0129c	fbpC	6-O-acylglucoside esterase/glucoside 6-O-acyltransferase FbpC	320.069	-2.60038	0.125519	-20.7169	2.43827e-95	2.15116e-92	Hit	NA	Hit
RVBD3022A	PE29	PE family protein PE29	1.05802	-2.59895	1.7941	-1.44861	0.147447	NA	NA	NA	NA
RVBD1690	lprJ	lipoprotein LprJ	66.7289	-2.54633	0.252957	-10.0662	7.79148e-24	1.05754e-21	Hit	NA	Hit
RVBD1478	ripB	invasion-associated protein	58.7538	-2.37096	0.258494	-9.17218	4.63553e-20	5.11212e-18	NA	NA	NA
RVBD2812	-	transposase	0.978581	-2.33261	1.91321	-1.21921	0.222763	NA	NA	NA	NA
RVBD1435c	-	proline and glycine and valine rich secreted protein	302.105	-2.24053	0.120917	-18.5294	1.19531e-76	8.43649e-74	NA	NA	Hit
RVBD1987	-	chitinase	341.391	-2.2126	0.120033	-18.4332	7.10977e-76	4.18173e-73	Hit	NA	Hit
RVBD1566c	-	invasion-associated protein	97.3993	-2.17088	0.200529	-10.8258	2.59931e-27	5.09609e-25	NA	NA	Hit
RVBD3414c	sigD	alternative RNA polymerase sigma factor SigD	210.104	-2.00275	0.14832	-13.5029	1.50389e-41	4.42269e-39	NA	NA	Hit
RVBD1434	-	hypothetical protein	35.1457	-2.00221	0.318357	-6.2892	3.19111e-10	1.44377e-08	NA	NA	NA
RVBD1773c	-	transcriptional regulator	72.4082	-1.90057	0.251635	-7.55291	4.25641e-14	2.6823e-12	NA	NA	NA
RVBD1772	-	hypothetical protein	112.161	-1.85931	0.179598	-10.3526	4.07129e-25	6.53072e-23	Hit	NA	Hit
RVBD1477	ripA	peptidoglycan hydrolase	266.034	-1.80854	0.121552	-14.8786	4.53562e-50	1.60062e-47	Hit	NA	Hit
RVBD1754c	-	hypothetical protein	179.798	-1.77674	0.142727	-12.4485	1.42538e-35	3.59298e-33	Hit	NA	Hit
RVBD2894c	xerC	tyrosine recombinase xerC	57.8372	-1.68104	0.251861	-6.67446	2.48141e-11	1.26911e-09	NA	NA	NA
RVBD3810	pirG	exported repetitive protein PirG	470.628	-1.67152	0.100699	-16.5991	7.0711e-62	2.77266e-59	Hit	NA	Hit
RVBD2721c	-	alanine and glycine rich transmembrane protein	438.283	-1.63389	0.0976157	-16.738	6.92438e-63	3.05452e-60	NA	NA	Hit
RVBD0063	-	oxidoreductase	76.8302	-1.61353	0.211938	-7.61323	2.67325e-14	1.77998e-12	NA	Hit	Hit
RVBD1075c	-	exported protein	32.4572	-1.53205	0.31666	-4.83814	1.31061e-06	4.05715e-05	NA	NA	NA
RVBD1469	ctpD	cation transporter P-type ATPase CtpD	142.509	-1.50985	0.158186	-9.54482	1.36348e-21	1.78212e-19	Hit	NA	Hit
RVBD0179c	lprO	lipoprotein LprO	329.548	-1.50258	0.107174	-14.0199	1.17754e-44	3.77777e-42	Hit	NA	Hit
RVBD0620	galK	galactokinase GalK	1.01818	-1.48553	1.81276	-0.819486	0.412509	NA	NA	NA	NA
RVBD3717	-	N-acetylmuramoyl-L-alanine amidase	141.956	-1.46364	0.156209	-9.36971	7.27346e-21	8.28001e-19	NA	NA	Hit
RVBD0745	-	hypothetical protein	3.29903	-1.45587	1.04527	-1.39282	0.163675	NA	NA	NA	NA
RVBD1135A	-	acetyl-CoA acetyltransferase	1.9712	-1.45015	1.28481	-1.12869	0.25903	NA	NA	NA	NA
RVBD2293c	-	hypothetical protein	86.7409	-1.40259	0.195731	-7.16592	7.72642e-13	4.62145e-11	Hit	NA	Hit
RVBD3353c	-	oxidoreductase	14.7348	-1.35533	0.469804	-2.88489	0.0039155	NA	NA	Hit	Hit
RVBD3857Ac	RVBD3857Ac	hypothetical protein	59.5169	-1.34777	0.247926	-5.43617	5.44375e-08	1.98051e-06	NA	NA	NA
RVBD3229c	desA3	stearoyl-CoA 9-desaturase	90.4929	-1.34145	0.19682	-6.81561	9.38628e-12	5.01882e-10	NA	NA	Hit
RVBD6026	tRNA-Met	tRNA-Met	2.35491	-1.33462	1.13569	-1.17516	0.239931	NA	NA	NA	NA
RVBD0372c	-	xanthine dehydrogenase accessory factor	3.78934	-1.33424	0.954716	-1.39753	0.162254	NA	NA	NA	NA
RVBD2254c	-	membrane protein	12.314	-1.31582	0.540517	-2.43437	0.0149177	NA	NA	NA	NA
RVBD3675	-	membrane protein	231.684	-1.29274	0.123276	-10.4865	9.96008e-26	1.84995e-23	Hit	NA	Hit
RVBD1497	lipL	esterase LipL	177.928	-1.27945	0.141295	-9.05519	1.36332e-19	1.45793e-17	NA	NA	NA
RVBD1433	-	exported protein	130.358	-1.27359	0.159005	-8.00974	1.14947e-15	8.63079e-14	Hit	NA	Hit
RVBD3096	-	hypothetical protein	130.461	-1.25556	0.159159	-7.88871	3.05324e-15	2.15498e-13	NA	NA	NA
RVBD3310	sapM	acid phosphatase SapM	134.614	-1.24373	0.15745	-7.89921	2.80679e-15	2.02146e-13	NA	NA	NA
RVBD3246c	mtrA	two-component system transcriptional regulator MtrA	510.936	-1.20962	0.0927071	-13.0477	6.54591e-39	1.77696e-36	NA	NA	NA
RVBD3313c	add	adenosine deaminase Add	87.3077	-1.14383	0.189896	-6.02343	1.70759e-09	7.00709e-08	NA	NA	NA
RVBD2614A	-	hypothetical protein	8.49431	-1.14047	0.645718	-1.7662	0.0773623	NA	NA	NA	NA
RVBD2987c	leuD	3-isopropylmalate dehydratase LeuD	111.778	-1.12244	0.174409	-6.4357	1.22908e-10	5.78323e-09	NA	NA	NA
RVBD0888	-	exported protein	286.041	-1.09363	0.116413	-9.39445	5.75171e-21	6.76592e-19	NA	NA	Hit
RVBD1815	-	hypothetical protein	175.772	-1.07787	0.138318	-7.79268	6.56022e-15	4.45212e-13	Hit	Hit	Hit
RVBD3245c	mtrB	two-component system sensor histidine kinase MtrB	235.954	-1.06206	0.1211	-8.77006	1.78564e-18	1.70312e-16	NA	NA	NA
RVBD3478	PPE60	PE family protein PPE60	2444.57	-1.05306	0.0627583	-16.7797	3.43713e-63	1.7328e-60	NA	NA	NA
RVBD2988c	leuC	3-isopropylmalate dehydratase LeuC	245.118	-1.04432	0.119747	-8.72105	2.75626e-18	2.5597e-16	NA	NA	NA
RVBD3354	-	hypothetical protein	110.182	-1.02089	0.175438	-5.8191	5.91655e-09	2.34601e-07	Hit	NA	Hit
RVBD2283	-	hypothetical protein	4.27733	-0.990796	0.821504	-1.20607	0.227789	NA	NA	NA	NA
RVBD0208c	trmB	methyltransferase	92.2722	-0.977226	0.185388	-5.27125	1.35496e-07	4.7343e-06	Hit	NA	Hit
RVBD0309	-	exported protein	592.985	-0.968312	0.0858219	-11.2828	1.59565e-29	3.5194e-27	Hit	NA	Hit
RVBD0310c	-	hypothetical protein	127.526	-0.968098	0.175245	-5.52427	3.30865e-08	1.24215e-06	NA	NA	NA
RVBD3129	-	hypothetical protein	215.765	-0.958251	0.144343	-6.63872	3.16417e-11	1.55088e-09	NA	NA	NA
RVBD3746c	PE34	PE family protein PE34	10.0135	-0.926338	0.546746	-1.69428	0.0902128	NA	NA	NA	NA
RVBD1884c	rpfC	resuscitation-promoting factor RpfC	203.678	-0.916729	0.132126	-6.93828	3.96916e-12	2.22336e-10	Hit	Hit	Hit
RVBD2223c	-	exported protease	210.212	-0.915813	0.130399	-7.02317	2.16893e-12	1.23454e-10	NA	NA	NA
RVBD1134	-	hypothetical protein	3.54435	-0.897373	0.915681	-0.980006	0.327083	NA	NA	NA	NA
RVBD2105	-	transposase	4.33841	-0.880628	0.816132	-1.07903	0.280576	NA	NA	NA	Hit
RVBD1552	frdA	fumarate reductase FrdA	36.3271	-0.878079	0.284463	-3.08679	0.0020233	0.0282223	NA	NA	NA
RVBD2309A	-	hypothetical protein	15.2463	-0.855392	0.434947	-1.96666	0.0492224	NA	NA	NA	NA
RVBD1157c	-	alanine and proline rich protein	147.422	-0.850222	0.154913	-5.48837	4.0566e-08	1.50692e-06	NA	NA	NA
RVBD1579c	-	prophage PhiRv1 protein	4.78146	-0.848574	0.766926	-1.10646	0.268527	NA	NA	NA	NA
RVBD3413c	-	alanine and proline rich protein	265.612	-0.844726	0.115648	-7.3043	2.78722e-13	1.72563e-11	NA	NA	NA
RVBD2253	-	secreted protein	16.2768	-0.838793	0.426222	-1.96797	0.0490714	NA	NA	NA	NA
RVBD0650	-	glucokinase	5.14821	-0.837079	0.754295	-1.10975	0.267106	NA	NA	NA	NA
RVBD3230c	-	oxidoreductase	68.8442	-0.836684	0.22693	-3.68697	0.000226942	0.00472718	NA	NA	Hit
RVBD3357	-	antitoxin RelJ	9.8055	-0.82708	0.537823	-1.53783	0.124091	NA	NA	NA	NA
RVBD3599c	-	hypothetical protein	1.20158	-0.818713	1.56551	-0.522969	0.600996	NA	NA	NA	NA
RVBD6009	tRNA-Lys	tRNA-Lys	17.0948	-0.817648	0.427625	-1.91207	0.0558675	NA	NA	NA	NA
RVBD0664	-	antitoxin VapB8	11.9629	-0.810808	0.503916	-1.60901	0.107613	NA	NA	NA	NA
RVBD2292c	-	hypothetical protein	57.3903	-0.807871	0.243616	-3.31617	0.000912605	0.0149101	NA	NA	NA
RVBD2306A	-	membrane protein	11.8853	-0.805325	0.502415	-1.60291	0.108955	NA	NA	NA	NA
RVBD3130c	tgs1	triacylglycerol synthase (diacylglycerol acyltransferase) Tgs1	1014.78	-0.805317	0.0792097	-10.1669	2.78659e-24	3.93354e-22	NA	NA	NA
RVBD2626c	hrp1	hypoxic response protein 1 Hrp1	310.684	-0.804389	0.106435	-7.55754	4.10751e-14	2.63553e-12	NA	NA	NA
RVBD1739c	-	sulfate-transport ABC transporter transmembrane protein	397.84	-0.77463	0.11611	-6.67149	2.53214e-11	1.27656e-09	NA	NA	NA
RVBD3352c	-	oxidoreductase	2.70371	-0.770066	1.04705	-0.735461	0.462059	NA	NA	NA	NA
RVBD2025c	-	cation diffusion facilitator family transporter	23.4834	-0.765811	0.355706	-2.15293	0.0313239	NA	NA	NA	NA
RVBD1716	-	arylformamidase	6.82261	-0.742396	0.653109	-1.13671	0.25566	NA	NA	NA	NA
RVBD1542c	glbN	hemoglobin GlbN	15.5004	-0.740213	0.444382	-1.66571	0.0957706	NA	NA	NA	NA
RVBD1523	-	methyltransferase	57.714	-0.729932	0.230275	-3.16982	0.00152531	0.0223354	Hit	Hit	Hit
RVBD2005c	-	universal stress protein	871.965	-0.723553	0.0760402	-9.5154	1.81015e-21	2.28143e-19	NA	NA	NA
RVBD3381c	-	transposase	3.49003	-0.719566	0.914524	-0.786821	0.431387	NA	NA	NA	NA
RVBD3127	-	hypothetical protein	1208.73	-0.716	0.0683804	-10.4708	1.17599e-25	2.07504e-23	NA	NA	NA
RVBD3615c	espC	ESX-1 secretion-associated protein EspC	1352.8	-0.715913	0.0692869	-10.3326	5.01898e-25	7.70086e-23	NA	NA	NA
RVBD1738	-	hypothetical protein	909.389	-0.708872	0.0790808	-8.9639	3.13405e-19	3.07224e-17	NA	NA	NA
RVBD3473c	bpoA	peroxidase BpoA	25.7774	-0.700055	0.349475	-2.00316	0.0451598	NA	NA	NA	NA
RVBD3171c	hpx	non-heme haloperoxidase Hpx	173.064	-0.69789	0.136389	-5.11691	3.10585e-07	1.02435e-05	NA	Hit	Hit
ssr	ssr	transfer-messenger RNA	190275	-0.697274	0.210041	-3.3197	0.000901137	0.0147912	NA	NA	NA
RVBD2525c	-	tat pathway signal sequence	178.877	-0.691581	0.134705	-5.13403	2.83596e-07	9.53152e-06	NA	NA	Hit
RVBD2635	-	hypothetical protein	3.77693	-0.689391	0.873188	-0.78951	0.429814	NA	NA	NA	NA
RVBD3131	-	hypothetical protein	398.846	-0.688537	0.100408	-6.85737	7.01379e-12	3.80795e-10	NA	NA	NA
RVBD1804c	-	hypothetical protein	23.2418	-0.683596	0.351572	-1.9444	0.0518476	NA	NA	NA	NA
RVBD3020c	esxS	ESAT-6 like protein EsxS	5.50059	-0.682203	0.757138	-0.901029	0.367573	NA	NA	NA	NA
RVBD2627c	-	hypothetical protein	750.394	-0.668577	0.0791308	-8.44901	2.93786e-17	2.49165e-15	NA	NA	NA
RVBD1089A	celA2a	cellulase CelA2a	1.55857	-0.666874	1.35125	-0.493525	0.621642	NA	NA	NA	NA
RVBD0843	-	pyruvate dehydrogenase E1 component	55.5327	-0.666822	0.267947	-2.48863	0.0128235	0.111739	NA	NA	NA
RVBD0396	-	hypothetical protein	9.24879	-0.663841	0.576777	-1.15095	0.249753	NA	NA	NA	NA
RVBD2145c	wag31	DivIVA family protein Wag31	380.965	-0.658007	0.107545	-6.11841	9.45166e-10	4.11789e-08	Hit	NA	Hit
RVBD1062	-	hypothetical protein	55.0802	-0.657239	0.236151	-2.78313	0.00538373	0.0600205	NA	NA	NA
RVBD1050	-	oxidoreductase	8.05539	-0.653189	0.595585	-1.09672	0.272764	NA	NA	NA	NA
RVBD1969	mce3D	MCE-family protein Mce3D	21.6504	-0.652113	0.378831	-1.72138	0.0851813	NA	NA	NA	NA
RVBD6034	tRNA-Gly	tRNA-Gly	166.749	-0.650179	0.144431	-4.50167	6.74224e-06	0.000190347	NA	NA	NA
RVBD3087	-	diacylglycerol acyltransferase	63.7033	-0.64961	0.21725	-2.99015	0.00278842	0.0365812	NA	NA	NA
RVBD1776c	-	transcriptional regulator	52.7742	-0.6493	0.253679	-2.55954	0.0104812	0.0973369	NA	NA	NA
RVBD3083	-	oxidoreductase	292.734	-0.638062	0.111523	-5.72133	1.05691e-08	4.09873e-07	NA	NA	NA
RVBD3344c	PE_PGRS49	PE-PGRS family protein PE_PGRS49	9.7255	-0.63687	0.539183	-1.18118	0.237533	NA	NA	NA	NA
RVBD0607	-	hypothetical protein	6.08737	-0.635318	0.70319	-0.903481	0.366271	NA	NA	NA	NA
RVBD3614c	espD	ESX-1 secretion-associated protein EspD	1521.65	-0.633659	0.067131	-9.43915	3.75815e-21	4.57328e-19	NA	NA	NA
RVBD2408	PE24	PE family protein PE24	70.9796	-0.633259	0.386261	-1.63946	0.101118	0.416995	NA	NA	NA
RVBD3613c	-	hypothetical protein	436.244	-0.632294	0.0967892	-6.53269	6.45968e-11	3.12277e-09	NA	NA	NA
RVBD3840	-	transcriptional regulator	25.429	-0.630844	0.336635	-1.87397	0.0609341	NA	NA	NA	NA
RVBD0569	-	hypothetical protein	115.459	-0.628225	0.165809	-3.78885	0.000151347	0.00329694	NA	NA	NA
RVBD1535	-	hypothetical protein	515.185	-0.627529	0.0932804	-6.72734	1.72798e-11	9.10154e-10	NA	NA	NA
RVBD6011	tRNA-Asp	tRNA-Asp	57.5582	-0.62309	0.228912	-2.72196	0.00648956	0.0681597	NA	NA	NA
RVBD1687c	-	ABC transporter ATP-binding protein	24.4118	-0.622494	0.347052	-1.79366	0.0728667	NA	NA	NA	NA
RVBD2245	kasA	3-oxoacyl-[acyl-carrier-protein] synthase 1 KasA	961.926	-0.620153	0.0745347	-8.32033	8.77184e-17	6.87907e-15	NA	NA	NA
RVBD1970	lprM	MCE-family lipoprotein LprM	22.8415	-0.619319	0.352428	-1.7573	0.0788674	NA	NA	NA	NA
RVBD0894	-	transcriptional regulator LuxR-family	34.8964	-0.618585	0.292122	-2.11755	0.0342128	0.225677	NA	NA	NA
RVBD1897c	-	d-tyrosyl-tRNA(Tyr) deacylase	24.2844	-0.618376	0.361353	-1.71128	0.0870292	NA	NA	NA	NA
RVBD1269c	-	secreted protein	43.2152	-0.610389	0.273944	-2.22815	0.0258703	0.1867	NA	NA	Hit
RVBD6047	tRNA-Ser	tRNA-Ser	14.6136	-0.609295	0.446247	-1.36538	0.172135	NA	NA	NA	NA
RVBD0840c	pip	proline iminopeptidase Pip	132.877	-0.606839	0.173434	-3.49897	0.000467066	0.00849626	NA	NA	NA
RVBD2031c	hspX	heat shock protein HspX	869.793	-0.59643	0.0759929	-7.8485	4.21035e-15	2.9134e-13	NA	NA	NA
RVBD2277c	-	glycerolphosphodiesterase	22.7223	-0.594886	0.361466	-1.64576	0.0998127	NA	NA	NA	NA
RVBD2856A	RVBD2856A	hydrogenase nickel incorporation protein HypB	5.28085	-0.591886	0.767847	-0.770838	0.440803	NA	NA	NA	NA
RVBD3259	-	hypothetical protein	291.503	-0.58946	0.243448	-2.4213	0.0154652	0.126628	NA	NA	Hit
RVBD2846c	efpA	integral membrane efflux protein EfpA	1143.52	-0.588191	0.0700144	-8.40099	4.42713e-17	3.55076e-15	NA	NA	Hit
RVBD1671	-	membrane protein	15.7394	-0.587976	0.442278	-1.32943	0.183707	NA	NA	NA	NA
RVBD2648	-	transposase	2.831	-0.58744	1.0064	-0.583703	0.55942	NA	NA	NA	NA
RVBD1718	-	hypothetical protein	26.6498	-0.58638	0.330652	-1.7734	0.076162	NA	NA	NA	NA
RVBD3418c	groES	chaperonin GroES	1169.83	-0.578715	0.0685715	-8.43959	3.1845e-17	2.61351e-15	NA	NA	NA
RVBD6023	tRNA-Pro	tRNA-Pro	17.1813	-0.575943	0.414124	-1.39075	0.164301	NA	NA	NA	NA
RVBD2086	-	transposase	7.088	-0.573952	0.628795	-0.912781	0.361358	NA	NA	NA	NA
RVBD2628	-	hypothetical protein	129.716	-0.572248	0.158163	-3.61809	0.000296781	0.00572317	NA	NA	NA
RVBD2272	-	transmembrane protein	32.1916	-0.570768	0.303797	-1.87878	0.0602745	0.314193	NA	NA	NA
RVBD2479c	-	transposase	20.6	-0.569333	0.378933	-1.50247	0.132977	NA	NA	NA	NA
RVBD1144Ac	RVBD1144Ac	hypothetical protein	830.588	-0.566873	0.0820483	-6.90901	4.88032e-12	2.69104e-10	NA	NA	NA
RVBD3085	-	oxidoreductase	48.7745	-0.564667	0.246166	-2.29384	0.0217996	0.164734	NA	NA	NA
RVBD1227c	-	transmembrane protein	12.5805	-0.559139	0.478703	-1.16803	0.242795	NA	NA	NA	NA
RVBD6031	tRNA-His	tRNA-His	78.6076	-0.5591	0.208156	-2.68597	0.00723197	0.0739185	NA	NA	NA
RVBD1756c	-	transposase	33.0243	-0.553507	0.347363	-1.59345	0.111059	0.443254	NA	NA	NA
RVBD0375c	-	carbon-monoxide dehydrogenase medium subunit	7.43748	-0.552712	0.624349	-0.885261	0.376016	NA	NA	NA	NA
RVBD3742c	-	oxidoreductase	69.6576	-0.551284	0.224277	-2.45805	0.0139694	0.117938	NA	NA	NA
RVBD0095c	-	hypothetical protein	12.501	-0.551228	0.488736	-1.12787	0.259377	NA	NA	NA	Hit
RVBD0582	-	toxin VapC26	36.1203	-0.547907	0.301834	-1.81526	0.0694836	0.342469	NA	NA	NA
RVBD2485c	lipQ	carboxylesterase LipQ	243.806	-0.547595	0.117184	-4.67296	2.96893e-06	8.65898e-05	NA	NA	Hit
RVBD3244c	lpqB	lipoprotein LpqB	187.729	-0.544942	0.130991	-4.16015	3.18034e-05	0.000813291	NA	NA	NA
RVBD2625c	-	transmembrane alanine and leucine rich protein	287.473	-0.543178	0.108856	-4.9899	6.04112e-07	1.90349e-05	NA	NA	NA
RVBD1013	pks16	polyketide synthase Pks16	834.252	-0.540579	0.0758778	-7.12434	1.04582e-12	6.15115e-11	NA	NA	Hit
RVBD0612	-	hypothetical protein	21.975	-0.538773	0.370029	-1.45603	0.145384	NA	NA	NA	NA
RVBD3192	-	alanine and proline rich protein	12.3979	-0.5386	0.504688	-1.06719	0.285884	NA	NA	NA	NA
RVBD3209	-	threonine and proline rich protein	108.085	-0.536887	0.171228	-3.13551	0.00171555	0.0246104	NA	NA	Hit
RVBD0492A	-	hypothetical protein	9.8914	-0.534539	0.545624	-0.979685	0.327242	NA	NA	NA	NA
RVBD2410c	-	hypothetical protein	81.6765	-0.534107	0.198199	-2.6948	0.0070431	0.0726757	NA	NA	NA
RVBD3791	dprE2	decaprenylphosphoryl-D-2-keto erythro pentose reductase	142.338	-0.523792	0.154467	-3.39097	0.000696454	0.0119871	NA	NA	NA
RVBD6014	tRNA-Ala	tRNA-Ala	92.2928	-0.522483	0.219173	-2.38389	0.0171309	0.138133	NA	NA	NA
RVBD3315c	cdd	cytidine deaminase Cdd	27.8033	-0.518804	0.328738	-1.57817	0.114528	NA	NA	NA	NA
RVBD2032	acg	hypothetical protein	334.447	-0.51723	0.104831	-4.93395	8.05847e-07	2.51667e-05	NA	NA	NA
RVBD2422	-	hypothetical protein	20.1684	-0.516761	0.389825	-1.32562	0.184965	NA	NA	NA	NA
RVBD2834c	ugpE	sn-glycerol-3-phosphate transport ABC transporter integral membrane protein UgpE	13.9341	-0.515557	0.451879	-1.14092	0.253904	NA	NA	NA	NA
RVBD3228	-	ribosome small subunit-dependent GTPase A	64.7335	-0.514119	0.226117	-2.27369	0.0229848	0.171125	NA	NA	NA
RVBD1189	sigI	sigma-70 family RNA polymerase sigma factor SigI	24.7751	-0.512866	0.339358	-1.51128	0.130717	NA	NA	NA	NA
RVBD3260c	whiB2	transcriptional regulator WhiB-like WhiB2	629	-0.512202	0.0811956	-6.30825	2.82214e-10	1.31044e-08	NA	NA	Hit
RVBD0767c	-	hypothetical protein	13.6987	-0.511505	0.461174	-1.10914	0.267371	NA	NA	NA	NA
RVBD3853	menG	RNase E activity regulator RraA	77.4809	-0.507192	0.197492	-2.56817	0.0102237	0.0957917	NA	NA	NA
RVBD3500c	yrbE4B	ABC transporter permease YrbE4B	94.1983	-0.505411	0.178509	-2.83129	0.00463602	0.0526062	NA	NA	Hit
RVBD1580c	-	prophage PhiRv1 protein	63.1828	-0.504042	0.21821	-2.30989	0.0208942	0.159491	NA	NA	NA
RVBD3841	bfrB	bacterioferritin BfrB	745.899	-0.502859	0.0828282	-6.07111	1.2703e-09	5.27398e-08	NA	NA	Hit
RVBD1482c	-	hypothetical protein	16.5561	-0.502317	0.425707	-1.17996	0.238015	NA	NA	NA	NA
RVBD2641	cadI	cadmium-induced protein CadI	52.609	-0.501049	0.237918	-2.10597	0.0352067	0.230938	NA	NA	NA
RVBD1028A	kdpF	potassium-transporting membrane protein KdpF	2.52532	-0.494373	1.08879	-0.454056	0.649788	NA	NA	NA	NA
RVBD1105	-	esterase/lipase	24.1653	-0.493334	0.351807	-1.40228	0.16083	NA	NA	NA	NA
RVBD2409c	-	hypothetical protein	91.2147	-0.493146	0.188818	-2.61175	0.00900806	0.0868564	NA	NA	NA
RVBD1912c	fadB5	oxidoreductase	60.0476	-0.492412	0.232449	-2.11836	0.0341444	0.225647	NA	NA	NA
RVBD2012	-	hypothetical protein	17.5117	-0.491964	0.411025	-1.19692	0.231338	NA	NA	NA	NA
RVBD2524c	fas	fatty acid synthase Fas	3323.6	-0.490385	0.0580481	-8.44792	2.96542e-17	2.49165e-15	NA	Hit	Hit
RVBD3916c	-	hypothetical protein	214.753	-0.489	0.126982	-3.85094	0.000117667	0.00266056	NA	NA	NA
RVBD2341	lppQ	lipoprotein LppQ	17.8903	-0.487411	0.410583	-1.18712	0.235181	NA	NA	NA	NA
RVBD1908c	katG	catalase-peroxidase-peroxynitritase T KatG	455.5	-0.48508	0.0939921	-5.16086	2.45816e-07	8.34121e-06	Hit	NA	Hit
RVBD2523c	acpS	holo-[acyl-carrier protein] synthase AcpS	56.4397	-0.484559	0.227014	-2.1345	0.0328022	0.218826	NA	NA	NA
RVBD3204	-	DNA-damage-inducible protein P DinP	48.2863	-0.484523	0.247039	-1.96132	0.0498418	0.28233	NA	NA	NA
RVBD2817c	-	CRISPR-associated endonuclease cas1	656.951	-0.483846	0.225595	-2.14476	0.0319723	0.216489	NA	NA	NA
RVBD1974	-	membrane protein	7.46806	-0.482558	0.626234	-0.770572	0.440961	NA	NA	NA	NA
RVBD1163	narJ	respiratory nitrate reductase delta chain NarJ	61.3103	-0.481291	0.223243	-2.15591	0.0310909	0.212572	NA	NA	NA
RVBD3186	-	transposase	5.95424	-0.480522	0.701301	-0.685186	0.493226	NA	NA	NA	NA
RVBD2722	-	hypothetical protein	73.1889	-0.479872	0.218297	-2.19825	0.0279311	0.196967	NA	NA	NA
RVBD2300c	-	hypothetical protein	97.5022	-0.479652	0.180186	-2.66198	0.00776826	0.0781031	NA	NA	NA
RVBD0573c	-	nicotinate phosphoribosyltransferase PncB2	72.6126	-0.478881	0.206329	-2.32097	0.0202887	0.155989	NA	NA	NA
RVBD1737c	narK2	nitrate/nitrite transporter NarK2	275.546	-0.478725	0.116559	-4.10715	4.00567e-05	0.000988532	NA	NA	NA
RVBD2780	ald	secreted L-alanine dehydrogenase Ald	148.721	-0.476633	0.14583	-3.26842	0.00108149	0.017098	NA	NA	NA
RVBD3346c	-	transmembrane protein	11.7946	-0.475039	0.503656	-0.943181	0.345588	NA	NA	NA	NA
RVBD0618	galTa	galactose-1-phosphate uridylyltransferase GalTa	25.6411	-0.473007	0.337477	-1.4016	0.161035	NA	NA	NA	NA
RVBD2244	acpM	meromycolate extension acyl carrier protein AcpM	1156.2	-0.470531	0.0730494	-6.44127	1.18475e-10	5.64998e-09	NA	NA	NA
RVBD1999c	-	APA family basic amino acid/polyamine antiporter	21.3159	-0.470243	0.392229	-1.1989	0.230567	NA	NA	NA	NA
RVBD0454	-	hypothetical protein	162.102	-0.468655	0.172834	-2.71159	0.00669608	0.0697064	NA	NA	NA
RVBD3355c	-	membrane protein	53.6169	-0.468492	0.233323	-2.00791	0.0446528	0.265023	NA	NA	NA
RVBD3359	-	oxidoreductase	69.3575	-0.468341	0.208074	-2.25083	0.0243961	0.178618	NA	NA	Hit
RVBD2075c	-	exported or envelope protein	262.454	-0.466664	0.123082	-3.7915	0.000149741	0.00328221	NA	NA	NA
RVBD1734c	-	pyruvate dehydrogenase E2 component (dihydrolipoamide acetyltransferase)	278.711	-0.465729	0.132208	-3.52269	0.000427192	0.007893	NA	NA	NA
RVBD2893	-	oxidoreductase	16.7543	-0.465598	0.411162	-1.1324	0.257468	NA	NA	NA	Hit
RVBD0459	-	hypothetical protein	73.5422	-0.4652	0.211647	-2.198	0.0279491	0.196967	NA	NA	NA
RVBD1809	PPE33	PPE family protein PPE33	183.955	-0.464512	0.141417	-3.28469	0.00102095	0.0162294	NA	NA	NA
RVBD3372	otsB2	trehalose-6-phosphate phosphatase OtsB2	126.955	-0.464348	0.157447	-2.94923	0.00318562	0.0394516	NA	NA	NA
RVBD0696	-	mycofactocin system glycosyltransferase	311.171	-0.46411	0.106272	-4.3672	1.25849e-05	0.000333927	NA	NA	NA
RVBD0979c	-	hypothetical protein	27.3275	-0.463531	0.329538	-1.40661	0.159543	NA	NA	NA	NA
RVBD2098c	RVBD2098c	PE-PGRS family protein	7.61082	-0.461036	0.627638	-0.734558	0.462609	NA	NA	NA	NA
RVBD6039	tRNA-Ala	tRNA-Ala	64.8465	-0.4597	0.220553	-2.0843	0.0371327	0.237394	NA	NA	NA
RVBD1996	-	universal stress protein	212.443	-0.459674	0.132436	-3.47091	0.000518694	0.00919835	NA	NA	Hit
RVBD0128	-	transmembrane protein	115.833	-0.459469	0.164717	-2.78944	0.00527993	0.059152	NA	NA	NA
RVBD1077	cbs	cystathionine beta-synthase Cbs	251.784	-0.459242	0.118076	-3.88938	0.0001005	0.00230301	NA	NA	NA
RVBD0488	-	l-lysine exporter	23.8774	-0.458162	0.353073	-1.29764	0.194411	NA	NA	NA	NA
RVBD3639c	-	hypothetical protein	15.0824	-0.458158	0.436289	-1.05012	0.293661	NA	NA	NA	NA
RVBD3167c	-	transcriptional regulator TetR-family	15.333	-0.456784	0.461193	-0.99044	0.321959	NA	NA	NA	NA
RVBD2481c	-	hypothetical protein	33.7865	-0.456692	0.307779	-1.48383	0.137855	0.48696	NA	NA	NA
RVBD3405c	-	transcriptional regulator	120.779	-0.454926	0.163642	-2.78	0.00543583	0.0600205	NA	NA	NA
RVBD2862A	RVBD2862A	antitoxin VapB23	2.27984	-0.454168	1.09194	-0.41593	0.677461	NA	NA	NA	NA
RVBD1374c	-	hypothetical protein	882.707	-0.453842	0.183056	-2.47926	0.0131657	0.113598	NA	NA	NA
RVBD0031	-	transposase	20.7685	-0.453544	0.37968	-1.19454	0.232266	NA	NA	NA	NA
RVBD3874	esxB	ESAT-6-like protein EsxB	1046.26	-0.452482	0.0743354	-6.08703	1.15025e-09	4.89062e-08	NA	NA	NA
RVBD3314c	deoA	thymidine phosphorylase DeoA	99.4193	-0.452455	0.174177	-2.59767	0.0093859	0.0890399	NA	NA	NA
RVBD1638A	-	hypothetical protein	205.527	-0.451485	0.128959	-3.50099	0.000463541	0.00847583	NA	NA	NA
RVBD3132c	devS	two-component system sensor histidine kinase DevS	864.022	-0.450198	0.0732657	-6.14473	8.01009e-10	3.53345e-08	NA	NA	NA
RVBD0839	-	hypothetical protein	95.5149	-0.449267	0.179275	-2.50603	0.0122097	0.107451	NA	NA	NA
RVBD1744c	-	membrane protein	118.921	-0.448421	0.183296	-2.44643	0.0144278	0.12094	NA	NA	NA
RVBD2886c	-	resolvase	38.2152	-0.448277	0.317038	-1.41396	0.157375	0.52196	NA	NA	NA
RVBD1038c	esxJ	ESAT-6 like protein EsxJ	50.4013	-0.446963	0.253946	-1.76007	0.0783957	0.365467	NA	NA	Hit
RVBD0705	rpsS	30S ribosomal protein S19 RpsS	246.888	-0.446722	0.117656	-3.79686	0.000146541	0.00323215	NA	NA	NA
RVBD1758	cut1	cutinase Cut1	15.5193	-0.44646	0.434763	-1.02691	0.304465	NA	NA	NA	NA
RVBD1551	plsB1	glycerol-3-phosphate O-acyltransferase PlsB1	47.0129	-0.441304	0.292079	-1.5109	0.130813	0.479919	NA	NA	NA
RVBD0165c	mce1R	transcriptional regulator Mce1R	299.883	-0.440849	0.110779	-3.97953	6.90521e-05	0.00164652	NA	NA	NA
RVBD1883c	-	hypothetical protein	229.588	-0.439804	0.122621	-3.58669	0.000334896	0.00632005	NA	NA	NA
RVBD0399c	lpqK	lipoprotein LpqK	24.5204	-0.439667	0.345828	-1.27134	0.203606	NA	NA	NA	NA
RVBD2934	ppsD	phenolpthiocerol synthesis type-I polyketide synthase PpsD	279.908	-0.438803	0.120649	-3.637	0.000275828	0.00550489	NA	NA	NA
RVBD3715c	recR	recombination protein RecR	149.696	-0.436287	0.144727	-3.01456	0.00257355	0.0345326	NA	NA	NA
RVBD2308	-	hypothetical protein	39.8796	-0.436219	0.282061	-1.54654	0.121973	0.464196	NA	NA	NA
RVBD0895	-	diacylglycerol acyltransferase	34.3605	-0.435473	0.300785	-1.44779	0.147677	0.505481	NA	NA	NA
RVBD1550	fadD11	fatty-acid-CoA ligase FadD11	33.8566	-0.434821	0.29207	-1.48876	0.136551	0.485236	NA	NA	NA
RVBD3170	aofH	flavin-containing monoamine oxidase AofH	80.8419	-0.4346	0.193479	-2.24624	0.0246889	0.179964	NA	NA	NA
RVBD1706A	-	hypothetical protein	4.61903	-0.434592	0.770719	-0.563878	0.572837	NA	NA	NA	NA
RVBD1735c	-	membrane protein	16.9621	-0.434123	0.405089	-1.07167	0.283867	NA	NA	NA	NA
RVBD0368c	-	hypothetical protein	12.6374	-0.433095	0.48258	-0.897457	0.369475	NA	NA	NA	NA
RVBD1967	mce3B	MCE-family protein Mce3B	9.19169	-0.433094	0.565722	-0.765559	0.443938	NA	NA	NA	NA
RVBD2557	-	hypothetical protein	366.256	-0.430779	0.103735	-4.15271	3.28567e-05	0.000834182	NA	NA	NA
RVBD0674	-	phenylacetic acid degradation operon negative regulatory protein	24.4442	-0.430133	0.33897	-1.26894	0.204462	NA	NA	NA	NA
RVBD0205	-	membrane protein	93.4678	-0.430123	0.186254	-2.30933	0.0209251	0.159491	NA	NA	NA
RVBD2004c	-	hypothetical protein	373.487	-0.429625	0.100403	-4.27899	1.87747e-05	0.000490783	NA	NA	NA
RVBD3294c	-	ATPase	38.9958	-0.429133	0.279582	-1.53491	0.124806	0.46817	NA	NA	NA
RVBD6005	tRNA-Thr	tRNA-Thr	169.279	-0.425061	0.142668	-2.97936	0.00288847	0.0373385	NA	NA	NA
RVBD0166	fadD5	fatty-acid-CoA ligase FadD5	1723.01	-0.423931	0.0638445	-6.64004	3.1359e-11	1.55088e-09	NA	NA	NA
RVBD0099	fadD10	fatty-acid-CoA ligase FadD10	60.2675	-0.42217	0.218857	-1.92897	0.0537343	0.29297	NA	NA	NA
RVBD1087A	-	short-chain Z-isoprenyl diphosphate synthase	12.9272	-0.421615	0.484077	-0.870968	0.383772	NA	NA	NA	NA
RVBD6027	tRNA-Asn	tRNA-Asn	54.9927	-0.421483	0.25619	-1.6452	0.0999289	0.414881	NA	NA	NA
RVBD0380c	-	methyltransferase	115.96	-0.419917	0.171776	-2.44456	0.0145029	0.120995	NA	NA	NA
RVBD2643	arsC	arsenic-transport integral membrane protein ArsC	33.1194	-0.419092	0.308175	-1.35992	0.173857	0.549767	NA	NA	NA
RVBD3648c	cspA	cold shock protein A CspA	392.662	-0.41897	0.102345	-4.09372	4.24504e-05	0.00103316	NA	NA	NA
RVBD6021	tRNA-Leu	tRNA-Leu	38.4796	-0.418082	0.280479	-1.4906	0.136066	0.485236	NA	NA	NA
RVBD2143	-	hypothetical protein	128.542	-0.418057	0.163859	-2.55132	0.0107314	0.0986836	NA	NA	Hit
RVBD1937	-	oxidoreductase	92.4773	-0.418023	0.188202	-2.22114	0.0263416	0.189714	NA	NA	NA
RVBD2270	lppN	lipoprotein LppN	12.4347	-0.415916	0.47672	-0.872453	0.382961	NA	NA	NA	NA
RVBD0232	-	transcriptional regulator TetR/AcrR-family	109.638	-0.415583	0.171628	-2.42141	0.0154604	0.126628	NA	NA	NA
RVBD0351	grpE	protein GrpE	181.323	-0.415237	0.140273	-2.96021	0.00307434	0.0386098	NA	NA	Hit
RVBD1164	narI	respiratory nitrate reductase gamma chain NarI	188.965	-0.415099	0.133631	-3.10631	0.00189437	0.0266611	NA	NA	NA
RVBD3133c	devR	two-component system transcriptional regulatory protein DevR	274.817	-0.412822	0.118244	-3.49128	0.000480714	0.00865531	NA	NA	NA
RVBD0010c	-	membrane protein	163.418	-0.411163	0.144264	-2.85008	0.00437079	0.0500796	NA	NA	NA
RVBD0039c	-	transmembrane protein	110.34	-0.410903	0.165353	-2.485	0.0129551	0.11233	NA	NA	NA
RVBD2961	-	transposase	28.3412	-0.410857	0.317267	-1.29499	0.195324	0.579243	NA	NA	NA
RVBD2303c	-	antibiotic-resistance protein	198.416	-0.409324	0.138002	-2.96606	0.0030164	0.0382799	NA	NA	NA
RVBD2804c	-	hypothetical protein	44.6479	-0.409246	0.258917	-1.58061	0.113968	0.451889	NA	NA	NA
RVBD1735Ac	RVBD1735Ac	hypothetical protein	43.263	-0.409109	0.265312	-1.54199	0.123075	0.466022	NA	NA	NA
RVBD1774	-	oxidoreductase	54.5453	-0.408458	0.241536	-1.69108	0.0908208	0.394763	NA	NA	NA
RVBD2480c	-	transposase	3.64101	-0.407693	0.899797	-0.453095	0.650481	NA	NA	NA	NA
RVBD0570	nrdZ	ribonucleoside-diphosphate reductase NrdZ	309.306	-0.406897	0.110204	-3.69222	0.000222309	0.00469777	NA	NA	NA
RVBD1354c	-	diguanylate cyclase (GGDEF) domain-containing protein	162.137	-0.406513	0.151263	-2.68747	0.00719964	0.0739185	NA	NA	Hit
RVBD0130	-	3-hydroxyl-thioester dehydratase	37.8466	-0.406246	0.289943	-1.40112	0.161177	0.52715	NA	NA	Hit
RVBD2297	-	hypothetical protein	27.8875	-0.40599	0.339117	-1.1972	0.23123	NA	NA	NA	NA
RVBD2411c	-	hypothetical protein	144.961	-0.405726	0.157073	-2.58304	0.00979342	0.0921626	NA	NA	Hit
RVBD2668	-	exported alanine and valine rich protein	65.6265	-0.405411	0.213368	-1.90006	0.0574258	0.304288	NA	NA	NA
RVBD2546	-	toxin VapC18	5.27966	-0.403629	0.764777	-0.527774	0.597656	NA	NA	NA	NA
RVBD1316c	ogt	methylated-DNA-protein-cysteine methyltransferase Ogt	81.2199	-0.403102	0.193558	-2.08259	0.0372889	0.237961	NA	NA	NA
RVBD1313c	-	transposase	368.198	-0.403026	0.121155	-3.32652	0.000879364	0.0145013	NA	NA	NA
RVBD1669	-	hypothetical protein	13.5765	-0.401095	0.468716	-0.855732	0.392146	NA	NA	NA	NA
RVBD1311	atpC	ATP synthase epsilon chain AtpC	209.054	-0.400497	0.124261	-3.22304	0.00126837	0.0195461	NA	NA	NA
RVBD2449c	-	saccharopine dehydrogenase (NAD+, L-lysine forming)	115.52	-0.400431	0.161716	-2.47615	0.0132809	0.114035	NA	NA	NA
RVBD2246	kasB	3-oxoacyl-[acyl-carrier-protein] synthase 2 KasB	817.46	-0.400197	0.0772834	-5.1783	2.23914e-07	7.74699e-06	NA	NA	NA
RVBD3286c	sigF	RNA polymerase sigma factor SigF	165.492	-0.399776	0.145279	-2.75178	0.00592716	0.0636584	NA	NA	NA
RVBD1306	atpF	ATP synthase B chain AtpF	773.449	-0.397852	0.0786355	-5.05944	4.20479e-07	1.37395e-05	NA	NA	NA
RVBD0929	pstC2	phosphate-transport ABC transporter integral membrane protein PstC2	44.4759	-0.39759	0.262754	-1.51317	0.130237	0.478758	NA	NA	NA
RVBD1358	-	transcriptional regulator	66.8608	-0.39752	0.213339	-1.86333	0.0624164	0.321601	NA	NA	NA
RVBD2620c	-	transmembrane protein	12.8156	-0.39682	0.480576	-0.825717	0.408965	NA	NA	NA	NA
RVBD3213c	-	chromosome partitioning protein	492.239	-0.39503	0.0892085	-4.42817	9.50378e-06	0.00025849	NA	NA	NA
RVBD3067	-	hypothetical protein	113.82	-0.394708	0.192223	-2.05338	0.0400357	0.250507	NA	NA	NA
RVBD3097c	PE_PGRS63	PE-PGRS family protein, triacylglycerol lipase LipY	72.1305	-0.394473	0.208165	-1.89501	0.0580916	0.306894	NA	NA	NA
RVBD1888A	-	hypothetical protein	16.1562	-0.392083	0.440753	-0.889574	0.373695	NA	NA	NA	NA
RVBD2375	-	hypothetical protein	424.639	-0.389572	0.118149	-3.29731	0.000976163	0.01573	NA	NA	NA
RVBD2243	fabD	malonyl CoA-acyl carrier protein transacylase FabD	495.544	-0.389554	0.08855	-4.39925	1.08624e-05	0.000290404	Hit	NA	Hit
RVBD2952	-	methyltransferase	222.335	-0.388408	0.131677	-2.9497	0.00318083	0.0394516	NA	NA	NA
RVBD2159c	-	alkylhydroperoxidase AhpD family core domain-containing protein	247.624	-0.388214	0.129022	-3.00889	0.00262202	0.0350497	NA	NA	NA
RVBD3233c	-	diacylglycerol acyltransferase	91.4756	-0.387481	0.187185	-2.07005	0.0384478	0.244914	NA	NA	NA
RVBD3236c	-	CPA2 family monovalent cation:H+ antiporter-2	77.7143	-0.387279	0.197166	-1.96422	0.0495043	0.281775	NA	NA	NA
RVBD1958c	-	hypothetical protein	49.5355	-0.386849	0.265181	-1.45881	0.144617	0.499366	NA	NA	NA
RVBD2160A	-	hypothetical protein	521.784	-0.383005	0.0901225	-4.24982	2.13939e-05	0.00055514	NA	NA	NA
RVBD0912	-	transmembrane protein	63.6224	-0.382452	0.216836	-1.76379	0.077768	0.364794	NA	NA	NA
RVBD2670c	-	AFG1-family ATPase	78.1851	-0.381384	0.197922	-1.92694	0.0539868	0.293107	NA	NA	NA
RVBD3616c	espA	ESX-1 secretion-associated protein EspA	4709.06	-0.380943	0.0605457	-6.29184	3.13731e-10	1.43787e-08	NA	NA	NA
RVBD3040c	-	hypothetical protein	57.2868	-0.379188	0.22691	-1.67109	0.0947035	0.405593	NA	NA	NA
RVBD3374	echA18.1	enoyl-CoA hydratase EchA18.1	6.33043	-0.379034	0.663822	-0.570987	0.568008	NA	NA	NA	NA
RVBD3291c	-	transcriptional regulator LrpA	143.562	-0.377311	0.147042	-2.56601	0.0102876	0.0957917	NA	NA	NA
RVBD2309c	-	integrase	84.3405	-0.376353	0.199545	-1.88606	0.0592869	0.310882	NA	NA	NA
RVBD1933c	fadE18	acyl-CoA dehydrogenase FadE18	120.711	-0.375894	0.18488	-2.03318	0.0420342	0.257026	NA	NA	NA
RVBD0416	thiS	thiamine biosynthesis protein ThiS	2.39853	-0.375693	1.0848	-0.346326	0.729098	NA	NA	NA	NA
RVBD1816	-	transcriptional regulator	175.848	-0.375331	0.140704	-2.66752	0.0076414	0.077268	NA	NA	NA
RVBD2077Bc	RVBD2077Bc	hypothetical protein	6.43443	-0.373495	0.65531	-0.569951	0.568711	NA	NA	NA	NA
RVBD2319c	-	universal stress protein	17.5241	-0.37322	0.400984	-0.93076	0.351978	NA	NA	NA	NA
RVBD3471c	-	hypothetical protein	8.53202	-0.371724	0.578503	-0.642561	0.520509	NA	NA	NA	NA
RVBD1554	frdC	fumarate reductase FrdC	5.7211	-0.371587	0.697169	-0.532994	0.594038	NA	NA	NA	NA
RVBD2494	-	toxin VapC38	46.8275	-0.37114	0.276318	-1.34316	0.179219	0.55561	NA	NA	NA
RVBD1309	atpG	ATP synthase gamma chain AtpG	519.046	-0.371055	0.0899375	-4.1257	3.69616e-05	0.000925087	NA	NA	NA
RVBD0807	-	hypothetical protein	15.2911	-0.370772	0.456805	-0.811663	0.416985	NA	NA	NA	NA
RVBD2177c	-	transposase	23.9714	-0.370513	0.34957	-1.05991	0.289185	NA	NA	NA	NA
RVBD2087	-	transposase	6.1309	-0.369591	0.67462	-0.54785	0.583795	NA	NA	NA	NA
RVBD0710	rpsQ	30S ribosomal protein S17 RpsQ	250.378	-0.369486	0.114703	-3.22126	0.0012763	0.0195828	NA	NA	NA
RVBD2014	-	transposase	31.3649	-0.3694	0.344437	-1.07248	0.283506	0.674186	NA	NA	NA
RVBD3503c	fdxD	ferredoxin FdxD	39.431	-0.369075	0.280072	-1.31779	0.187575	0.566739	NA	NA	NA
RVBD1824	-	hypothetical protein	52.3092	-0.367351	0.237169	-1.5489	0.121406	0.464184	NA	NA	NA
RVBD0960	-	toxin VapC9	46.5244	-0.364918	0.248412	-1.469	0.141833	0.494786	NA	NA	NA
RVBD0706	rplV	50S ribosomal protein L22 RplV	112.995	-0.363902	0.170218	-2.13786	0.0325281	0.217728	NA	NA	NA
RVBD1310	atpD	ATP synthase beta chain AtpD	853.326	-0.363292	0.0761318	-4.77188	1.82511e-06	5.50497e-05	NA	NA	NA
RVBD1524	-	glycosyltransferase	70.0373	-0.363171	0.213493	-1.70109	0.0889262	0.39403	NA	NA	NA
RVBD0204c	-	transmembrane protein	168.853	-0.363131	0.156776	-2.31624	0.0205454	0.157277	NA	NA	NA
RVBD2231Ac	RVBD2231Ac	toxin VapC16	88.742	-0.362185	0.194382	-1.86327	0.0624247	0.321601	NA	NA	NA
RVBD1962c	-	toxin VapC35	61.5091	-0.358669	0.225171	-1.59287	0.111189	0.443254	NA	NA	NA
RVBD0440	groEL	chaperonin 2 GroEL2	2819.78	-0.358449	0.0660936	-5.42335	5.84927e-08	2.10633e-06	NA	NA	NA
RVBD0584	-	exported protein	86.2507	-0.358265	0.191162	-1.87414	0.0609109	0.316575	NA	NA	NA
RVBD2188c	-	mannosyltransferase PimB	119.68	-0.356654	0.177062	-2.01429	0.043979	0.263501	NA	NA	NA
RVBD0140	-	hypothetical protein	169.004	-0.355995	0.155092	-2.29537	0.0217118	0.164422	NA	NA	NA
RVBD1938	ephB	epoxide hydrolase EphB	14.8433	-0.355603	0.438986	-0.810055	0.417909	NA	NA	NA	NA
RVBD3086	adhD	zinc-type alcohol dehydrogenase AdhD	122.52	-0.35392	0.173684	-2.03772	0.041578	0.25554	NA	NA	NA
RVBD1549	fadD11.1	fatty-acid-CoA ligase	42.0577	-0.35385	0.261227	-1.35457	0.175554	0.551523	NA	NA	NA
RVBD3634c	galE1	UDP-glucose 4-epimerase GalE1	323.288	-0.35302	0.113524	-3.10967	0.001873	0.0265454	NA	NA	NA
RVBD1243c	PE_PGRS23	PE-PGRS family protein PE_PGRS23	11.1721	-0.352939	0.516387	-0.683479	0.494304	NA	NA	NA	NA
RVBD2268c	cyp128	cytochrome P450 128 Cyp128	36.307	-0.352848	0.290082	-1.21637	0.223842	0.614157	NA	NA	NA
RVBD3747	-	hypothetical protein	272.939	-0.352781	0.111045	-3.17691	0.00148855	0.0218879	NA	NA	NA
RVBD6008	tRNA-Thr	tRNA-Thr	24.7253	-0.351829	0.349976	-1.00529	0.314755	NA	NA	NA	NA
RVBD0028	-	hypothetical protein	57.995	-0.351591	0.229445	-1.53235	0.125436	0.46817	NA	NA	NA
RVBD2441c	rpmA	50S ribosomal protein L27 RpmA	191.454	-0.350608	0.137434	-2.55111	0.010738	0.0986836	NA	NA	NA
RVBD3196	-	bacteriocin biosynthesis cyclodehydratase domain-containing protein	118.971	-0.350511	0.189176	-1.85284	0.0639058	0.326373	NA	NA	NA
RVBD0948c	-	chorismate mutase	105.372	-0.350502	0.173956	-2.01489	0.0439167	0.263501	NA	NA	NA
RVBD3224A	-	hypothetical protein	10.621	-0.350101	0.547381	-0.639593	0.522437	NA	NA	NA	NA
RVBD2550c	-	antitoxin VapB20	34.0808	-0.349864	0.29343	-1.19232	0.233134	0.621124	NA	NA	NA
RVBD1065	-	hypothetical protein	297.41	-0.34857	0.109033	-3.19694	0.00138896	0.0209472	NA	NA	NA
RVBD2035	-	hypothetical protein	47.4717	-0.347877	0.247224	-1.40713	0.159388	0.524313	NA	NA	NA
RVBD2578c	-	hypothetical protein	21.8659	-0.347615	0.357323	-0.972829	0.330638	NA	NA	NA	NA
RVBD1305	atpE	ATP synthase C chain AtpE	607.063	-0.347232	0.0882102	-3.93642	8.27059e-05	0.00192019	NA	NA	NA
RVBD2652c	-	prophage PhiRv2 protein	11.8886	-0.346108	0.487297	-0.710261	0.477542	NA	NA	NA	NA
RVBD3088	-	triacylglycerol synthase Tgs4	111.565	-0.3458	0.168848	-2.048	0.04056	0.252891	NA	NA	NA
RVBD0382c	pyrE	orotate phosphoribosyltransferase PyrE	76.2043	-0.345504	0.20184	-1.71177	0.0869382	0.388853	NA	NA	NA
RVBD1067c	PE_PGRS19	PE-PGRS family protein PE_PGRS19	41.1994	-0.345479	0.273454	-1.26339	0.206449	0.592323	NA	NA	Hit
RVBD2957	-	PGL/p-HBAD biosynthesis glycosyltransferase	130.97	-0.34499	0.154078	-2.23906	0.0251518	0.182635	NA	NA	NA
RVBD3662c	-	hypothetical protein	105.865	-0.343585	0.171443	-2.00407	0.0450623	0.265991	NA	NA	NA
RVBD2975c	-	dak phosphatase	81.7285	-0.343193	0.203967	-1.68259	0.0924547	0.399066	NA	NA	NA
RVBD2236c	cobD	cobalamin biosynthesis transmembrane protein CobD	44.5245	-0.343156	0.252681	-1.35806	0.174444	0.550636	NA	NA	NA
RVBD1514c	-	hypothetical protein	118.405	-0.343129	0.170914	-2.00762	0.0446838	0.265023	NA	NA	NA
RVBD2197c	-	transmembrane protein	196.2	-0.34185	0.135704	-2.51908	0.0117661	0.105925	NA	NA	NA
RVBD1025	-	hypothetical protein	44.1888	-0.341655	0.29377	-1.163	0.24483	0.632517	NA	NA	NA
RVBD0448c	-	hypothetical protein	73.4364	-0.341406	0.205875	-1.65832	0.0972537	0.410407	NA	NA	NA
RVBD1720c	-	toxin VapC12	15.7546	-0.341161	0.427481	-0.798074	0.424828	NA	NA	NA	NA
RVBD1675c	-	transcriptional regulator Cmr	11.2113	-0.341116	0.518662	-0.657685	0.51074	NA	NA	NA	NA
RVBD1681	moeX	molybdopterin biosynthesis protein MoeX	56.9731	-0.340732	0.237955	-1.43192	0.152167	0.511915	NA	NA	NA
RVBD0124	PE_PGRS2	PE-PGRS family protein PE_PGRS2	28.6614	-0.340245	0.34825	-0.977016	0.328561	0.717508	NA	NA	NA
RVBD3923c	rnpA	ribonuclease P protein component RnpA	203.294	-0.340089	0.127122	-2.67529	0.0074665	0.0759345	NA	NA	NA
RVBD0793	-	monooxygenase	19.0738	-0.338309	0.395894	-0.854545	0.392803	NA	NA	NA	NA
RVBD0539	-	glycosyltransferase	146.133	-0.336014	0.153051	-2.19544	0.0281321	0.197372	NA	NA	NA
RVBD1997	ctpF	metal cation transporter P-type ATPase CtpF	475.686	-0.336001	0.092643	-3.62684	0.000286911	0.00556324	NA	NA	NA
RVBD6041	tRNA-Thr	tRNA-Thr	22.1909	-0.335611	0.36392	-0.922213	0.356418	NA	NA	NA	NA
RVBD3134c	-	universal stress protein	592.051	-0.334945	0.0830279	-4.03412	5.48068e-05	0.00131574	NA	NA	NA
RVBD0078	-	transcriptional regulator	42.5883	-0.334494	0.26821	-1.24714	0.212347	0.599686	NA	NA	NA
RVBD1920	-	membrane protein	110.56	-0.334271	0.170037	-1.96588	0.049313	0.28114	NA	NA	NA
RVBD3598c	lysS	lysyl-tRNA synthetase 1 LysS	362.828	-0.334202	0.105195	-3.17698	0.00148818	0.0218879	NA	NA	NA
RVBD3531c	-	hypothetical protein	123.059	-0.333902	0.173209	-1.92774	0.0538877	0.29302	NA	NA	NA
RVBD1733c	-	transmembrane protein	123.315	-0.332486	0.15833	-2.09996	0.0357325	0.233087	NA	NA	NA
RVBD2713	sthA	soluble pyridine nucleotide transhydrogenase SthA	421.478	-0.332326	0.0955097	-3.4795	0.000502349	0.00899893	NA	NA	NA
RVBD0400c	fadE7	acyl-CoA dehydrogenase FadE7	65.8357	-0.330566	0.218011	-1.51628	0.129447	0.477683	NA	NA	NA
RVBD3084	lipR	acetyl-hydrolase/esterase LipR	49.8757	-0.33044	0.241304	-1.3694	0.170876	0.547173	NA	NA	NA
RVBD3119	moaE1	molybdenum cofactor biosynthesis protein E1 MoaE1	70.933	-0.329404	0.211417	-1.55808	0.119215	0.458298	NA	NA	NA
RVBD2998	-	hypothetical protein	37.0692	-0.329074	0.28238	-1.16536	0.243874	0.632416	NA	NA	NA
RVBD1078	pra	proline rich antigen Pra	602.13	-0.328952	0.0856075	-3.84256	0.000121756	0.00271948	NA	NA	NA
RVBD3633	-	hypothetical protein	554.696	-0.328125	0.0902969	-3.63385	0.000279222	0.00550489	NA	NA	NA
RVBD2346c	esxO	ESAT-6 like protein EsxO	612.051	-0.32718	0.0822753	-3.97665	6.98938e-05	0.0016554	NA	NA	NA
RVBD2604c	-	glutamine amidotransferase SnoP	50.7396	-0.326519	0.239426	-1.36376	0.172644	0.548163	NA	NA	NA
RVBD0874c	-	hypothetical protein	92.2743	-0.326462	0.192034	-1.70002	0.0891273	0.39403	NA	NA	NA
RVBD0207c	-	hypothetical protein	537.291	-0.326369	0.091761	-3.55672	0.000375511	0.00701152	NA	NA	Hit
RVBD2446c	-	integral membrane protein	22.1648	-0.326008	0.361921	-0.90077	0.367711	NA	NA	NA	NA
RVBD0456c	echA2	enoyl-CoA hydratase EchA2	48.8317	-0.32499	0.251755	-1.2909	0.19674	0.581181	NA	NA	Hit
RVBD3842c	glpQ1	glycerophosphoryl diester phosphodiesterase GlpQ1	363.091	-0.324398	0.105447	-3.07642	0.002095	0.0290908	NA	NA	NA
RVBD3169	-	hypothetical protein	119.337	-0.324266	0.162229	-1.99882	0.045628	0.266591	NA	NA	NA
RVBD3185	-	transposase	15.192	-0.323804	0.43903	-0.737544	0.460792	NA	NA	NA	NA
RVBD0356c	-	hypothetical protein	130.702	-0.323565	0.166301	-1.94565	0.0516963	0.287029	NA	NA	NA
RVBD1143	mcr	alpha-methylacyl-CoA racemase Mcr	86.0746	-0.321728	0.190076	-1.69263	0.0905264	0.394763	NA	NA	NA
RVBD0701	rplC	50S ribosomal protein L3 RplC	497.54	-0.321668	0.0891421	-3.60849	0.000307987	0.005907	NA	NA	NA
RVBD0695	-	creatinine amidohydrolase, mycofactocin system protein	197.979	-0.321572	0.126827	-2.53552	0.0112282	0.102388	NA	NA	NA
RVBD1750c	fadD1	fatty-acid-CoA ligase FadD1	77.1727	-0.321395	0.197924	-1.62383	0.104413	0.424997	NA	NA	Hit
RVBD0311	-	hypothetical protein	23.3439	-0.320716	0.354049	-0.905852	0.365014	NA	NA	NA	NA
RVBD1498c	-	methyltransferase	201.078	-0.320715	0.12917	-2.4829	0.0130318	0.112718	NA	NA	NA
RVBD1490	-	membrane protein	183.36	-0.320324	0.142278	-2.25139	0.0243608	0.178618	NA	NA	Hit
RVBD1365c	rsfA	anti-anti-sigma factor RsfA	125.075	-0.320309	0.161781	-1.9799	0.0477149	0.275591	NA	NA	NA
RVBD1909c	furA	ferric uptake regulation protein FurA	75.4072	-0.320176	0.209352	-1.52937	0.126174	0.468701	NA	NA	NA
RVBD3305c	amiA1	N-acyl-L-amino acid amidohydrolase AmiA1	139.497	-0.319215	0.152136	-2.09822	0.0358857	0.233655	NA	NA	NA
RVBD3875	esxA	early secretory antigenic target EsxA	1097.73	-0.318666	0.0708365	-4.49861	6.83981e-06	0.000191569	NA	NA	NA
RVBD0429c	def	polypeptide deformylase Def	102.608	-0.318268	0.173368	-1.83579	0.0663891	0.332322	NA	NA	NA
RVBD0168	yrbE1B	ABC transporter permease YrbE1B	439.373	-0.31782	0.0937609	-3.38969	0.000699727	0.0119871	NA	NA	NA
RVBD0681	-	transcriptional regulator TetR-family	53.1542	-0.317289	0.248474	-1.27695	0.20162	0.587452	NA	NA	NA
RVBD1553	frdB	fumarate reductase FrdB	10.7925	-0.317183	0.512463	-0.61894	0.535956	NA	NA	NA	NA
RVBD0393	-	13E12 repeat family protein	48.9903	-0.31709	0.255414	-1.24147	0.214431	0.602968	NA	NA	NA
RVBD1704c	cycA	d-serine/alanine/glycine transporter CycA	117.527	-0.316834	0.162317	-1.95194	0.0509447	0.284751	NA	NA	NA
RVBD2234	ptpA	phosphotyrosine protein phosphatase PtpA	20.46	-0.316704	0.37901	-0.83561	0.403374	NA	NA	NA	NA
RVBD1028c	kdpD	potassium channel sensor histidine kinase KdpD	100.279	-0.315887	0.172456	-1.83169	0.0669975	0.334195	NA	NA	NA
RVBD0790c	-	hypothetical protein	18.006	-0.315684	0.397618	-0.793937	0.427232	NA	NA	NA	Hit
RVBD2462c	tig	trigger factor protein Tig	301.47	-0.315245	0.112305	-2.80704	0.00499989	0.0563726	NA	NA	Hit
RVBD2359	furB	zinc uptake regulation protein Zur	69.0528	-0.315237	0.209443	-1.50512	0.132293	0.481799	NA	NA	NA
RVBD3718c	-	hypothetical protein	75.5929	-0.314252	0.201443	-1.56	0.118759	0.458298	NA	NA	NA
RVBD2512c	-	transposase	167.798	-0.313957	0.150568	-2.08515	0.0370554	0.23733	NA	NA	NA
RVBD0508	-	hypothetical protein	81.1667	-0.313856	0.201904	-1.55448	0.12007	0.460072	NA	NA	Hit
RVBD6003	tRNA-Gly	tRNA-Gly	163.415	-0.313794	0.159032	-1.97315	0.048479	0.278636	NA	NA	NA
RVBD0614	-	galactose-1-phosphate uridylyltransferase	77.4822	-0.313007	0.206176	-1.51815	0.128976	0.476602	NA	NA	NA
RVBD3143	-	two-component system response regulator	214.143	-0.312098	0.14279	-2.18572	0.0288364	0.201114	NA	NA	NA
RVBD0257	-	hypothetical protein	182.942	-0.31137	0.144384	-2.15654	0.0310417	0.212572	NA	NA	Hit
RVBD2054	-	carboxymethylenebutenolidase	75.0041	-0.310259	0.198813	-1.56056	0.118628	0.458298	NA	NA	Hit
RVBD1574	-	prophage PhiRv1 protein	32.9518	-0.310048	0.301111	-1.02968	0.30316	0.696675	NA	NA	NA
RVBD3112	moaD1	molybdenum cofactor biosynthesis protein D1 MoaD1	6.9816	-0.309792	0.635023	-0.487843	0.625661	NA	NA	NA	NA
RVBD2605c	tesB2	acyl-CoA thioesterase II TesB2	202.724	-0.309194	0.126977	-2.43504	0.0148902	0.123223	NA	NA	NA
RVBD0713	-	transmembrane protein	227.435	-0.308506	0.123009	-2.50799	0.0121421	0.107123	NA	NA	NA
RVBD1879	-	hypothetical protein	123.148	-0.308478	0.159461	-1.93451	0.0530505	0.291159	NA	NA	NA
RVBD0817c	-	exported protein	42.7431	-0.307957	0.274606	-1.12145	0.262097	0.652775	NA	NA	NA
RVBD1926c	mpt63	immunogenic protein MPT63	1074.5	-0.307285	0.155534	-1.97567	0.0481924	0.277894	NA	NA	NA
RVBD0235c	-	transmembrane protein	98.9985	-0.307128	0.177342	-1.73184	0.0833027	0.380797	NA	NA	NA
RVBD0752c	fadE9	acyl-CoA dehydrogenase FadE9	77.2585	-0.306781	0.202738	-1.51319	0.130232	0.478758	NA	NA	NA
RVBD0098	-	fatty-acyl-CoA thioesterase type III FcoT	18.9502	-0.306772	0.385757	-0.795246	0.426471	NA	NA	NA	NA
RVBD0167	yrbE1A	ABC transporter permease YrbE1A	816.874	-0.306735	0.0746437	-4.10932	3.96831e-05	0.000986209	NA	NA	NA
RVBD3417c	groEL	chaperonin 1 GroEL1	458.989	-0.306147	0.0910405	-3.36276	0.000771685	0.0131559	NA	NA	NA
RVBD2390c	-	hypothetical protein	116.811	-0.306086	0.170339	-1.79693	0.0723471	0.351187	NA	NA	Hit
RVBD3366	spoU	tRNA/rRNA methylase SpoU	13.6883	-0.303637	0.461846	-0.657442	0.510897	NA	NA	NA	NA
RVBD1485	hemH	ferrochelatase HemZ	113.82	-0.302982	0.17182	-1.76337	0.0778379	0.364794	NA	NA	NA
RVBD2438A	-	hypothetical protein	24.5614	-0.302965	0.350153	-0.865235	0.38691	NA	NA	NA	NA
RVBD0889c	citA	citrate synthase II CitA	177.617	-0.30289	0.134265	-2.25592	0.0240758	0.177377	NA	NA	NA
RVBD0308	-	integral membrane protein	322.616	-0.301284	0.115469	-2.60921	0.00907502	0.0872637	NA	NA	NA
RVBD1922	-	beta-lactamase	61.2201	-0.300082	0.224917	-1.33419	0.182142	0.557961	NA	NA	NA
RVBD2666	-	transposase	7.19519	-0.29985	0.623564	-0.480865	0.630613	NA	NA	NA	NA
RVBD3845	-	hypothetical protein	17.3813	-0.299835	0.414342	-0.72364	0.469287	NA	NA	NA	NA
RVBD3764c	-	OmpR family two-component system sensor histidine kinase	424.661	-0.299452	0.115514	-2.59235	0.00953217	0.0899439	NA	NA	NA
RVBD2825c	-	hypothetical protein	70.9628	-0.299431	0.212896	-1.40647	0.159586	0.524313	NA	NA	NA
RVBD2119	-	exonuclease RecB	104.988	-0.299339	0.173656	-1.72374	0.0847543	0.383465	NA	NA	NA
RVBD3235	-	alanine and arginine and proline rich protein	93.0936	-0.298632	0.200515	-1.48932	0.136402	0.485236	NA	NA	NA
RVBD0379	secE2	preprotein translocase subunit SecE2	318.424	-0.298358	0.105198	-2.83615	0.00456613	0.0519802	NA	NA	NA
RVBD1242	-	toxin VapC33	38.5701	-0.298093	0.271014	-1.09992	0.271368	0.660881	NA	NA	NA
RVBD3023c	-	transposase	167.215	-0.297729	0.278751	-1.06808	0.285483	0.6757	NA	NA	NA
RVBD0397	-	13E12 repeat family protein	16.9579	-0.29765	0.40719	-0.730984	0.464789	NA	NA	NA	NA
RVBD2007c	fdxA	ferredoxin FdxA	1412.76	-0.297481	0.066635	-4.46434	8.03162e-06	0.000221434	NA	NA	NA
RVBD2483c	plsC	HAD hydrolase, family IB	231.392	-0.296645	0.120249	-2.46693	0.0136277	0.116602	NA	NA	NA
RVBD0727c	fucA	l-fuculose phosphate aldolase FucA	78.2329	-0.296614	0.212068	-1.39867	0.161911	0.528462	NA	NA	NA
RVBD3890c	esxC	ESAT-6 like protein EsxC	145.01	-0.296383	0.147475	-2.00971	0.0444614	0.265023	NA	NA	NA
RVBD0274	-	glyoxalase/bleomycin resistance protein/dioxygenase	159.433	-0.295939	0.145077	-2.03988	0.0413627	0.255362	NA	NA	NA
RVBD1029	kdpA	potassium-transporting P-type ATPase A chain KdpA	66.6402	-0.295191	0.223764	-1.31921	0.187099	0.565786	NA	NA	NA
RVBD0009	ppiA	iron-regulated peptidyl-prolyl cis-trans isomerase A PpiA	468.035	-0.294761	0.0908015	-3.24621	0.00116953	0.0182622	NA	NA	NA
RVBD2897c	-	Mg chelatase-like protein	6.89819	-0.294306	0.631459	-0.466073	0.641163	NA	NA	NA	NA
RVBD2070c	cobK	precorrin-6A reductase CobK	153.799	-0.293756	0.161235	-1.82192	0.0684678	0.339358	NA	NA	NA
RVBD2317	uspB	sugar-transport ABC transporter integral membrane protein UspB	11.9944	-0.292706	0.49425	-0.592222	0.553702	NA	NA	NA	NA
RVBD3292	-	hypothetical protein	79.3579	-0.292699	0.198268	-1.47628	0.139869	0.489886	NA	NA	NA
RVBD1852	ureG	urease accessory protein UreG	28.3909	-0.292342	0.323023	-0.905018	0.365456	0.744197	NA	NA	NA
RVBD2881c	cdsA	CDP-diacylglycerol synthase	211.853	-0.292085	0.124511	-2.34585	0.0189838	0.150131	NA	NA	NA
RVBD0722	rpmD	50S ribosomal protein L30 RpmD	38.3741	-0.291774	0.27909	-1.04545	0.295815	0.690888	NA	NA	NA
RVBD3677c	-	hydrolase	110.47	-0.291762	0.166377	-1.75362	0.0794964	0.369622	NA	NA	NA
RVBD2337c	-	hypothetical protein	385.808	-0.290933	0.0977136	-2.9774	0.00290701	0.037441	NA	NA	NA
RVBD2437	-	transmembrane protein	36.2824	-0.290054	0.288956	-1.0038	0.315476	0.707816	NA	NA	NA
RVBD3199c	nudC	NADH pyrophosphatase NudC	225.954	-0.289045	0.12772	-2.26311	0.023629	0.174815	NA	NA	NA
RVBD2656c	-	prophage PhiRv2 protein	36.026	-0.287796	0.291972	-0.985696	0.324282	0.713461	NA	NA	NA
RVBD1132	-	hypothetical protein	255.663	-0.287593	0.117631	-2.44487	0.0144902	0.120995	NA	NA	NA
RVBD1290c	-	hypothetical protein	55.1881	-0.287253	0.229529	-1.25149	0.210757	0.598507	NA	NA	NA
RVBD1992c	ctpG	metal cation transporter P-type ATPase CtpG	183.552	-0.286973	0.140871	-2.03713	0.0416366	0.25554	NA	NA	NA
RVBD3000	-	ABC transporter permease	48.2526	-0.286669	0.252859	-1.13371	0.256914	0.647607	NA	NA	NA
RVBD2298	-	hypothetical protein	105.785	-0.286464	0.17092	-1.67601	0.0937358	0.402915	NA	NA	NA
RVBD1226c	-	transmembrane protein	22.1933	-0.286083	0.366249	-0.781116	0.434734	NA	NA	NA	NA
RVBD0076c	-	membrane protein	178.488	-0.285959	0.146475	-1.95228	0.0509054	0.284751	NA	NA	NA
RVBD0185	-	hypothetical protein	67.5595	-0.285376	0.227735	-1.25311	0.210167	0.598226	NA	NA	NA
RVBD2913c	-	deacetylase	132.761	-0.285256	0.154845	-1.84221	0.0654449	0.330408	NA	NA	NA
RVBD1199c	-	transposase	133.456	-0.284448	0.153437	-1.85384	0.063762	0.326111	NA	NA	NA
RVBD2939	papA5	acyltransferase PapA5	230.606	-0.284376	0.122164	-2.32782	0.0199216	0.154513	NA	NA	NA
RVBD0002	dnaN	DNA polymerase III DnaN	500.435	-0.283187	0.0936899	-3.0226	0.00250614	0.0338856	NA	NA	Hit
RVBD2631	-	hypothetical protein	498.836	-0.283136	0.108581	-2.60761	0.00911769	0.0874357	NA	NA	Hit
RVBD1090	celA2b	cellulase CelA2b	20.2251	-0.281853	0.370925	-0.759867	0.447334	NA	NA	NA	NA
RVBD0689c	-	hypothetical protein	17.3997	-0.281556	0.402257	-0.699939	0.483965	NA	NA	NA	NA
RVBD0700	rpsJ	30S ribosomal protein S10 RpsJ	663.413	-0.28127	0.0873979	-3.21827	0.00128965	0.019702	NA	NA	NA
RVBD1727	-	hypothetical protein	28.5962	-0.280969	0.3766	-0.746066	0.455627	0.805892	NA	NA	NA
RVBD0827c	-	ArsR family transcriptional regulator KmtR	30.0525	-0.280785	0.311164	-0.902369	0.366861	0.745251	NA	NA	NA
RVBD0980c	PE_PGRS18	PE-PGRS family protein PE_PGRS18	386.122	-0.280446	0.249404	-1.12446	0.260816	0.652686	NA	NA	Hit
RVBD1914c	-	hypothetical protein	65.0671	-0.28016	0.224304	-1.24902	0.211657	0.598507	NA	NA	Hit
RVBD2612c	pgsA1	PI synthase PgsA1	47.8181	-0.280067	0.255503	-1.09614	0.273019	0.660881	NA	NA	NA
RVBD3276c	purK	phosphoribosylaminoimidazole carboxylase ATPase subunit PurK	137.842	-0.27975	0.153059	-1.82773	0.0675902	0.336426	NA	NA	Hit
RVBD2586c	secF	protein-export membrane protein SecF	543.962	-0.279281	0.0972586	-2.87153	0.00408486	0.0472638	NA	NA	NA
RVBD1645c	-	hypothetical protein	111.636	-0.279276	0.168842	-1.65407	0.0981125	0.411699	NA	NA	NA
RVBD1557	mmpL6	transmembrane transporter MmpL6	71.7656	-0.278671	0.209047	-1.33306	0.182513	0.558135	NA	NA	NA
RVBD6040	tRNA-Met	tRNA-Met	172.719	-0.278411	0.150876	-1.84529	0.0649953	0.32908	NA	NA	NA
RVBD2669	-	N-acetyltransferase	50.9274	-0.276569	0.243208	-1.13717	0.255468	0.645344	NA	NA	NA
RVBD0206c	mmpL3	transmembrane transporter MmpL3	1007.08	-0.276005	0.073847	-3.73752	0.000185846	0.00399908	NA	NA	NA
RVBD3078	hab	hydroxylaminobenzene mutase Hab	68.8428	-0.27485	0.215457	-1.27566	0.202075	0.587452	NA	NA	NA
RVBD2006	otsB1	trehalose-6-phosphate phosphatase OtsB1	922.742	-0.274534	0.0948342	-2.89488	0.00379301	0.0447676	NA	NA	NA
RVBD2318	uspC	periplasmic sugar-binding lipoprotein UspC	42.3117	-0.274204	0.265203	-1.03394	0.301163	0.696048	NA	NA	NA
RVBD0714	rplN	50S ribosomal protein L14 RplN	432.167	-0.274095	0.0997512	-2.74778	0.00599996	0.0641632	NA	NA	NA
RVBD3566c	nat	arylamine N-acetyltransferase Nat	57.293	-0.27399	0.229295	-1.19492	0.232117	0.621124	NA	NA	NA
RVBD2461c	clpP	ATP-dependent Clp protease proteolytic subunit 1 ClpP1	482.638	-0.273759	0.0954343	-2.86856	0.00412349	0.0475549	NA	NA	NA
RVBD1807	PPE31	PPE family protein PPE31	98.0192	-0.272565	0.180562	-1.50953	0.131162	0.480478	NA	NA	NA
RVBD1259	-	uracil DNA glycosylase UdgB	20.0505	-0.272123	0.389825	-0.698063	0.485138	NA	NA	NA	NA
RVBD0065	-	toxin VapC1	51.8173	-0.271931	0.246342	-1.10388	0.269646	0.658534	NA	NA	NA
RVBD1702c	-	hypothetical protein	107.895	-0.271573	0.197011	-1.37847	0.168059	0.541132	NA	NA	NA
RVBD0487	-	hypothetical protein	113.006	-0.271308	0.174042	-1.55886	0.119029	0.458298	NA	NA	NA
RVBD3442c	rpsI	30S ribosomal protein S9 RpsI	221.305	-0.271156	0.126451	-2.14435	0.0320049	0.216489	NA	NA	NA
RVBD2459	-	drug:H+ antiporter-2 (14 Spanner) (DHA2) family drug resistance MFS transporter	376.039	-0.271015	0.10864	-2.49461	0.0126095	0.110694	NA	NA	NA
RVBD1308	atpA	ATP synthase alpha chain AtpA	1246.86	-0.27085	0.0734145	-3.68932	0.000224856	0.00472331	NA	NA	NA
RVBD3449	mycP4	membrane-anchored mycosin MycP4	34.7702	-0.270792	0.288346	-0.939122	0.347668	0.728575	NA	NA	NA
RVBD1623c	cydA	integral membrane cytochrome D ubiquinol oxidase CydA	869.34	-0.27059	0.0854501	-3.16664	0.00154209	0.0224878	NA	NA	NA
RVBD0038	-	transcriptional regulator	180.491	-0.270362	0.149025	-1.8142	0.0696465	0.342793	NA	NA	NA
RVBD0636	-	(3R)-hydroxyacyl-ACP dehydratase subunit HadB	364.879	-0.27025	0.10957	-2.46645	0.0136459	0.116602	NA	NA	NA
RVBD1525	wbbL2	rhamnosyl transferase WbbL2	70.5914	-0.270111	0.207633	-1.30091	0.19329	0.574176	NA	NA	NA
RVBD2347c	esxP	ESAT-6 like protein EsxP	276.72	-0.269238	0.115209	-2.33696	0.0194413	0.152224	NA	NA	NA
RVBD0959A	RVBD0959A	antitoxin VapB9	17.9478	-0.269181	0.395021	-0.681435	0.495597	NA	NA	NA	NA
RVBD2403c	lppR	lipoprotein LppR	101.614	-0.269092	0.174881	-1.53872	0.123874	0.468041	NA	NA	NA
RVBD2085	-	transposase	15.0168	-0.268802	0.432179	-0.62197	0.533962	NA	NA	NA	NA
RVBD0434	-	hypothetical protein	90.5756	-0.268595	0.183557	-1.46328	0.143391	0.496919	NA	NA	NA
RVBD0365c	-	hypothetical protein	145.376	-0.268553	0.161301	-1.66492	0.0959279	0.407852	NA	NA	Hit
RVBD1162	narH	respiratory nitrate reductase beta chain NarH	978.303	-0.26804	0.0738542	-3.62931	0.000284183	0.00556324	NA	NA	NA
RVBD3251c	rubA	rubredoxin RubA	8.1205	-0.267957	0.611235	-0.438386	0.661106	NA	NA	NA	NA
RVBD1037c	esxI	ESAT-6 like protein EsxI	46.3871	-0.26728	0.267331	-0.99981	0.317403	0.70811	NA	NA	NA
RVBD0575c	-	oxidoreductase	16.8278	-0.267141	0.42145	-0.633863	0.526171	NA	NA	NA	NA
RVBD3788	-	hypothetical protein	42.9846	-0.267107	0.261771	-1.02038	0.307548	0.700214	NA	NA	Hit
RVBD2472	-	hypothetical protein	62.0419	-0.266865	0.227701	-1.172	0.241197	0.629064	NA	NA	NA
RVBD1040c	PE8	PE family protein PE8	13.8938	-0.266501	0.458373	-0.581406	0.560967	NA	NA	NA	Hit
RVBD1877	-	drug:H+ antiporter-2 (14 Spanner) (DHA2) family drug resistance MFS transporter	293.847	-0.26634	0.110574	-2.4087	0.0160094	0.130478	NA	NA	NA
RVBD3491	-	hypothetical protein	400.606	-0.265913	0.0966094	-2.75246	0.00591498	0.0636584	NA	NA	NA
RVBD0787	-	hypothetical protein	274.9	-0.265872	0.218128	-1.21888	0.222888	0.614157	NA	NA	NA
RVBD3678A	-	hypothetical protein	183.161	-0.265698	0.13704	-1.93883	0.0525215	0.289851	NA	NA	NA
RVBD1998c	-	hypothetical protein	263.289	-0.265602	0.133492	-1.98964	0.0466304	0.271549	NA	NA	NA
RVBD3726	-	oxidoreductase	159.039	-0.264613	0.141123	-1.87505	0.0607854	0.316389	NA	NA	NA
RVBD3358	-	toxin RelK	6.60839	-0.26431	0.650145	-0.40654	0.684346	NA	NA	NA	NA
RVBD1833c	-	haloalkane dehalogenase 2	78.9788	-0.264263	0.199006	-1.32792	0.184206	0.560881	NA	NA	NA
RVBD2658c	-	prophage PhiRv2 protein	24.9323	-0.263924	0.346282	-0.762164	0.445962	NA	NA	NA	NA
RVBD0174	mce1F	MCE-family protein Mce1F	1189.25	-0.263837	0.072583	-3.63497	0.000278016	0.00550489	NA	NA	NA
RVBD2758c	-	antitoxin VapB21	24.6776	-0.263828	0.3408	-0.774144	0.438845	NA	Hit	NA	Hit
RVBD0522	gabP	GABA permease GabP	142.025	-0.263536	0.152798	-1.72473	0.0845753	0.383465	NA	NA	NA
RVBD2629	-	hypothetical protein	465.599	-0.263371	0.0919172	-2.86531	0.00416599	0.0478885	NA	NA	NA
RVBD2767c	-	membrane protein	18.5261	-0.263332	0.403864	-0.652031	0.514381	NA	NA	NA	NA
RVBD2925c	rnc	ribonuclease III Rnc	156.89	-0.262961	0.147655	-1.78092	0.0749262	0.357241	NA	NA	NA
RVBD0589	mce2A	MCE-family protein Mce2A	94.8357	-0.262649	0.18295	-1.43563	0.151107	0.510747	NA	NA	NA
RVBD2076c	-	hypothetical protein	50.4686	-0.262608	0.244515	-1.074	0.282824	0.673927	NA	NA	NA
RVBD1881c	lppE	lipoprotein LppE	135.928	-0.262521	0.154937	-1.69437	0.090195	0.394422	NA	NA	NA
RVBD3241c	-	ribosomal subunit interface protein	135.975	-0.26193	0.15265	-1.71589	0.0861824	0.387057	Hit	NA	Hit
RVBD1288	-	mycolyltransferase II	61.6738	-0.261648	0.221127	-1.18325	0.236711	0.625264	NA	NA	NA
RVBD2305	-	hypothetical protein	47.127	-0.261586	0.255555	-1.0236	0.306024	0.698355	NA	NA	NA
RVBD2976c	ung	uracil DNA glycosylase Ung	264.29	-0.261544	0.13967	-1.87258	0.0611262	0.317227	NA	NA	NA
RVBD3108	-	hypothetical protein	72.4915	-0.261482	0.220659	-1.18501	0.236014	0.624357	NA	NA	NA
RVBD2280	-	glycolate oxidase subunit GlcD	434.222	-0.261375	0.0941306	-2.77673	0.00549094	0.0603661	NA	NA	NA
RVBD0187	-	O-methyltransferase	74.8098	-0.261245	0.199717	-1.30808	0.190847	0.569315	NA	NA	Hit
RVBD0160c	PE4	PE family protein PE4	33.4983	-0.260673	0.298263	-0.873969	0.382135	0.756103	NA	NA	NA
RVBD0941c	-	anti-anti-sigma factor	53.6354	-0.260474	0.237349	-1.09743	0.272453	0.660881	NA	NA	NA
RVBD3063	cstA	carbon starvation protein A CstA	114.991	-0.260173	0.166233	-1.5651	0.117559	0.458298	NA	NA	NA
RVBD0572c	-	hypothetical protein	204.448	-0.260126	0.127212	-2.04482	0.0408724	0.253941	NA	NA	NA
RVBD0288	esxH	antigen 7 EsxH	609.084	-0.259761	0.0820762	-3.16488	0.00155148	0.0225316	NA	NA	NA
RVBD3282	maf	maf-like protein	61.2419	-0.259629	0.22174	-1.17087	0.241651	0.629285	NA	NA	NA
RVBD2938	drrC	ABC transporter efflux protein DrrB	157.788	-0.259204	0.145526	-1.78116	0.0748871	0.357241	NA	NA	NA
RVBD1388	mihF	integration host factor MihF	571.152	-0.259166	0.0848551	-3.05422	0.0022565	0.0311062	NA	NA	NA
RVBD3847	-	hypothetical protein	197.909	-0.258565	0.130153	-1.98662	0.046964	0.272225	NA	NA	NA
RVBD1805c	-	hypothetical protein	979.117	-0.258417	0.220227	-1.17341	0.240631	0.628562	NA	NA	NA
RVBD3121	cyp141	cytochrome P450 141 Cyp141	116.101	-0.258191	0.173406	-1.48894	0.136504	0.485236	NA	NA	NA
RVBD2947c	pks15	polyketide synthase Pks15	121.864	-0.257617	0.163878	-1.57201	0.115949	0.455155	NA	NA	NA
RVBD3147	nuoC	NADH dehydrogenase subunit C NuoC	224.364	-0.257263	0.124582	-2.06501	0.0389222	0.245453	NA	NA	NA
RVBD0394c	-	secreted protein	106.977	-0.257021	0.167974	-1.53012	0.125987	0.468606	NA	NA	NA
RVBD3243c	-	hypothetical protein	64.4976	-0.257009	0.216112	-1.18924	0.234346	0.622177	NA	NA	NA
RVBD3177	-	peroxidase	27.7348	-0.256843	0.336068	-0.764261	0.444712	NA	NA	NA	NA
RVBD1895	-	dehydrogenase	92.9379	-0.256314	0.178596	-1.43516	0.151241	0.510747	NA	NA	NA
RVBD0062	celA1	cellulase CelA1	217.608	-0.255475	0.127377	-2.00566	0.0448922	0.265813	NA	NA	NA
RVBD1334	-	hydrolase	139.495	-0.255367	0.156044	-1.6365	0.101734	0.417951	NA	NA	NA
RVBD1753c	PPE24	PPE family protein PPE24	154.079	-0.255245	0.150532	-1.69562	0.0899586	0.39403	NA	NA	NA
RVBD2183c	-	hypothetical protein	63.5117	-0.255137	0.21409	-1.19173	0.233368	0.621124	NA	NA	NA
RVBD0544c	-	transmembrane protein	83.8327	-0.255065	0.203319	-1.25451	0.209658	0.598127	NA	NA	NA
RVBD0919	-	N-acetyltransferase	176.19	-0.255034	0.163652	-1.55839	0.119141	0.458298	NA	NA	NA
RVBD6000	tRNA-Ile	tRNA-Ile	94.2392	-0.25469	0.182868	-1.39275	0.163696	0.531655	NA	NA	NA
RVBD1946c	lppG	lipoprotein LppG	141.837	-0.254645	0.164575	-1.54729	0.121793	0.464196	NA	NA	NA
RVBD3773c	-	hypothetical protein	83.4197	-0.254624	0.229137	-1.11123	0.266469	0.653942	NA	NA	NA
RVBD0033	acpA	acyl carrier protein AcpA	18.837	-0.254006	0.388657	-0.653548	0.513403	NA	NA	NA	NA
RVBD2220	glnA1	glutamine synthetase GlnA1	1146.22	-0.253627	0.072374	-3.50439	0.000457656	0.00841181	NA	NA	Hit
RVBD1101c	-	membrane protein	151.327	-0.253566	0.146388	-1.73215	0.0832467	0.380797	NA	NA	NA
RVBD0350	dnaK	chaperone DnaK	707.263	-0.253278	0.083908	-3.01853	0.00254008	0.0342135	NA	NA	NA
RVBD0692	-	mycofactocin system RPExFGAL protein	355.836	-0.252816	0.103172	-2.45043	0.0142686	0.119891	NA	NA	NA
RVBD1882c	-	short-chain dehydrogenase/reductase	138.607	-0.252754	0.154823	-1.63254	0.102567	0.420392	NA	NA	NA
RVBD2302	-	hypothetical protein	143.748	-0.252088	0.147166	-1.71295	0.0867223	0.38838	NA	NA	NA
RVBD1536	ileS	isoleucyl-tRNA synthetase IleS	722.383	-0.251646	0.0824729	-3.05126	0.00227884	0.031292	NA	NA	NA
RVBD0685	tuf	iron-regulated elongation factor TU Tuf	1295.54	-0.251541	0.0725777	-3.46582	0.000528619	0.00932748	NA	NA	NA
RVBD1792A	RVBD1792A	ESAT-6-like protein EsxM	60.5326	-0.251395	0.225209	-1.11628	0.264303	0.65313	NA	NA	NA
RVBD3594	-	hypothetical protein	48.4454	-0.251378	0.253663	-0.990992	0.32169	0.711305	NA	NA	NA
RVBD1079	metB	cystathionine gamma-synthase MetB	376.082	-0.25135	0.0993719	-2.52939	0.0114261	0.103925	NA	NA	NA
RVBD1686c	-	ABC transporter efflux protein DrrB	27.4061	-0.250959	0.332017	-0.755861	0.449733	NA	NA	NA	NA
RVBD0354c	PPE7	PPE family protein PPE7	119.713	-0.250918	0.172813	-1.45196	0.146514	0.503361	NA	NA	NA
RVBD2985	mutT1	hydrolase MutT1	162.436	-0.250855	0.1521	-1.64927	0.0990921	0.413352	NA	NA	NA
RVBD0760c	-	steroid delta-isomerase	118.167	-0.250838	0.176328	-1.42257	0.154862	0.517527	NA	NA	NA
RVBD1793	esxN	ESAT-6 like protein EsxN	314.464	-0.250707	0.107985	-2.32168	0.0202502	0.155989	NA	NA	Hit
RVBD3775	lipE	lipase LipE	144.279	-0.250486	0.148163	-1.69061	0.0909111	0.394763	NA	NA	NA
RVBD2389c	rpfD	esuscitation-promoting factor RpfD	103.966	-0.250427	0.170498	-1.4688	0.141888	0.494786	NA	NA	NA
RVBD3153	nuoI	NADH dehydrogenase subunit I NuoI	154.551	-0.250393	0.146437	-1.70991	0.0872828	0.389407	NA	NA	NA
RVBD0169	mce1A	MCE-family protein Mce1A	1041.25	-0.250058	0.0794885	-3.14584	0.00165613	0.023855	NA	NA	NA
RVBD2806	-	membrane protein	12.8751	-0.249703	0.478516	-0.521827	0.60179	NA	NA	NA	NA
RVBD0104	-	hypothetical protein	155.589	-0.249367	0.153165	-1.62809	0.103506	0.423074	NA	NA	NA
RVBD1685c	-	hypothetical protein	54.3213	-0.248947	0.238307	-1.04465	0.296187	0.691299	NA	NA	NA
RVBD2128	-	transmembrane protein	166.046	-0.248876	0.137969	-1.80385	0.0712549	0.347915	NA	NA	NA
RVBD0267	narU	integral membrane nitrite extrusion protein NarU	137.956	-0.248746	0.159543	-1.55911	0.11897	0.458298	NA	NA	Hit
RVBD1303	-	hypothetical protein	631.944	-0.24852	0.0849029	-2.92711	0.0034213	0.041452	NA	NA	NA
RVBD1058	fadD14	fatty-acid-CoA ligase FadD14	130.768	-0.24845	0.160802	-1.54507	0.12233	0.464196	NA	NA	NA
RVBD2252	-	diacylglycerol kinase	37.9546	-0.248353	0.277149	-0.8961	0.370199	0.747388	NA	NA	NA
RVBD0504c	-	hypothetical protein	76.5843	-0.248268	0.197871	-1.2547	0.209589	0.598127	NA	NA	NA
RVBD3922c	-	hemolysin	334.434	-0.248123	0.10199	-2.43282	0.0149818	0.12353	NA	NA	NA
RVBD2945c	lppX	lipoprotein LPpx	140.971	-0.247476	0.151535	-1.63312	0.102443	0.420373	NA	NA	NA
RVBD0523c	-	deazaflavin-dependent nitroreductase	111.642	-0.247339	0.166852	-1.48239	0.138238	0.486997	NA	NA	NA
RVBD0702	rplD	50S ribosomal protein L4 RplD	504.671	-0.246972	0.0891973	-2.76883	0.00562588	0.0614667	NA	NA	NA
RVBD0035	fadD34	fatty-acid-CoA ligase FadD34	162.879	-0.246557	0.142293	-1.73275	0.0831402	0.380797	NA	NA	NA
RVBD1120c	-	hypothetical protein	12.4646	-0.246273	0.484388	-0.508421	0.611158	NA	NA	NA	NA
RVBD1116A	-	hypothetical protein	37.3154	-0.245752	0.27904	-0.880704	0.378478	0.754768	NA	NA	NA
RVBD0221	-	diacylglycerol acyltransferase	166.769	-0.245581	0.13911	-1.76537	0.0775015	0.364326	NA	NA	NA
RVBD1822	pgsA2	CDP-diacylglycerol-glycerol-3-phosphate 3-phosphatidyltransferase PgsA2	164.25	-0.245345	0.148584	-1.65122	0.0986939	0.413182	NA	NA	NA
RVBD0519c	-	mycolyltransferase II	106.902	-0.245297	0.166821	-1.47042	0.141447	0.494714	NA	NA	NA
RVBD3447c	-	ESX-4 secretion system protein EccC4	30.9073	-0.245263	0.304261	-0.806094	0.420188	0.784396	NA	NA	NA
RVBD3046c	-	hypothetical protein	137.679	-0.245046	0.151143	-1.62129	0.104956	0.426226	NA	NA	NA
RVBD1522c	mmpL12	transmembrane transporter MmpL12	334.932	-0.244473	0.103784	-2.35559	0.0184932	0.146658	NA	NA	Hit
RVBD3445c	esxU	ESAT-6 like protein EsxU	12.2566	-0.243813	0.489692	-0.497889	0.618562	NA	NA	NA	NA
RVBD3409c	choD	cholesterol oxidase ChoD (cholesterol-O2 oxidoreductase)	884.807	-0.24374	0.160843	-1.51539	0.129674	0.477683	NA	NA	NA
RVBD0804	-	hypothetical protein	27.2326	-0.243729	0.327838	-0.743442	0.457214	NA	NA	NA	NA
RVBD3191c	-	transposase	129.236	-0.243727	0.172555	-1.41246	0.157816	0.52196	NA	NA	NA
RVBD1924c	-	hypothetical protein	149.274	-0.243717	0.157313	-1.54925	0.121323	0.464184	NA	NA	NA
RVBD0173	lprK	MCE-family lipoprotein LprK	585.072	-0.243693	0.0907394	-2.68564	0.0072392	0.0739185	NA	NA	NA
RVBD2231B	RVBD2231B	antitoxin VapB16	4.27821	-0.243615	0.826405	-0.294789	0.768155	NA	NA	NA	NA
RVBD2288	-	hypothetical protein	260.702	-0.243397	0.11555	-2.10643	0.0351674	0.230938	NA	NA	NA
RVBD1312	-	secreted protein	148.452	-0.243319	0.146799	-1.6575	0.0974192	0.410407	NA	NA	NA
RVBD0059	-	hypothetical protein	137.158	-0.243112	0.161723	-1.50326	0.132772	0.482547	NA	NA	NA
RVBD1622c	cydB	integral membrane cytochrome D ubiquinol oxidase CydB	311.051	-0.242693	0.106636	-2.27591	0.0228516	0.170855	NA	NA	NA
RVBD3056	dinP	DNA-damage-inducible protein F DinF	69.6268	-0.242445	0.208217	-1.16439	0.244266	0.63244	NA	NA	NA
RVBD1869c	-	oxidoreductase	218.796	-0.242308	0.121925	-1.98736	0.046883	0.272225	NA	NA	NA
RVBD0842	-	integral membrane protein	108.475	-0.242073	0.177111	-1.36679	0.171691	0.547173	NA	NA	NA
RVBD2199c	-	integral membrane protein	504.627	-0.24183	0.0891086	-2.71388	0.00665005	0.0696381	NA	NA	NA
RVBD2653c	-	prophage PhiRv2 protein	2.1023	-0.241695	1.13981	-0.212048	0.83207	NA	NA	NA	NA
RVBD1705c	PPE22	PPE family protein PPE22	41.3634	-0.241507	0.268084	-0.90086	0.367663	0.745251	NA	NA	NA
RVBD1133c	metE	5-methyltetrahydropteroyltriglutamate-homocysteine methyltransferase MetE	761.615	-0.241351	0.080645	-2.99276	0.00276466	0.0365411	NA	NA	NA
RVBD3258c	-	hypothetical protein	297.773	-0.241088	0.109652	-2.19866	0.0279024	0.196967	NA	NA	Hit
RVBD0525	-	phosphoglycerate mutase	76.6581	-0.241009	0.200594	-1.20148	0.229566	0.617955	NA	NA	NA
RVBD3261	fbiA	F420 biosynthesis protein FbiA	212.515	-0.2408	0.125271	-1.92224	0.0545756	0.294351	NA	NA	Hit
RVBD1440	secG	preprotein translocase subunit SecG	234.436	-0.240553	0.119164	-2.01867	0.043521	0.262092	NA	NA	NA
RVBD0682	rpsL	30S ribosomal protein S12 RpsL	512.747	-0.239607	0.0912263	-2.62652	0.00862634	0.0843278	NA	NA	NA
RVBD0743c	-	hypothetical protein	42.4584	-0.238801	0.275333	-0.867319	0.385767	0.758848	NA	NA	NA
RVBD2457c	clpX	ATP-dependent Clp protease ATP-binding subunit ClpX	1572.6	-0.238675	0.0669683	-3.564	0.00036524	0.00685602	NA	NA	Hit
RVBD0652	rplL	50S ribosomal protein L7/L12 RplL	80.1896	-0.238541	0.195907	-1.21762	0.223367	0.614157	NA	NA	NA
RVBD2090	-	5'-3' exonuclease	149.389	-0.238271	0.160049	-1.48874	0.136555	0.485236	NA	NA	NA
RVBD1777	cyp144	cytochrome P450 144 Cyp144	27.2936	-0.238064	0.347571	-0.684936	0.493384	NA	NA	NA	NA
RVBD6038	tRNA-Gln	tRNA-Gln	132.047	-0.237019	0.163241	-1.45196	0.146514	0.503361	NA	NA	NA
RVBD1215c	-	hydrolase	291.446	-0.236421	0.110618	-2.13727	0.032576	0.217728	NA	NA	Hit
RVBD3477	PE31	PE family protein PE31	2021.79	-0.236288	0.0647021	-3.65193	0.000260277	0.00530934	NA	NA	NA
RVBD2951c	-	ketoreductase	448.112	-0.23598	0.0933298	-2.52845	0.0114568	0.103936	NA	NA	NA
RVBD0194	-	transmembrane multidrug efflux pump	70.8102	-0.235659	0.218417	-1.07894	0.280613	0.670923	NA	NA	NA
RVBD1961	-	hypothetical protein	38.0169	-0.2355	0.287658	-0.818681	0.412968	0.778575	NA	NA	NA
RVBD0704	rplB	50S ribosomal protein L2 RplB	740.868	-0.235113	0.078294	-3.00295	0.00267375	0.0356062	NA	NA	NA
RVBD0058	dnaB	replicative DNA helicase DnaB	1388.72	-0.234789	0.0713856	-3.28902	0.00100535	0.0160538	NA	NA	Hit
RVBD3383c	idsB	polyprenyl synthetase IdsB	82.9212	-0.234767	0.189242	-1.24057	0.214766	0.60343	NA	NA	NA
RVBD1231c	-	membrane protein	78.9492	-0.234482	0.194965	-1.20269	0.229097	0.617673	NA	NA	NA
RVBD2030c	-	erythromycin esterase	1781.88	-0.234328	0.0678441	-3.45391	0.000552512	0.00965254	NA	NA	NA
RVBD2469c	-	hypothetical protein	105.97	-0.233563	0.169706	-1.37627	0.168737	0.542323	NA	NA	NA
RVBD0957	purH	bifunctional purine biosynthesis protein PurH	193.753	-0.233424	0.138749	-1.68235	0.092501	0.399066	NA	NA	NA
RVBD1688	mpg	3-methyladenine DNA glycosylase Mpg	18.9381	-0.232431	0.400576	-0.580242	0.561751	NA	NA	NA	NA
RVBD3612c	-	hypothetical protein	104.617	-0.232334	0.173119	-1.34205	0.179579	0.55561	NA	NA	NA
RVBD2413c	-	DNA polymerase III delta subunit	497.843	-0.232	0.0990909	-2.34128	0.0192175	0.151044	NA	NA	NA
RVBD3319	sdhB	succinate dehydrogenase [iron-sulfur protein subunit] SdhB	102.72	-0.231783	0.17292	-1.34041	0.180113	0.55561	NA	NA	NA
RVBD1182	papA3	polyketide synthase associated protein PapA3	1228.07	-0.231763	0.0679463	-3.41097	0.000647328	0.0111981	NA	NA	Hit
RVBD3458c	rpsD	30S ribosomal protein S4 RpsD	314.971	-0.231487	0.107702	-2.14934	0.0316078	0.215336	NA	NA	NA
RVBD3311	-	hypothetical protein	282.047	-0.231008	0.109252	-2.11444	0.0344776	0.226999	NA	NA	NA
RVBD1161	narG	respiratory nitrate reductase alpha chain NarG	1329.3	-0.23069	0.0660173	-3.49439	0.000475148	0.00859896	NA	Hit	Hit
RVBD1954c	-	hypothetical protein	185.321	-0.229871	0.162121	-1.4179	0.15622	0.520282	NA	NA	NA
RVBD1921c	lppF	lipoprotein LppF	72.4182	-0.229544	0.20939	-1.09625	0.27297	0.660881	NA	NA	NA
RVBD0294	tam	trans-aconitate methyltransferase Tam	60.9043	-0.229002	0.225442	-1.01579	0.30973	0.703064	NA	NA	NA
RVBD0725c	-	hypothetical protein	14.2544	-0.228731	0.45239	-0.505606	0.613133	NA	NA	NA	NA
RVBD1030	kdpB	potassium-transporting P-type ATPase B chain KdpB	63.1544	-0.228651	0.227598	-1.00463	0.315075	0.707816	NA	NA	NA
RVBD3163c	-	secreted protein	21.5399	-0.228475	0.375947	-0.607732	0.543365	NA	NA	NA	NA
RVBD2230c	-	hypothetical protein	73.2601	-0.227737	0.202754	-1.12322	0.261346	0.65277	NA	NA	NA
RVBD1014c	pth	peptidyl-tRNA hydrolase Pth	44.8685	-0.227622	0.26063	-0.87335	0.382472	0.756103	NA	NA	NA
RVBD1206	fadD6	fatty-acid-CoA ligase FadD6	208.612	-0.227102	0.126564	-1.79436	0.0727553	0.352683	NA	NA	NA
RVBD1008	tatD	deoxyribonuclease TatD	56.1898	-0.227057	0.253821	-0.894558	0.371024	0.747651	NA	NA	NA
RVBD0199	-	membrane protein	109.185	-0.226925	0.16869	-1.34522	0.178555	0.555172	NA	NA	NA
RVBD0878c	PPE13	PPE family protein PPE13	85.1805	-0.226871	0.188793	-1.20169	0.229484	0.617955	NA	NA	NA
RVBD2674	-	peptide methionine sulfoxide reductase MsrB	168.672	-0.226788	0.138346	-1.63928	0.101156	0.416995	NA	NA	NA
RVBD3124	-	transcriptional regulator MoaR1	94.1259	-0.226389	0.177604	-1.27469	0.202421	0.587452	NA	NA	NA
RVBD0734	mapA	methionine aminopeptidase MapA	187.684	-0.226291	0.131148	-1.72547	0.0844427	0.383465	NA	NA	NA
RVBD2193	ctaE	cytochrome C oxidase subunit III CtaE	927.864	-0.226108	0.0745491	-3.03301	0.00242126	0.032864	NA	NA	NA
RVBD3748	-	hypothetical protein	60.1077	-0.225491	0.218943	-1.02991	0.303052	0.696675	NA	NA	NA
RVBD2632c	-	hypothetical protein	392.412	-0.225027	0.096948	-2.32111	0.020281	0.155989	NA	NA	NA
RVBD0791c	-	hypothetical protein	77.1704	-0.224539	0.20615	-1.08921	0.276063	0.66302	NA	NA	NA
RVBD1811	mgtC	Mg2+ transport P-type ATPase C MgtC	93.3694	-0.224282	0.191983	-1.16824	0.242711	0.630926	NA	NA	NA
RVBD1991A	RVBD1991A	antitoxin MazE6	20.8068	-0.223893	0.411928	-0.543524	0.586769	NA	NA	NA	NA
RVBD0101	nrp	peptide synthetase Nrp	409.924	-0.223829	0.101657	-2.20181	0.0276787	0.196967	NA	NA	NA
RVBD1484	inhA	NADH-dependent enoyl-[acyl-carrier-protein] reductase InhA	337.845	-0.22377	0.106914	-2.093	0.0363496	0.234941	NA	NA	NA
RVBD1159	pimE	mannosyltransferase PimE	124.077	-0.223751	0.183743	-1.21774	0.223323	0.614157	Hit	NA	Hit
RVBD0464c	-	alkylhydroperoxidase AhpD family core domain-containing protein	247.454	-0.223016	0.116967	-1.90666	0.0565649	0.301537	NA	NA	NA
RVBD2284	lipM	esterase LipM	75.4731	-0.222974	0.200233	-1.11357	0.265462	0.65313	NA	NA	NA
RVBD0645c	mmaA1	methoxy mycolic acid synthase 1 MmaA1	240.515	-0.222463	0.118985	-1.86967	0.0615298	0.318385	NA	NA	NA
RVBD2491	-	hypothetical protein	16.7117	-0.22205	0.418569	-0.530498	0.595767	NA	NA	NA	NA
RVBD0735	sigL	alternative RNA polymerase sigma factor SigL	28.5204	-0.221563	0.332809	-0.665736	0.50558	0.840231	NA	NA	NA
RVBD0730	-	N-acetyltransferase	121.186	-0.221465	0.166975	-1.32634	0.184727	0.561985	NA	NA	NA
RVBD0171	mce1C	MCE-family protein Mce1C	1316.06	-0.22135	0.0663982	-3.33367	0.000857083	0.014249	NA	NA	NA
RVBD2046	lppI	lipoprotein LppI	110.497	-0.221326	0.165924	-1.3339	0.182238	0.557961	NA	NA	NA
RVBD1880c	cyp140	cytochrome P450 140 Cyp140	284.393	-0.221237	0.110638	-1.99965	0.0455378	0.266505	NA	NA	NA
RVBD0632c	echA3	enoyl-CoA hydratase EchA3	385.305	-0.221143	0.100548	-2.19937	0.0278514	0.196967	NA	NA	NA
RVBD0845	-	NarL family two-component system sensor histidine kinase	98.393	-0.220733	0.17778	-1.24161	0.214381	0.602968	NA	NA	NA
RVBD1307	atpH	ATP synthase delta chain AtpH	885.715	-0.220674	0.0740015	-2.98202	0.00286356	0.0371525	NA	NA	NA
RVBD1812c	-	NADH dehydrogenase-like protein	212.094	-0.220602	0.126349	-1.74598	0.080815	0.373293	NA	NA	NA
RVBD0385	-	oxidoreductase	75.0768	-0.22059	0.202135	-1.0913	0.275141	0.66302	NA	NA	NA
RVBD0736	-	anti-sigma factor RslA	26.7481	-0.220512	0.330337	-0.667535	0.50443	NA	NA	NA	NA
RVBD3420c	rimI	ribosomal-protein-alanine acetyltransferase RimI	143.213	-0.220216	0.151392	-1.45461	0.145777	0.501901	NA	NA	NA
RVBD3395A	-	membrane protein	98.1035	-0.220042	0.184648	-1.19169	0.233384	0.621124	NA	NA	NA
RVBD0631c	recC	exonuclease V gamma chain RecC	70.6128	-0.219997	0.207961	-1.05788	0.290112	0.683204	NA	NA	NA
RVBD3669	-	transmembrane protein	123.648	-0.219436	0.157848	-1.39017	0.164476	0.532511	NA	NA	NA
RVBD1366A	RVBD1366A	hypothetical protein	43.3482	-0.219414	0.266196	-0.824256	0.409794	0.778278	NA	NA	NA
RVBD3891c	esxD	ESAT-6 like protein EsxD	165.484	-0.219165	0.137575	-1.59306	0.111147	0.443254	NA	NA	NA
RVBD3175	-	amidase	105.272	-0.219112	0.172723	-1.26857	0.204593	0.590842	NA	NA	NA
RVBD2227	-	hypothetical protein	118.122	-0.218505	0.188427	-1.15962	0.246203	0.635376	NA	NA	NA
RVBD2667	clpC2	ATP-dependent protease ATP-binding subunit ClpC2	10.5735	-0.218329	0.520219	-0.419686	0.674715	NA	NA	NA	NA
RVBD0007	-	membrane protein	180.89	-0.218218	0.134889	-1.61776	0.105713	0.428807	NA	NA	NA
RVBD3198A	-	glutaredoxin-like protein	134.012	-0.217985	0.156753	-1.39063	0.164339	0.532511	NA	NA	NA
RVBD3312c	-	hypothetical protein	96.885	-0.217866	0.177618	-1.2266	0.219971	0.611054	NA	NA	NA
RVBD1446c	opcA	OXPP cycle protein OpcA	129.866	-0.217767	0.156437	-1.39204	0.163911	0.531655	NA	NA	NA
RVBD3534c	-	4-hydroxy-2-oxovalerate aldolase	37.856	-0.217755	0.295761	-0.736254	0.461576	0.8104	NA	NA	NA
RVBD2642	-	transcriptional regulator ArsR-family	18.1402	-0.217396	0.390819	-0.556258	0.578035	NA	NA	NA	NA
RVBD2247	accD6	propionyl-CoA carboxylase beta chain 6 AccD6	1263.63	-0.217388	0.0697045	-3.11871	0.00181647	0.0259528	NA	NA	NA
RVBD0551c	fadD8	fatty-acid-CoA ligase FadD8	60.0344	-0.217186	0.226047	-0.960803	0.336651	0.721263	NA	NA	NA
RVBD3470c	ilvB2	acetolactate synthase large subunit IlvB2	45.7065	-0.217083	0.251197	-0.864193	0.387482	0.760502	NA	NA	NA
RVBD3476c	kgtP	MFS transporter, MHS family, alpha-ketoglutarate permease	350.066	-0.217081	0.101418	-2.14045	0.0323185	0.217242	NA	NA	NA
RVBD2460c	clpP2	ATP-dependent Clp protease proteolytic subunit 2 ClpP2	263.731	-0.216847	0.117194	-1.85032	0.0642669	0.326798	NA	NA	NA
RVBD2544	lppB	lipoprotein LppB	10.9418	-0.216833	0.530708	-0.408573	0.682853	NA	NA	NA	NA
RVBD2196	qcrB	ubiquinol-cytochrome C reductase QcrB	1734.94	-0.216798	0.0648782	-3.34162	0.000832917	0.0139306	NA	NA	NA
RVBD0164	TB18.5	hypothetical protein	389.2	-0.216749	0.0981932	-2.20738	0.0272878	0.196128	NA	NA	NA
RVBD2241	aceE	pyruvate dehydrogenase E1 component AceE	481.78	-0.216442	0.0929027	-2.32978	0.019818	0.154048	NA	NA	NA
RVBD0438c	moeA2	molybdopterin biosynthesis protein MoeA2	95.9836	-0.216253	0.17689	-1.22253	0.221507	0.612556	NA	NA	NA
RVBD3190A	RVBD3190A	hypothetical protein	165.718	-0.215827	0.147053	-1.46769	0.14219	0.494786	NA	NA	NA
RVBD0210	-	hypothetical protein	59.5239	-0.215276	0.223531	-0.963068	0.335514	0.720775	NA	NA	NA
RVBD0163	-	acyl-CoA thioester hydrolase	99.4708	-0.215248	0.192245	-1.11966	0.262861	0.652775	NA	NA	NA
RVBD0653c	-	transcriptional regulator TetR-family	130.504	-0.215008	0.177293	-1.21273	0.225235	0.614157	NA	NA	Hit
RVBD3492c	-	MCE-associated protein	176.578	-0.214665	0.13485	-1.59189	0.11141	0.443254	NA	NA	NA
RVBD3745c	-	hypothetical protein	4.99229	-0.214558	0.743082	-0.288741	0.772779	NA	NA	NA	NA
RVBD0320	-	exported protein NLP/P60 family member	40.9258	-0.214546	0.275941	-0.777506	0.436861	0.793374	Hit	NA	Hit
RVBD2352c	PPE38	PPE family protein PPE38	193.605	-0.214513	0.132951	-1.61347	0.106641	0.43158	Hit	Hit	Hit
RVBD3215	entC	isochorismate synthase EntC	176.299	-0.214426	0.134691	-1.59198	0.11139	0.443254	NA	NA	NA
RVBD2970A	-	2,5-diketo-D-gluconate reductase A	159.459	-0.214412	0.143038	-1.49898	0.133878	0.483803	NA	NA	NA
RVBD0502	-	hypothetical protein	791.608	-0.214156	0.0780427	-2.74409	0.00606781	0.0644979	NA	NA	NA
RVBD2655c	-	prophage PhiRv2 protein	62.2811	-0.214	0.225145	-0.950501	0.341858	0.724642	NA	NA	NA
RVBD3575c	-	transcriptional regulator	78.8638	-0.213638	0.198522	-1.07614	0.281864	0.672547	NA	NA	NA
RVBD2279	-	transposase	26.3679	-0.213581	0.335924	-0.635801	0.524906	NA	NA	NA	NA
RVBD3457c	rpoA	DNA-directed RNA polymerase alpha chain RpoA	396.687	-0.213513	0.0969778	-2.20167	0.027689	0.196967	NA	NA	NA
RVBD6015	tRNA-Gln	tRNA-Gln	21.95	-0.213475	0.360393	-0.592341	0.553622	NA	NA	NA	NA
RVBD1212c	-	glycosyltransferase GlgA	340.897	-0.213343	0.122289	-1.74458	0.0810588	0.37371	NA	NA	NA
RVBD0439c	-	oxidoreductase	75.4874	-0.213179	0.200555	-1.06294	0.287809	0.679788	NA	NA	NA
RVBD3789	-	GTRA family protein	62.6867	-0.212949	0.223809	-0.951476	0.341363	0.724642	NA	NA	NA
RVBD0733	adk	adenylate kinase Adk	287.172	-0.212685	0.108427	-1.96156	0.0498139	0.28233	NA	NA	NA
RVBD1229c	mrp	mrp protein	319.91	-0.212216	0.103986	-2.04081	0.0412692	0.255362	NA	NA	NA
RVBD3111	moaC	molybdenum cofactor biosynthesis protein C1 MoaC1	8.59863	-0.212145	0.57147	-0.371227	0.710469	NA	NA	NA	NA
RVBD2856B	RVBD2856B	hydrogenase nickel incorporation protein HypB	15.0101	-0.211951	0.470873	-0.450123	0.652621	NA	NA	NA	NA
RVBD1267c	embR	transcriptional regulator EmbR	64.6915	-0.211607	0.218867	-0.966829	0.333629	0.719735	NA	NA	NA
RVBD3619c	esxV	ESAT-6 like protein EsxV	41.1229	-0.211339	0.269817	-0.783267	0.43347	0.792999	NA	NA	NA
RVBD0432	sodC	periplasmic superoxide dismutase [Cu-Zn] SodC	218.927	-0.211123	0.125766	-1.6787	0.0932113	0.401149	NA	NA	NA
RVBD2665	-	arginine rich protein	91.3956	-0.210905	0.183043	-1.15222	0.249231	0.638687	NA	NA	NA
RVBD3407	vapB47	antitoxin VapB47	1633.01	-0.210464	0.0729166	-2.88637	0.00389716	0.0453897	NA	NA	NA
RVBD0923c	-	hypothetical protein	134.656	-0.210403	0.164442	-1.2795	0.200722	0.587452	NA	NA	NA
RVBD1991c	-	toxin MazF6	28.062	-0.210055	0.364497	-0.576286	0.564422	NA	NA	NA	NA
RVBD0583c	lpqN	lipoprotein LpqN	204.254	-0.209687	0.136741	-1.53346	0.125162	0.46817	NA	NA	NA
RVBD1619	-	hypothetical protein	245.091	-0.209629	0.1234	-1.69878	0.0893607	0.39403	NA	NA	NA
RVBD3539	PPE63	PPE family protein PPE63	64.7534	-0.209625	0.224821	-0.932408	0.351126	0.731909	NA	NA	NA
RVBD0560c	-	benzoquinone methyltransferase	27.0882	-0.209571	0.334812	-0.625935	0.531357	NA	NA	NA	NA
RVBD2484c	-	diacylglycerol acyltransferase	292.105	-0.209556	0.110186	-1.90184	0.0571922	0.303506	NA	NA	NA
RVBD1507A	-	hypothetical protein	331.337	-0.209499	0.233401	-0.897593	0.369403	0.746206	NA	NA	NA
RVBD1222	-	anti-sigma factor RseA	271.33	-0.20946	0.115088	-1.82	0.0687592	0.340324	NA	NA	NA
RVBD2185c	TB16.3	hypothetical protein	346.521	-0.209014	0.108559	-1.92534	0.0541864	0.293738	NA	NA	NA
RVBD1203c	-	hypothetical protein	25.1066	-0.208411	0.340807	-0.61152	0.540855	NA	NA	NA	NA
RVBD2176	pknL	transmembrane serine/threonine-protein kinase L PknL	126.336	-0.208366	0.17294	-1.20485	0.228263	0.617272	NA	NA	NA
RVBD6036	tRNA-Val	tRNA-Val	69.7966	-0.208261	0.219618	-0.948288	0.342983	0.724642	NA	NA	NA
RVBD3197A	whiB7	transcriptional regulator WhiB-like WhiB7	48.7638	-0.208118	0.268669	-0.774629	0.438559	0.794495	NA	NA	NA
RVBD1984A	RVBD1984A	hypothetical protein	48.7729	-0.207924	0.254125	-0.818197	0.413245	0.778575	NA	NA	NA
RVBD2203	-	membrane protein	630.894	-0.207813	0.173088	-1.20062	0.2299	0.618382	NA	NA	NA
RVBD0530Ac	RVBD0530Ac	hypothetical protein	134.687	-0.207666	0.159496	-1.30201	0.192913	0.57397	NA	NA	NA
RVBD0862c	-	hypothetical protein	112.366	-0.207409	0.164071	-1.26414	0.206179	0.592268	NA	NA	NA
RVBD3819	-	hypothetical protein	55.6764	-0.207381	0.231653	-0.895224	0.370668	0.747477	NA	NA	NA
RVBD2596	-	toxin VapC40	40.4253	-0.207254	0.271222	-0.764152	0.444777	0.801219	NA	NA	NA
RVBD1907c	-	hypothetical protein	31.9786	-0.207188	0.311661	-0.664788	0.506186	0.840231	NA	NA	NA
RVBD3820c	papA2	acyltransferase PapA2	425.382	-0.207144	0.105118	-1.97058	0.0487718	0.279863	NA	NA	NA
RVBD1545	-	hypothetical protein	46.9283	-0.207076	0.250638	-0.826195	0.408693	0.778278	NA	NA	NA
RVBD1426c	lipO	esterase LipO	122.652	-0.20643	0.160569	-1.28561	0.198578	0.584959	NA	NA	NA
RVBD0287	esxG	ESAT-6 like protein EsxG	310.594	-0.206352	0.111488	-1.85089	0.0641859	0.326798	NA	NA	NA
RVBD1436	gap	glyceraldehyde 3-phosphate dehydrogenase Gap	678.865	-0.206252	0.086515	-2.384	0.0171255	0.138133	NA	NA	Hit
RVBD0703	rplW	50S ribosomal protein L23 RplW	640.239	-0.20614	0.082867	-2.4876	0.0128608	0.111788	NA	NA	NA
RVBD0307c	-	hypothetical protein	35.4602	-0.206079	0.289306	-0.712322	0.476265	0.821476	NA	NA	NA
RVBD0170	mce1B	MCE-family protein Mce1B	763.262	-0.205808	0.0761735	-2.70183	0.00689597	0.0715761	NA	NA	NA
RVBD0219	-	transmembrane protein	9.34695	-0.205715	0.582314	-0.353272	0.723885	NA	NA	NA	NA
RVBD1870c	-	hypothetical protein	370.299	-0.205699	0.105737	-1.94539	0.0517286	0.287029	NA	NA	NA
RVBD3666c	dppA	periplasmic dipeptide-binding lipoprotein DppA	278.897	-0.205644	0.130916	-1.57081	0.116227	0.45574	NA	NA	NA
RVBD3517	-	hypothetical protein	15.016	-0.205536	0.438191	-0.469057	0.639029	NA	NA	NA	NA
RVBD1432	-	oxidoreductase	45.2465	-0.205273	0.257935	-0.795832	0.42613	0.789636	NA	NA	NA
RVBD0552	-	hypothetical protein	98.2605	-0.204553	0.17558	-1.16502	0.244013	0.632416	NA	NA	NA
RVBD3154	nuoJ	NADH dehydrogenase subunit J NuoJ	189.758	-0.204258	0.141168	-1.44691	0.147921	0.505827	NA	NA	NA
RVBD2108	PPE36	PPE family protein PPE36	163.015	-0.203947	0.141957	-1.43668	0.150809	0.510263	NA	NA	NA
RVBD1775	-	hypothetical protein	48.7884	-0.203768	0.244269	-0.834195	0.404171	0.773853	NA	NA	NA
RVBD0609A	-	hypothetical protein	13.3865	-0.203462	0.46856	-0.434228	0.664123	NA	NA	NA	NA
RVBD0609	-	toxin VapC28	26.9918	-0.202744	0.325904	-0.622098	0.533877	NA	NA	NA	NA
RVBD0646c	lipG	lipase/esterase LipG	135.408	-0.202266	0.154434	-1.30972	0.190289	0.569315	NA	NA	NA
RVBD2673	-	arabinofuranosyltransferase AftC	245.323	-0.201711	0.121752	-1.65674	0.097572	0.410407	NA	NA	NA
RVBD1304	atpB	ATP synthase A chain AtpB	613.63	-0.201644	0.0862936	-2.33672	0.019454	0.152224	NA	NA	NA
RVBD2690c	-	integral membrane protein	155.347	-0.201576	0.14732	-1.36828	0.171224	0.547173	NA	NA	NA
RVBD3774	echA21	enoyl-CoA hydratase EchA21	237.728	-0.201538	0.118564	-1.69982	0.0891645	0.39403	NA	NA	NA
RVBD0852	fadD16	fatty-acid-CoA ligase FadD16	118.606	-0.201532	0.165562	-1.21726	0.223505	0.614157	NA	NA	NA
RVBD2857c	-	oxidoreductase	63.3935	-0.20121	0.215546	-0.933492	0.350566	0.731607	NA	NA	NA
RVBD2564	glnQ	glutamine-transport ABC transporter ATP-binding protein GlnQ	143.809	-0.201037	0.14907	-1.3486	0.177464	0.553526	NA	NA	NA
RVBD0830	-	s-adenosylmethionine-dependent methyltransferase	135.116	-0.200738	0.165918	-1.20986	0.226332	0.615352	NA	NA	NA
RVBD0708	rplP	50S ribosomal protein L16 RplP	282.188	-0.20057	0.11382	-1.76217	0.0780401	0.365257	NA	NA	NA
RVBD2776c	-	oxidoreductase	81.2293	-0.199292	0.20097	-0.991647	0.32137	0.711305	NA	NA	NA
RVBD0463	-	membrane protein	62.9312	-0.199189	0.224143	-0.888669	0.374181	0.751936	NA	NA	NA
RVBD0132c	fgd2	F420-dependent glucose-6-phosphate dehydrogenase Fgd2	65.9886	-0.199041	0.209463	-0.950244	0.341988	0.724642	NA	NA	NA
RVBD3918c	parA	chromosome partitioning protein ParA	146.376	-0.199018	0.150818	-1.31959	0.186971	0.565786	NA	NA	NA
RVBD0655	mkl	ribonucleotide-transport ABC transporter ATP-binding protein Mkl	1321.38	-0.198118	0.0681953	-2.90516	0.00367069	0.0435582	NA	NA	NA
RVBD2972c	-	exported or membrane protein	55.3503	-0.198026	0.238307	-0.830972	0.40599	0.775291	NA	NA	NA
RVBD2821c	-	CRISPR type III-a/mtube-associated ramp protein csm3	36.0005	-0.197725	0.310154	-0.637506	0.523795	0.845814	NA	NA	NA
RVBD1979c	-	permease	316.947	-0.197654	0.111017	-1.78039	0.0750115	0.357241	NA	NA	NA
RVBD2129c	-	oxidoreductase	297.37	-0.19731	0.120205	-1.64145	0.100704	0.416629	NA	NA	NA
RVBD3168	-	aminoglycoside phosphotransferase	141.883	-0.197281	0.149818	-1.3168	0.187906	0.567253	NA	NA	NA
RVBD2562	-	hypothetical protein	71.2705	-0.197172	0.213159	-0.924999	0.354966	0.73557	NA	NA	NA
RVBD1138c	-	oxidoreductase	34.7436	-0.196637	0.296368	-0.663489	0.507017	0.840753	NA	NA	NA
RVBD1144	-	3-hydroxyacyl-CoA dehydrogenase/3-hydroxy-2-methylbutyryl-CoA dehydrogenase	311.155	-0.196607	0.263539	-0.746027	0.455651	0.805892	NA	NA	NA
RVBD2602	-	toxin VapC41	119.813	-0.196369	0.17054	-1.15146	0.249545	0.638687	NA	NA	NA
RVBD1474c	-	transcriptional regulator	39.0724	-0.19611	0.276795	-0.708504	0.478632	0.822714	NA	NA	NA
RVBD6022	tRNA-Leu	tRNA-Leu	12.2992	-0.195581	0.528599	-0.369998	0.711384	NA	NA	NA	NA
RVBD0806c	cpsY	UDP-glucose-4-epimerase CpsY	266.27	-0.195293	0.118356	-1.65004	0.0989342	0.413182	NA	NA	NA
RVBD0762c	-	hypothetical protein	48.7473	-0.194999	0.245702	-0.793641	0.427405	0.790635	NA	NA	NA
RVBD1421	-	nucleotide-binding protein	150.171	-0.19486	0.148872	-1.30891	0.190563	0.569315	NA	NA	NA
RVBD1785c	cyp143	cytochrome P450 143 Cyp143	151.95	-0.194704	0.148926	-1.30739	0.191079	0.569526	NA	NA	NA
RVBD2515c	-	hypothetical protein	21.0388	-0.194594	0.369572	-0.526538	0.598514	NA	NA	NA	NA
RVBD2273	-	transmembrane protein	7.32867	-0.194491	0.627837	-0.30978	0.756728	NA	NA	NA	NA
RVBD2720	lexA	repressor LexA	224.799	-0.194372	0.123886	-1.56896	0.116657	0.456411	NA	NA	NA
RVBD3903c	-	alanine and proline rich protein	82.0222	-0.194363	0.191638	-1.01422	0.310479	0.70326	NA	NA	NA
RVBD0228	-	membrane acyltransferase	79.9987	-0.194008	0.220545	-0.879675	0.379035	0.75494	NA	NA	NA
RVBD1757c	-	transposase	2.1522	-0.193388	1.14643	-0.168687	0.866043	NA	NA	NA	NA
RVBD0138	-	hypothetical protein	71.9136	-0.19294	0.209181	-0.922359	0.356341	0.737553	NA	NA	NA
RVBD1104	-	esterase/lipase	103.622	-0.192821	0.180236	-1.06983	0.284697	0.674745	NA	NA	NA
RVBD2771c	-	hypothetical protein	92.7943	-0.192538	0.185976	-1.03528	0.300536	0.696048	NA	NA	NA
RVBD2924c	fpg	formamidopyrimidine-DNA glycosylase Fpg	39.4615	-0.192394	0.277603	-0.693055	0.488275	0.829222	NA	NA	NA
RVBD3327	-	transposase	53.4758	-0.19201	0.255444	-0.751674	0.452247	0.805892	NA	NA	NA
RVBD0721	rpsE	30S ribosomal protein S5 RpsE	358.966	-0.191989	0.103515	-1.8547	0.0636388	0.325953	NA	NA	NA
RVBD1116	-	hypothetical protein	22.0455	-0.191698	0.363546	-0.527301	0.597985	NA	Hit	Hit	Hit
RVBD0470A	-	mycolic acid synthase PcaA	10.8673	-0.19103	0.513991	-0.371659	0.710146	NA	NA	NA	NA
RVBD1896c	-	hypothetical protein	103.856	-0.190876	0.173616	-1.09942	0.271586	0.660881	NA	NA	NA
RVBD0965c	-	hypothetical protein	54.2939	-0.190796	0.255686	-0.74621	0.45554	0.805892	NA	NA	NA
RVBD3138	pflA	pyruvate formate lyase activating protein PflA	140.513	-0.190755	0.165674	-1.15138	0.249575	0.638687	NA	NA	NA
RVBD3611	-	arginine and alanine rich protein	106.04	-0.190674	0.195155	-0.977038	0.32855	0.717508	NA	NA	NA
RVBD2468c	-	hypothetical protein	88.3986	-0.190591	0.187742	-1.01517	0.310023	0.703131	NA	NA	NA
RVBD0231	fadE4	acyl-CoA dehydrogenase FadE4	258.15	-0.190296	0.114258	-1.66549	0.0958147	0.407852	NA	NA	NA
RVBD2259	adhE2	s-nitrosomycothiol reductase MscR	188.88	-0.189942	0.135171	-1.40519	0.159964	0.524474	NA	NA	NA
RVBD1175c	fadH	NADPH dependent 2,4-dienoyl-CoA reductase FadH	421.589	-0.189592	0.0940305	-2.01628	0.0437702	0.263143	NA	NA	NA
RVBD1766	-	hypothetical protein	62.5851	-0.189469	0.227219	-0.83386	0.40436	0.773853	NA	NA	NA
RVBD0428c	-	N-acetyltransferase	40.7868	-0.189426	0.270737	-0.699669	0.484134	0.825036	NA	NA	NA
RVBD0503c	cmaA2	cyclopropane mycolic acid synthase 2 CmaA2	694.027	-0.189131	0.0814778	-2.32126	0.0202728	0.155989	NA	NA	NA
RVBD3270	ctpC	metal cation-transporter P-type ATPase CtpC	246.25	-0.189108	0.123968	-1.52546	0.127145	0.471622	NA	NA	NA
RVBD2322c	rocD1	ornithine aminotransferase RocD1	13.7922	-0.189055	0.453025	-0.417318	0.676446	NA	NA	NA	NA
RVBD2287	yjcE	membrane transporter YjcE	95.7093	-0.189015	0.175866	-1.07477	0.282477	0.673556	NA	NA	NA
RVBD3545c	cyp125	cytochrome P450 125 Cyp125	113.103	-0.188817	0.165449	-1.14124	0.25377	0.64382	NA	NA	NA
RVBD0794c	-	dihydrolipoamide dehydrogenase	61.1621	-0.188681	0.221175	-0.853086	0.393611	0.765055	NA	NA	NA
RVBD0149	-	NADPH2:quinone reductase	120.936	-0.188499	0.168481	-1.11882	0.263219	0.652775	NA	NA	NA
RVBD3749c	-	antitoxin	64.4024	-0.188378	0.219305	-0.858975	0.390354	0.762608	NA	NA	NA
RVBD3532	PPE61	PPE family protein PPE61	42.3774	-0.18812	0.270253	-0.696087	0.486374	0.827587	NA	NA	NA
RVBD2003c	-	hypothetical protein	214.27	-0.187972	0.12485	-1.50558	0.132174	0.481799	NA	NA	NA
RVBD3666B	RVBD3666B	hypothetical protein	26.4057	-0.187963	0.339025	-0.554423	0.57929	NA	NA	NA	NA
RVBD2378c	mbtG	lysine-N-oxygenase MbtG	56.7476	-0.187898	0.229647	-0.818205	0.41324	0.778575	NA	NA	NA
RVBD1639c	-	hypothetical protein	1132.55	-0.18778	0.0734769	-2.55563	0.0105996	0.0981785	NA	NA	NA
RVBD1963c	mce3R	transcriptional repressor Mce3R	54.0923	-0.187597	0.243996	-0.768856	0.441979	0.797822	NA	NA	NA
RVBD0823c	-	transcriptional regulator	496.44	-0.18752	0.0898246	-2.08762	0.0368321	0.236638	NA	NA	NA
RVBD2290	lppO	lipoprotein LppO	217.636	-0.187089	0.129827	-1.44106	0.149568	0.509359	NA	NA	NA
RVBD1281c	oppD	oligopeptide-transport ABC transporter ATP-binding protein OppD	184.635	-0.187065	0.139516	-1.34081	0.179982	0.55561	NA	NA	NA
RVBD3738c	PPE66	PPE family protein PPE66	247.129	-0.187052	0.144098	-1.29809	0.194256	0.57656	NA	NA	NA
RVBD2691	ceoB	trk system potassium uptake protein CeoB	130.379	-0.186583	0.156491	-1.1923	0.233146	0.621124	NA	NA	Hit
RVBD1056	-	hypothetical protein	32.8551	-0.186009	0.304055	-0.611762	0.540695	0.850374	NA	NA	NA
RVBD1629	polA	DNA polymerase I PolA	328.664	-0.185897	0.10559	-1.76056	0.0783129	0.365467	NA	NA	NA
RVBD0637	-	(3R)-hydroxyacyl-ACP dehydratase subunit HadC	579.598	-0.185815	0.0903985	-2.05551	0.0398301	0.249916	NA	NA	NA
RVBD0936	pstA2	phosphate-transport ABC transporter integral membrane protein PstA2	141.701	-0.185592	0.149436	-1.24195	0.214255	0.602968	NA	NA	NA
RVBD0679c	-	threonine rich protein	123.348	-0.185547	0.159428	-1.16383	0.244494	0.632517	NA	NA	NA
RVBD1213	glgC	glucose-1-phosphate adenylyltransferase GlgC	168.022	-0.185016	0.141382	-1.30862	0.190662	0.569315	NA	NA	NA
RVBD1448c	tal	transaldolase Tal	355.311	-0.184945	0.102261	-1.80856	0.0705194	0.345643	NA	NA	NA
RVBD6024	tRNA-Leu	tRNA-Leu	68.5482	-0.184873	0.21201	-0.872001	0.383208	0.756244	NA	NA	NA
RVBD1761c	-	exported protein	19.587	-0.184053	0.387819	-0.474583	0.635084	NA	NA	NA	NA
RVBD0268c	-	prevent-host-death family protein	587.468	-0.183839	0.0876994	-2.09625	0.0360604	0.233727	NA	NA	NA
RVBD0630c	recB	exonuclease V beta chain RecB	99.2937	-0.183619	0.177282	-1.03575	0.300321	0.696048	NA	NA	NA
RVBD1976c	-	hypothetical protein	35.1052	-0.183324	0.290425	-0.631227	0.527892	0.846461	NA	NA	Hit
RVBD2377c	mbtH	protein MbtH	32.7979	-0.182944	0.30541	-0.599011	0.549165	0.855577	NA	NA	NA
RVBD3079c	-	hypothetical protein	70.041	-0.182809	0.209215	-0.873789	0.382233	0.756103	NA	NA	NA
RVBD2820c	-	CRISPR type III-a/mtube-associated ramp protein csm4	44.4517	-0.182735	0.258773	-0.706159	0.480089	0.823285	NA	NA	NA
RVBD1817	-	flavoprotein	63.513	-0.182419	0.223043	-0.817865	0.413434	0.778575	NA	NA	NA
RVBD1283c	oppB	oligopeptide-transport ABC transporter integral membrane protein OppB	126.665	-0.182303	0.163449	-1.11535	0.264702	0.65313	NA	NA	NA
RVBD0505c	serB1	phosphoserine phosphatase SerB1	127.881	-0.182185	0.155647	-1.1705	0.2418	0.629285	NA	NA	NA
RVBD0796	-	transposase	25.7458	-0.181823	0.33712	-0.539341	0.589651	NA	NA	NA	NA
RVBD2499c	-	oxidase regulatory protein	38.1389	-0.181689	0.280206	-0.648412	0.516718	0.844887	NA	NA	NA
RVBD2261c	-	apolipoprotein N-acyltransferase	53.6317	-0.180856	0.251399	-0.719397	0.471897	0.818341	NA	NA	NA
RVBD6028	tRNA-Pro	tRNA-Pro	20.7266	-0.18085	0.387229	-0.467035	0.640475	NA	NA	NA	NA
RVBD1073	-	hypothetical protein	532.47	-0.180769	0.0947589	-1.90768	0.056433	0.301289	NA	NA	NA
RVBD3907c	pcnA	poly(A) polymerase PcnA	264.165	-0.180645	0.129109	-1.39917	0.161763	0.528462	NA	NA	NA
RVBD3734c	-	triacylglycerol synthase Tgs2	368.16	-0.180436	0.10315	-1.74925	0.0802473	0.372132	NA	NA	NA
RVBD0013	trpG	anthranilate synthase component II TrpG	223.111	-0.180199	0.124143	-1.45154	0.146629	0.503361	NA	NA	NA
RVBD1366	-	hypothetical protein	46.5459	-0.180097	0.262327	-0.686539	0.492373	0.834175	NA	NA	NA
RVBD0266c	oplA	5-oxoprolinase OplA	131.245	-0.1795	0.157167	-1.14209	0.253415	0.643382	NA	NA	Hit
RVBD0250c	-	hypothetical protein	661.942	-0.179485	0.0831045	-2.15975	0.0307921	0.211823	NA	NA	NA
RVBD0946c	pgi	glucose-6-phosphate isomerase Pgi	81.1808	-0.179467	0.194328	-0.923529	0.355732	0.736724	NA	NA	NA
RVBD2581c	-	hydroxyacylglutathione hydrolase	110.528	-0.179388	0.164568	-1.09005	0.27569	0.66302	NA	NA	NA
RVBD3638	-	transposase	17.3396	-0.179165	0.404351	-0.443092	0.6577	NA	NA	NA	NA
RVBD3650	PE33	PE family protein PE33	6.8049	-0.17913	0.646152	-0.277226	0.781606	NA	NA	NA	NA
RVBD3351c	-	oxidoreductase	37.6702	-0.179109	0.277602	-0.6452	0.518797	0.844887	NA	NA	NA
RVBD3071	-	hypothetical protein	54.8203	-0.178726	0.244551	-0.730833	0.464881	0.812236	NA	NA	NA
RVBD1672c	-	integral membrane transporter	69.0305	-0.1785	0.218136	-0.818296	0.413188	0.778575	NA	NA	NA
RVBD2464c	-	endonuclease VIII	80.7614	-0.178321	0.192406	-0.926793	0.354034	0.735365	NA	NA	NA
RVBD2081c	-	transmembrane protein	215.511	-0.178212	0.123607	-1.44176	0.14937	0.5093	NA	NA	NA
RVBD3679	-	anion transporter ATPase	2311.25	-0.178199	0.0620263	-2.87295	0.00406653	0.0472065	NA	NA	NA
RVBD3400	-	beta-phosphoglucomutase family hydrolase	127.507	-0.178074	0.155338	-1.14637	0.251643	0.641933	NA	NA	NA
RVBD0326	-	hypothetical protein	18.4657	-0.177502	0.409228	-0.433748	0.664471	NA	NA	NA	NA
RVBD0122	-	hypothetical protein	9.5747	-0.177494	0.554455	-0.320124	0.748875	NA	NA	NA	NA
RVBD1405c	-	methyltransferase	59.9003	-0.177389	0.237271	-0.747619	0.45469	0.805892	NA	NA	NA
RVBD1380	pyrB	aspartate carbamoyltransferase PyrB	30.6713	-0.177334	0.305382	-0.580694	0.561447	0.861454	NA	NA	NA
RVBD3448	-	ESX-4 secretion system protein EccD4	12.2084	-0.177301	0.477138	-0.371592	0.710196	NA	NA	NA	NA
RVBD2750	-	SDR family oxidoreductase	235.238	-0.176743	0.131084	-1.34832	0.177555	0.553526	NA	NA	NA
RVBD0224c	-	methyltransferase	61.6768	-0.17659	0.221975	-0.795542	0.426298	0.789636	NA	NA	NA
RVBD2195	qcrA	Rieske iron-sulfur protein QcrA	1115.48	-0.176488	0.0747662	-2.36054	0.0182486	0.145067	NA	NA	NA
RVBD1567c	-	membrane protein	123.537	-0.176408	0.175293	-1.00636	0.314242	0.707816	NA	NA	NA
RVBD2307D	-	hypothetical protein	27.1102	-0.175203	0.32574	-0.537863	0.590671	NA	NA	NA	NA
RVBD2807	-	hypothetical protein	33.3109	-0.175192	0.297867	-0.588155	0.556428	0.85705	NA	NA	NA
RVBD1653	argJ	glutamate N-acetyltransferase ArgJ	94.2998	-0.175066	0.181242	-0.96592	0.334084	0.719735	NA	NA	NA
RVBD2239c	-	hypothetical protein	275.916	-0.174883	0.116818	-1.49705	0.13438	0.484314	NA	NA	NA
RVBD1431	-	hypothetical protein	93.2597	-0.174591	0.181108	-0.964014	0.335039	0.720507	NA	NA	NA
RVBD2044c	-	hypothetical protein	10.1742	-0.174543	0.545008	-0.320257	0.748773	NA	NA	NA	NA
RVBD3274c	fadE25	acyl-CoA dehydrogenase FadE25	404.345	-0.174339	0.0967057	-1.80277	0.0714237	0.348141	NA	NA	NA
RVBD1983	PE_PGRS35	PE-PGRS family protein PE_PGRS35	245.656	-0.173673	0.135013	-1.28635	0.198323	0.584696	NA	NA	NA
RVBD3486	-	hypothetical protein	369.605	-0.173065	0.20082	-0.861791	0.388803	0.761001	NA	NA	NA
RVBD1359	-	transcriptional regulator	81.7116	-0.172714	0.199042	-0.867728	0.385543	0.75883	NA	NA	Hit
RVBD3208	-	transcriptional regulator TetR-family	369.724	-0.172697	0.101133	-1.70761	0.0877084	0.390812	NA	NA	NA
RVBD3290c	lat	l-lysine-epsilon aminotransferase Lat	160.733	-0.172659	0.146616	-1.17763	0.238946	0.627814	NA	NA	Hit
RVBD0398c	-	secreted protein	130.253	-0.172583	0.179832	-0.959691	0.337211	0.721263	NA	NA	NA
RVBD0887c	-	protein PhnB	15.1418	-0.171937	0.503696	-0.341351	0.732839	NA	NA	NA	Hit
RVBD1581c	-	prophage PhiRv1 protein	18.8233	-0.171866	0.406715	-0.422572	0.672608	NA	NA	NA	NA
RVBD0017c	rodA	cell division protein RodA	241.508	-0.171852	0.116312	-1.47751	0.139539	0.489495	NA	NA	NA
RVBD2370c	-	hypothetical protein	44.1444	-0.171231	0.257369	-0.665311	0.505851	0.840231	NA	NA	NA
RVBD0381c	-	hypothetical protein	178.349	-0.171026	0.144037	-1.18737	0.235081	0.62272	NA	NA	NA
RVBD3008	-	hypothetical protein	182.421	-0.170312	0.136201	-1.25045	0.211137	0.598507	NA	NA	NA
RVBD2662	-	hypothetical protein	18.1409	-0.170274	0.426957	-0.398809	0.690034	NA	NA	NA	NA
RVBD2154c	ftsW	cell division protein FtsW	243.033	-0.170185	0.128852	-1.32078	0.186575	0.565169	NA	NA	NA
RVBD0052	-	hypothetical protein	38.9841	-0.16997	0.270725	-0.627834	0.530113	0.846461	NA	NA	NA
RVBD3263	-	DNA methylase	112.046	-0.169932	0.165877	-1.02445	0.305625	0.698355	NA	NA	NA
RVBD2222c	glnA2	glutamine synthetase GlnA2	609.119	-0.169781	0.0844042	-2.01152	0.0442704	0.264349	NA	NA	NA
RVBD1291c	-	secreted protein	9.85267	-0.169604	0.531335	-0.319204	0.749572	NA	Hit	NA	Hit
RVBD0918	-	hypothetical protein	27.7832	-0.16949	0.318945	-0.531408	0.595136	NA	NA	NA	NA
RVBD1608c	bcpB	peroxidoxin BcpB	142.025	-0.16939	0.150687	-1.12412	0.260963	0.652686	NA	NA	NA
RVBD1965	yrbE3B	ABC transporter permease YrbE3B	9.40448	-0.169355	0.558209	-0.30339	0.761593	NA	NA	NA	NA
RVBD0731c	-	s-adenosylmethionine-dependent methyltransferase	120.22	-0.169225	0.169019	-1.00122	0.316722	0.70811	NA	NA	NA
RVBD3584	lpqE	lipoprotein LpqE	775.274	-0.169007	0.0767611	-2.20172	0.0276848	0.196967	NA	NA	NA
RVBD0988	-	exported protein	256.932	-0.168887	0.120216	-1.40486	0.160062	0.524474	NA	NA	NA
RVBD1731	gabD2	succinate-semialdehyde dehydrogenase GabD2	245.669	-0.168673	0.119385	-1.41285	0.157699	0.52196	NA	NA	NA
RVBD3590c	PE_PGRS58	PE-PGRS family protein PE_PGRS58	52.7448	-0.168428	0.234452	-0.718392	0.472516	0.818506	NA	NA	NA
RVBD1826	gcvH	glycine cleavage system H protein GcvH	320.486	-0.168183	0.105518	-1.59388	0.110964	0.443254	NA	NA	NA
RVBD2407	-	ribonuclease Z	11.1012	-0.168033	0.525711	-0.319629	0.749249	NA	NA	NA	NA
RVBD3221A	-	anti-sigma factor RshA	168.004	-0.16784	0.147409	-1.1386	0.254868	0.64429	NA	NA	NA
RVBD1606	hisI	phosphoribosyl-AMP 1,6 cyclohydrolase HisI	70.5988	-0.167825	0.208262	-0.805838	0.420336	0.784396	NA	NA	NA
RVBD0987	-	adhesion component transport ABC transporter transmembrane protein	385.077	-0.167561	0.10335	-1.6213	0.104953	0.426226	NA	NA	NA
RVBD0826	-	hypothetical protein	39.4755	-0.167218	0.288558	-0.579493	0.562256	0.861573	NA	NA	NA
RVBD3529c	-	hypothetical protein	19.0873	-0.167138	0.427676	-0.390806	0.695941	NA	NA	NA	NA
RVBD0159c	PE3	PE family protein PE3	111.5	-0.167065	0.168116	-0.993747	0.320346	0.710819	NA	NA	NA
RVBD0405	pks6	polyketide synthase Pks6	581.191	-0.166337	0.0831591	-2.00022	0.0454761	0.266505	NA	NA	NA
RVBD2257c	-	hypothetical protein	100.84	-0.16627	0.173495	-0.958359	0.337882	0.721346	NA	NA	NA
RVBD2294	-	cystathionine beta-lyase	77.7313	-0.16624	0.194138	-0.856298	0.391833	0.763122	NA	NA	Hit
RVBD6032	tRNA-Lys	tRNA-Lys	256.79	-0.166222	0.124472	-1.33542	0.181739	0.557961	NA	NA	NA
RVBD0911	-	hypothetical protein	87.894	-0.166199	0.188229	-0.882958	0.377259	0.754732	NA	NA	NA
RVBD2636	-	hypothetical protein	58.7152	-0.166081	0.22685	-0.732117	0.464097	0.812236	NA	NA	NA
RVBD1298	rpmE	50S ribosomal protein L31 RpmE	750.982	-0.165998	0.0778654	-2.13186	0.0330182	0.219851	NA	NA	NA
RVBD1287	-	Rrf2 family protein	74.2995	-0.165518	0.203697	-0.812566	0.416467	0.780516	NA	NA	NA
RVBD3182	-	hypothetical protein	34.8902	-0.165288	0.287918	-0.574082	0.565912	0.863431	NA	NA	NA
RVBD1092c	coaA	pantothenate kinase CoaA	85.4217	-0.165287	0.188325	-0.877669	0.380123	0.755122	NA	NA	NA
RVBD0449c	-	hypothetical protein	95.4756	-0.165247	0.184082	-0.897679	0.369356	0.746206	NA	NA	NA
RVBD2937	drrB	doxorubicin resistance ABC transporter permease DrrB	122.555	-0.165234	0.161052	-1.02597	0.304907	0.698258	NA	NA	NA
RVBD3899c	-	hypothetical protein	96.725	-0.165177	0.191508	-0.862507	0.388409	0.760652	NA	NA	NA
RVBD2490c	PE_PGRS43	PE-PGRS family protein PE_PGRS43	38.745	-0.165079	0.276386	-0.597277	0.550322	0.855577	NA	NA	NA
RVBD2291	sseB	thiosulfate sulfurtransferase SseB	195.056	-0.164026	0.138183	-1.18702	0.235218	0.62272	NA	NA	NA
RVBD0719	rplF	50S ribosomal protein L6 RplF	270.591	-0.163909	0.112172	-1.46122	0.143954	0.498053	NA	NA	NA
RVBD1166	lpqW	lipoprotein LpqW	263.246	-0.163854	0.11438	-1.43253	0.151992	0.511812	NA	NA	NA
RVBD3824c	papA1	acyltransferase PapA1	595.257	-0.163153	0.0857288	-1.90313	0.0570236	0.303506	NA	NA	NA
RVBD2309Xc	RVBD2309Xc	hypothetical protein	8.44092	-0.163134	0.606417	-0.269012	0.78792	NA	NA	NA	NA
RVBD0871	cspB	cold shock protein B CspB	245.531	-0.163125	0.127939	-1.27503	0.2023	0.587452	NA	NA	NA
RVBD2474c	-	hypothetical protein	83.3493	-0.163085	0.19497	-0.83646	0.402896	0.772597	NA	NA	NA
RVBD2646	-	integrase	42.9112	-0.162698	0.26825	-0.606516	0.544172	0.852746	NA	NA	NA
RVBD3099c	-	hypothetical protein	214.971	-0.162454	0.127677	-1.27239	0.203236	0.58885	NA	NA	NA
RVBD0180c	-	YhgE/Pip domain-containing protein	204.186	-0.162273	0.12829	-1.26489	0.205912	0.592266	NA	NA	NA
RVBD1362c	-	membrane protein	78.4673	-0.162223	0.194066	-0.835913	0.403204	0.772597	NA	NA	Hit
RVBD0453	PPE11	PPE family protein PPE11	33.6741	-0.16169	0.298865	-0.541013	0.588498	0.8759	NA	NA	NA
RVBD2140c	TB18.6	hypothetical protein	138.781	-0.161452	0.15783	-1.02295	0.306334	0.698355	NA	NA	NA
RVBD2405	-	hypothetical protein	223.681	-0.161414	0.126567	-1.27532	0.202195	0.587452	NA	NA	NA
RVBD0404	fadD30	fatty-acid-AMP ligase FadD30	532.713	-0.161377	0.0869065	-1.8569	0.0633257	0.325293	Hit	NA	Hit
RVBD3799c	accD4	propionyl-CoA carboxylase beta chain 4 AccD4	1136.91	-0.161301	0.0732337	-2.20255	0.0276263	0.196967	NA	NA	NA
RVBD3303c	lpdA	NAD(P)H quinone reductase LpdA	203.026	-0.161238	0.133712	-1.20586	0.227872	0.616687	NA	NA	NA
RVBD3293	pcd	piperideine-6-carboxylic acid dehydrogenase Pcd	107.078	-0.160726	0.174537	-0.920871	0.357118	0.7383	NA	NA	NA
RVBD1011	ispE	4-diphosphocytidyl-2-C-methyl-D-erythritol kinase IspE	104.048	-0.160688	0.178863	-0.898384	0.368981	0.746206	NA	NA	NA
RVBD6006	tRNA-Met	tRNA-Met	216.997	-0.160581	0.133967	-1.19866	0.230659	0.619952	NA	NA	NA
RVBD2816c	-	CRISPR-associated endoribonuclease cas2	957.776	-0.160571	0.171341	-0.937142	0.348685	0.729408	NA	NA	NA
RVBD0492c	-	oxidoreductase	101.293	-0.160331	0.176579	-0.907982	0.363888	0.742744	NA	NA	NA
RVBD3210c	-	hypothetical protein	176.191	-0.160201	0.150842	-1.06204	0.288216	0.679888	NA	NA	NA
RVBD0853c	pdc	pyruvate or indole-3-pyruvate decarboxylase Pdc	156.556	-0.159783	0.143241	-1.11548	0.264644	0.65313	NA	NA	NA
RVBD0327c	cyp135A1	cytochrome P450 135A1 Cyp135A1	44.7578	-0.159743	0.254696	-0.627193	0.530533	0.846461	NA	NA	Hit
RVBD3499c	mce4A	MCE-family protein Mce4A	227.408	-0.159672	0.125186	-1.27548	0.20214	0.587452	NA	NA	NA
RVBD3626c	-	hypothetical protein	98.2453	-0.159541	0.179533	-0.888645	0.374194	0.751936	NA	NA	NA
RVBD1602	hisH	amidotransferase HisH	87.0063	-0.159397	0.186965	-0.85255	0.393909	0.765055	NA	NA	NA
RVBD3172c	-	hypothetical protein	130.527	-0.159335	0.164804	-0.966816	0.333636	0.719735	NA	NA	NA
RVBD3787c	-	hypothetical protein	28.149	-0.159309	0.318545	-0.500114	0.616995	NA	NA	NA	Hit
RVBD0802c	-	succinyltransferase	74.365	-0.158908	0.215143	-0.738618	0.460139	0.808893	NA	NA	NA
RVBD3546	fadA5	acetyl-CoA acetyltransferase FadA5	38.9718	-0.158571	0.270713	-0.585754	0.558041	0.858094	NA	NA	NA
RVBD3768	-	hypothetical protein	41.4865	-0.158486	0.274372	-0.577631	0.563513	0.863124	NA	NA	NA
RVBD1325c	PE_PGRS24	PE-PGRS family protein PE_PGRS24	36.6977	-0.15831	0.29022	-0.545483	0.585421	0.873597	NA	NA	NA
RVBD0322	udgA	UDP-glucose 6-dehydrogenase UdgA	65.985	-0.158123	0.211056	-0.7492	0.453737	0.805892	NA	NA	NA
RVBD1255c	-	transcriptional regulator	77.0674	-0.157874	0.204077	-0.773599	0.439168	0.794781	NA	NA	NA
RVBD0482	murB	UDP-N-acetylenolpyruvoylglucosamine reductase MurB	161.93	-0.157783	0.140166	-1.12569	0.260296	0.652404	NA	NA	NA
RVBD1910c	-	exported protein	48.5912	-0.15771	0.250201	-0.630334	0.528476	0.846461	NA	NA	NA
RVBD2520c	-	membrane protein	117.93	-0.157012	0.16241	-0.966765	0.333661	0.719735	NA	NA	NA
RVBD2198c	mmpS3	membrane protein MmpS3	264.875	-0.157	0.114896	-1.36646	0.171796	0.547173	NA	NA	NA
RVBD0926c	-	dihydrodipicolinate reductase	81.646	-0.156869	0.195078	-0.804133	0.42132	0.784612	NA	NA	NA
RVBD3497c	mce4C	MCE-family protein Mce4C	189.592	-0.156772	0.13308	-1.17802	0.238787	0.627814	NA	NA	NA
RVBD2194	qcrC	ubiquinol-cytochrome C reductase QcrC	686.906	-0.156551	0.0873416	-1.79239	0.07307	0.353162	NA	NA	NA
RVBD3187	-	transposase	32.04	-0.156531	0.302457	-0.517531	0.604786	0.884466	NA	NA	NA
RVBD0357c	purA	adenylosuccinate synthetase PurA	232.426	-0.156424	0.123555	-1.26602	0.205504	0.592266	NA	NA	NA
RVBD1201c	-	tetrahydrodipicolinate N-succinyltransferase DapD	498.716	-0.155896	0.0922225	-1.69044	0.0909443	0.394763	NA	NA	NA
RVBD3783	rfbD	O-antigen/lipopolysaccharide-transport ABC transporter integral membrane protein RfbD	200.072	-0.155705	0.129039	-1.20665	0.227567	0.616687	NA	NA	NA
RVBD0077c	-	oxidoreductase	46.9103	-0.15513	0.250037	-0.620429	0.534976	0.848507	NA	NA	NA
RVBD1171	-	hypothetical protein	393.739	-0.155051	0.0978646	-1.58434	0.113117	0.449032	NA	NA	NA
RVBD2519	PE26	PE family protein PE26	320.183	-0.155042	0.105038	-1.47606	0.139928	0.489886	NA	NA	NA
RVBD1868	-	hypothetical protein	204.263	-0.155039	0.131006	-1.18345	0.236632	0.625264	NA	NA	NA
RVBD3629c	-	integral membrane protein	214.187	-0.154981	0.127092	-1.21944	0.222676	0.614157	NA	NA	NA
RVBD0516c	-	anti-anti-sigma factor	774.899	-0.154938	0.0750408	-2.06472	0.0389497	0.245453	NA	NA	NA
RVBD2739c	-	alanine rich transferase	60.7977	-0.154747	0.220949	-0.700371	0.483695	0.825036	NA	NA	NA
RVBD0252	nirB	nitrite reductase [NAD(P)H] large subunit NirB	93.0349	-0.15472	0.180075	-0.859198	0.390231	0.762608	Hit	NA	Hit
RVBD1771	-	l-gulono-1,4-lactone dehydrogenase	325.813	-0.154635	0.108534	-1.42476	0.154228	0.515896	NA	NA	NA
RVBD2502c	accD1	acetyl-/propionyl-CoA carboxylase beta subunit AccD1	168.391	-0.154149	0.141887	-1.08642	0.277295	0.66434	NA	NA	NA
RVBD3860	-	hypothetical protein	59.4468	-0.154052	0.231214	-0.666272	0.505237	0.840231	NA	NA	NA
RVBD2558	-	hypothetical protein	315.011	-0.154018	0.109247	-1.40981	0.158595	0.524046	NA	NA	NA
RVBD2814c	-	transposase	68.966	-0.153941	0.235898	-0.652574	0.514031	0.844887	NA	NA	NA
RVBD3118	sseC1	hypothetical protein	95.3887	-0.153765	0.180318	-0.852744	0.393801	0.765055	NA	NA	NA
RVBD6029	tRNA-Gly	tRNA-Gly	5.07719	-0.153749	0.733217	-0.209691	0.833908	NA	NA	NA	NA
RVBD1683	-	bifunctional enzyme long-chain acyl-CoA synthase and lipase	376.591	-0.153597	0.103152	-1.48903	0.136478	0.485236	NA	NA	Hit
RVBD2382c	mbtC	mycobactin polyketide synthetase MbtC	143.514	-0.153514	0.148599	-1.03308	0.301569	0.696048	NA	NA	NA
RVBD2179c	-	hypothetical protein	39.4789	-0.15312	0.270296	-0.566489	0.571061	0.866282	NA	NA	NA
RVBD0447c	ufaA1	cyclopropane-fatty-acyl-phospholipid synthase UfaA1	125.204	-0.1531	0.160869	-0.951706	0.341246	0.724642	NA	NA	NA
RVBD2512A	RVBD2512A	hypothetical protein	40.5172	-0.152999	0.270195	-0.566254	0.571221	0.866282	NA	NA	NA
RVBD1736c	narX	nitrate reductase NarX	970.093	-0.152868	0.076124	-2.00815	0.0446279	0.265023	NA	NA	NA
RVBD2016	-	hypothetical protein	79.6185	-0.152786	0.193516	-0.789528	0.429803	0.790635	NA	NA	NA
RVBD3846	sodA	superoxide dismutase [Fe] SodA	368.039	-0.152051	0.10222	-1.48749	0.136885	0.485236	NA	NA	NA
RVBD1828	-	hypothetical protein	272.649	-0.151824	0.11834	-1.28295	0.199509	0.586234	NA	NA	NA
RVBD0392c	ndhA	NADH dehydrogenase NdhA	131.865	-0.151767	0.153403	-0.989336	0.322499	0.712647	NA	NA	NA
RVBD0131c	fadE1	acyl-CoA dehydrogenase FadE1	77.6479	-0.151634	0.194054	-0.781402	0.434566	0.792999	NA	NA	NA
RVBD3495c	lprN	MCE-family lipoprotein LprN	289.541	-0.151252	0.117184	-1.29072	0.196801	0.581181	NA	NA	NA
RVBD1122	gnd2	6-phosphogluconate dehydrogenase,decarboxylating Gnd2	123.918	-0.150938	0.157794	-0.956552	0.338794	0.722855	NA	NA	NA
RVBD1498A	-	hypothetical protein	175.954	-0.150922	0.135658	-1.11252	0.265914	0.65313	NA	NA	NA
RVBD0403c	mmpS1	membrane protein MmpS1	54.5685	-0.150597	0.232357	-0.648126	0.516904	0.844887	NA	NA	Hit
RVBD0837c	-	hypothetical protein	27.7142	-0.150561	0.32131	-0.468584	0.639367	NA	NA	NA	NA
RVBD2427c	proA	gamma-glutamyl phosphate reductase ProA	267.828	-0.150555	0.113703	-1.32411	0.185468	0.563035	NA	NA	NA
RVBD0220	lipC	esterase LipC	477.156	-0.150522	0.0919136	-1.63765	0.101495	0.417456	NA	NA	NA
RVBD3776	-	hypothetical protein	104.401	-0.150412	0.184527	-0.815122	0.415003	0.779382	NA	NA	NA
RVBD2231c	cobC	histidinol-phosphate aminotransferase CobC	73.7591	-0.150266	0.198946	-0.755312	0.450062	0.8044	NA	NA	NA
RVBD3001c	ilvC	ketol-acid reductoisomerase IlvC	202.083	-0.150218	0.127845	-1.175	0.239996	0.627973	NA	NA	NA
RVBD2828c	-	hypothetical protein	25.3986	-0.150007	0.339156	-0.442294	0.658276	NA	NA	NA	NA
RVBD0761c	adhB	NAD-dependent zinc-type alcohol dehydrogenase AdhB	490.412	-0.149973	0.0896593	-1.67269	0.0943877	0.404814	NA	NA	NA
RVBD1640c	lysS	lysyl-tRNA synthetase 2 LysX	548.607	-0.149939	0.0888189	-1.68814	0.0913849	0.396188	NA	NA	NA
RVBD3089	fadD13	chain-fatty-acid-CoA ligase FadD13	98.8793	-0.149905	0.177678	-0.843691	0.398842	0.768713	NA	NA	NA
RVBD0172	mce1D	MCE-family protein Mce1D	916.062	-0.14958	0.0743485	-2.01188	0.0442324	0.264349	NA	NA	NA
RVBD0673	echA4	enoyl-CoA hydratase EchA4	33.6966	-0.149408	0.331067	-0.451293	0.651778	0.898487	NA	NA	NA
RVBD1517	-	hypothetical protein	29.2524	-0.149395	0.310185	-0.481634	0.630066	0.890405	NA	NA	NA
RVBD2209	-	integral membrane protein	164.708	-0.148285	0.144477	-1.02636	0.304722	0.698258	NA	NA	NA
RVBD3465	rmlC	dTDP-4-dehydrorhamnose 3,5-epimerase RmlC	153.91	-0.147886	0.142209	-1.03993	0.298374	0.694645	NA	NA	NA
RVBD0935	pstC1	phosphate-transport ABC transporter integral membrane protein PstC1	159.424	-0.147781	0.141924	-1.04127	0.297751	0.69403	NA	NA	NA
RVBD1200	-	MFS transporter, metabolite:H+ symporter (MHS) family protein	422.408	-0.147433	0.0959485	-1.53658	0.124395	0.46817	NA	NA	NA
RVBD1250	-	drug:H+ antiporter-2 (14 Spanner) (DHA2) family drug resistance MFS transporter	151.884	-0.14686	0.154855	-0.948368	0.342942	0.724642	NA	NA	NA
RVBD2764c	thyA	thymidylate synthase ThyA	499.677	-0.146843	0.0880662	-1.66742	0.0954318	0.407229	NA	NA	NA
RVBD2122c	hisE	phosphoribosyl-AMP pyrophosphatase HisE	26.0574	-0.146617	0.335018	-0.437638	0.661649	NA	NA	NA	NA
RVBD2647	-	hypothetical protein	29.5334	-0.146521	0.319559	-0.45851	0.646586	0.895538	NA	NA	NA
RVBD0768	aldA	aldehyde dehydrogenase (NAD+)	52.4764	-0.146235	0.234765	-0.622898	0.533352	0.847476	NA	NA	NA
RVBD2926c	-	hypothetical protein	183.332	-0.146234	0.133415	-1.09608	0.273042	0.660881	NA	NA	NA
RVBD3459c	rpsK	30S ribosomal protein S11 RpsK	202.273	-0.146136	0.129479	-1.12865	0.259045	0.650655	NA	NA	NA
RVBD2992c	gltX	glutamyl-tRNA synthetase GltS	268.589	-0.146063	0.113078	-1.2917	0.19646	0.581145	NA	NA	NA
RVBD1901	cinA	cinA-like protein CinA	435.57	-0.14573	0.119812	-1.21632	0.223865	0.614157	NA	NA	NA
RVBD1384	carB	carbamoyl-phosphate synthase large chain CarB	214.505	-0.145332	0.128549	-1.13056	0.25824	0.65002	NA	NA	NA
RVBD1903	-	membrane protein	106.51	-0.144787	0.168668	-0.858416	0.390663	0.762608	NA	NA	NA
RVBD0046c	ino1	myo-inositol-1-phosphate synthase Ino1	1056.85	-0.144563	0.0812624	-1.77896	0.0752455	0.357854	NA	NA	NA
RVBD1849	ureB	urease beta subunit UreB	14.4869	-0.144487	0.44658	-0.323541	0.746286	NA	NA	NA	NA
RVBD2660c	-	hypothetical protein	147.976	-0.144473	0.158229	-0.913063	0.36121	0.742744	NA	NA	NA
RVBD2548	-	toxin VapC19	197.889	-0.144366	0.142777	-1.01113	0.311955	0.704794	NA	NA	NA
RVBD2778c	-	hypothetical protein	248.705	-0.144346	0.117706	-1.22633	0.220076	0.611054	NA	NA	NA
RVBD1861	-	transmembrane protein	64.0128	-0.144273	0.213402	-0.67606	0.499002	0.838077	NA	NA	NA
RVBD2915c	-	hypothetical protein	84.768	-0.144234	0.196958	-0.732308	0.46398	0.812236	NA	NA	NA
RVBD3854c	ethA	monooxygenase EthA	151.644	-0.144106	0.148793	-0.968494	0.332797	0.719735	NA	NA	NA
RVBD3831	-	hypothetical protein	69.6057	-0.143958	0.205536	-0.700403	0.483675	0.825036	NA	NA	NA
RVBD1917c	PPE34	PPE family protein PPE34	139.207	-0.143877	0.174072	-0.826539	0.408498	0.778278	NA	NA	NA
RVBD3762c	-	hydrolase	138.085	-0.143633	0.151639	-0.947208	0.343533	0.724642	NA	NA	Hit
RVBD0301	-	toxin VapC2	99.8962	-0.14353	0.186089	-0.771301	0.440528	0.796426	NA	NA	NA
RVBD1205	-	hypothetical protein	186.453	-0.143398	0.132221	-1.08454	0.278126	0.66588	NA	NA	NA
RVBD1403c	-	methyltransferase	66.3182	-0.143242	0.223296	-0.641489	0.521205	0.844887	NA	NA	NA
RVBD3453	-	transmembrane protein	10.6816	-0.143199	0.517732	-0.276589	0.782096	NA	NA	NA	NA
RVBD1546	-	hypothetical protein	90.8024	-0.142949	0.182135	-0.784856	0.432538	0.792126	NA	NA	NA
RVBD2412	rpsT	30S ribosomal protein S20 RpsT	768.249	-0.142787	0.0837702	-1.70451	0.0882855	0.392887	NA	NA	Hit
RVBD2274A	RVBD2274A	antitoxin MazE8	67.033	-0.142366	0.217965	-0.653161	0.513653	0.844887	NA	NA	NA
RVBD3266c	rmlD	dTDP-4-dehydrorhamnose reductase RmlD	120.248	-0.142331	0.164493	-0.865272	0.386889	0.760208	NA	NA	NA
RVBD3224	-	citronellol/citronellal dehydrogenase	341.36	-0.142279	0.104734	-1.35849	0.17431	0.550636	NA	NA	NA
RVBD2537c	aroD	3-dehydroquinate dehydratase AroD	169.271	-0.142126	0.157315	-0.903453	0.366285	0.745027	NA	NA	NA
RVBD2289	cdh	CDP-diacylglycerol pyrophosphatase Cdh	664.841	-0.142125	0.0801081	-1.77417	0.076035	0.360171	NA	NA	NA
RVBD1848	ureA	urease gamma subunit UreA	38.2618	-0.142095	0.288367	-0.492757	0.622184	0.889663	NA	NA	NA
RVBD0799c	-	dyp-type peroxidase	190.897	-0.141988	0.130226	-1.09032	0.275572	0.66302	NA	NA	NA
RVBD2467	pepN	aminopeptidase PepN	316.09	-0.14186	0.121749	-1.16519	0.243943	0.632416	NA	NA	NA
RVBD3697c	-	toxin VapC48	89.8905	-0.141801	0.186626	-0.759812	0.447367	0.802623	NA	NA	NA
RVBD2511	orn	oligoribonuclease Orn	78.0486	-0.141776	0.198289	-0.714997	0.474611	0.819824	NA	NA	NA
RVBD2335	cysE	serine acetyltransferase CysE	95.247	-0.141687	0.175782	-0.806041	0.420219	0.784396	NA	NA	NA
RVBD3205c	-	hypothetical protein	261.978	-0.141661	0.114945	-1.23242	0.217793	0.607582	NA	NA	NA
RVBD3027c	-	N-acetyltransferase	38.4678	-0.140521	0.285798	-0.491679	0.622947	0.889672	NA	NA	NA
RVBD2229c	-	hypothetical protein	65.429	-0.140312	0.214907	-0.652898	0.513822	0.844887	NA	NA	NA
RVBD2836c	dinF	DNA repair protein RecO	45.0494	-0.140239	0.252237	-0.555982	0.578223	0.87101	NA	NA	NA
RVBD0669c	-	hydrolase	214.807	-0.140112	0.127491	-1.09899	0.271771	0.660881	NA	NA	NA
RVBD2759c	-	toxin VapC42	26.3822	-0.14009	0.340937	-0.410897	0.681148	NA	NA	NA	NA
RVBD2506	-	transcriptional regulator TetR-family	59.7809	-0.139968	0.221026	-0.633265	0.526561	0.846461	NA	NA	NA
RVBD0574c	-	poly-gamma-glutamate synthesis protein (capsule biosynthesis protein)	237.125	-0.139888	0.117639	-1.18913	0.234388	0.622177	NA	NA	NA
RVBD0029	-	hypothetical protein	116.967	-0.139682	0.164664	-0.84828	0.396282	0.767019	NA	NA	NA
RVBD0715	rplX	50S ribosomal protein L24 RplX	333.313	-0.139572	0.105316	-1.32527	0.185082	0.56258	NA	NA	NA
RVBD1473	-	ABC transporter ATP-binding protein	173.967	-0.139513	0.144999	-0.962167	0.335965	0.721181	NA	NA	NA
RVBD1239c	corA	magnesium and cobalt transporter CorA	153.659	-0.139329	0.14469	-0.962951	0.335572	0.720775	NA	NA	NA
RVBD0527	ccdA	cytochrome C-type biogenesis protein CcdA	67.8778	-0.139272	0.21866	-0.636931	0.52417	0.845814	NA	NA	NA
RVBD0021c	-	nitronate monooxygenase	173.012	-0.139254	0.143743	-0.968766	0.332662	0.719735	NA	NA	NA
RVBD2964	purU	formyltetrahydrofolate deformylase PurU	67.0012	-0.139028	0.213406	-0.651474	0.51474	0.844887	NA	NA	NA
RVBD3326	-	transposase	10.4463	-0.139019	0.524452	-0.265074	0.790952	NA	NA	NA	NA
RVBD1769	-	hypothetical protein	241.906	-0.139018	0.135196	-1.02827	0.303821	0.696675	NA	NA	NA
RVBD3030	-	3-demethylubiquinone-9 3-methyltransferase	86.5813	-0.139004	0.185563	-0.749092	0.453802	0.805892	NA	NA	NA
RVBD0797	-	transposase	111.897	-0.138923	0.176713	-0.786148	0.431781	0.791369	NA	NA	NA
RVBD0809	purM	phosphoribosylformylglycinamidine CYCLO-ligase PurM	525.132	-0.138853	0.0882826	-1.57282	0.115761	0.454921	NA	NA	NA
RVBD0716	rplE	50S ribosomal protein L5 RplE	274.267	-0.13881	0.114468	-1.21265	0.225263	0.614157	NA	NA	NA
RVBD1499	-	hypothetical protein	48.8251	-0.138256	0.24318	-0.568534	0.569673	0.865422	NA	NA	NA
RVBD2216	-	cell division inhibitor Cdi	169.92	-0.138139	0.13601	-1.01565	0.309795	0.703064	NA	NA	NA
RVBD0096	PPE1	PPE family protein PPE1	22.0505	-0.138132	0.360062	-0.383634	0.70125	NA	NA	NA	Hit
RVBD2120c	-	integral membrane protein	164.764	-0.137922	0.138286	-0.997365	0.318588	0.708996	NA	NA	NA
RVBD1437	pgk	phosphoglycerate kinase Pgk	210.814	-0.137411	0.126325	-1.08776	0.276702	0.663822	NA	NA	NA
RVBD1044	-	hypothetical protein	16.4986	-0.137354	0.421115	-0.326167	0.744298	NA	NA	NA	NA
RVBD0688	-	oxidoreductase	172.195	-0.137256	0.135585	-1.01232	0.311384	0.704407	NA	NA	NA
RVBD1768	PE_PGRS31	PE-PGRS family protein PE_PGRS31	98.7017	-0.137192	0.173683	-0.789899	0.429587	0.790635	NA	NA	NA
RVBD0229c	-	toxin	52.7264	-0.13718	0.233788	-0.58677	0.557358	0.857418	NA	NA	NA
RVBD1684	-	hypothetical protein	26.5053	-0.137141	0.333919	-0.4107	0.681292	NA	NA	NA	NA
RVBD0668	rpoC	DNA-directed RNA polymerase RpoC	1144.38	-0.136978	0.0687775	-1.99161	0.0464142	0.270737	NA	NA	Hit
RVBD3254	-	hypothetical protein	218.11	-0.136813	0.124799	-1.09626	0.272965	0.660881	NA	NA	NA
RVBD0697	-	dehydrogenase	52.813	-0.136605	0.249699	-0.547078	0.584325	0.873597	NA	NA	NA
RVBD1060	-	hypothetical protein	169.498	-0.136502	0.138923	-0.982567	0.32582	0.716062	NA	NA	NA
RVBD0217c	lipW	esterase LipW	53.2677	-0.136082	0.244047	-0.557603	0.577116	0.87101	NA	NA	NA
RVBD3729	-	transferase	206.24	-0.136021	0.128012	-1.06256	0.28798	0.679788	NA	NA	NA
RVBD1932	tpx	thiol peroxidase Tpx	352.89	-0.135988	0.111412	-1.22059	0.222242	0.613687	NA	NA	NA
RVBD3826	fadD23	fatty-acid-AMP ligase FadD23	481.724	-0.135782	0.090074	-1.50745	0.131695	0.481109	NA	NA	Hit
RVBD2212	-	adenylate cyclase	115.169	-0.135689	0.164719	-0.823759	0.410077	0.778278	NA	NA	NA
RVBD0515	-	13E12 repeat family protein	385.904	-0.135647	0.110042	-1.23268	0.217693	0.607582	NA	NA	NA
RVBD3256c	-	hypothetical protein	76.9921	-0.135462	0.196332	-0.689966	0.490216	0.831717	NA	NA	Hit
RVBD1607	chaA	ionic transporter integral membrane protein ChaA	198.368	-0.135459	0.137317	-0.986473	0.323901	0.713461	NA	NA	NA
RVBD3062	ligB	ATP-dependent DNA ligase LigB	153.754	-0.134968	0.145571	-0.927162	0.353842	0.735365	NA	NA	NA
RVBD3066	-	transcriptional regulator DeoR-family	33.0683	-0.134564	0.29678	-0.453414	0.650251	0.897784	NA	NA	NA
RVBD3273	-	transmembrane carbonic anhydrase	544.026	-0.134519	0.0896861	-1.49989	0.133644	0.483803	NA	NA	NA
RVBD1511	gmdA	GDP-D-mannose dehydratase GmdA	236.97	-0.134509	0.120641	-1.11495	0.26487	0.65313	NA	NA	NA
RVBD0934	pstS1	periplasmic phosphate-binding lipoprotein PstS1	327.145	-0.133858	0.10841	-1.23474	0.216928	0.607569	NA	NA	NA
RVBD3387	-	transposase	19.4876	-0.133641	0.385021	-0.3471	0.728516	NA	NA	NA	NA
RVBD3901c	-	membrane protein	54.8042	-0.133617	0.235666	-0.566977	0.57073	0.866282	NA	NA	Hit
RVBD0616A	RVBD0616A	antitoxin VapB29	38.324	-0.133431	0.279791	-0.476898	0.633435	0.890405	NA	NA	NA
RVBD3373	echA18	enoyl-CoA hydratase EchA18	54.3269	-0.133038	0.236017	-0.563681	0.572971	0.867255	NA	NA	NA
RVBD2062c	cobN	cobalamin biosynthesis protein CobN	382.565	-0.132814	0.0994797	-1.33509	0.181847	0.557961	NA	NA	NA
RVBD3100c	smpB	SSRA-binding protein SmpB	87.2522	-0.132633	0.18326	-0.723738	0.469226	0.814911	NA	NA	NA
RVBD1847	-	hypothetical protein	169.774	-0.132626	0.141384	-0.93806	0.348214	0.72924	NA	NA	NA
RVBD1454c	qor	quinone reductase Qor	196.796	-0.132444	0.135098	-0.980359	0.326909	0.71656	NA	NA	NA
RVBD0693	pqqE	coenzyme PQQ synthesis protein E PqqE	501.884	-0.132416	0.0920294	-1.43884	0.150195	0.509889	NA	NA	NA
RVBD1186c	-	hypothetical protein	184.196	-0.13235	0.141779	-0.933496	0.350564	0.731607	NA	NA	NA
RVBD1649	pheS	phenylalanyl-tRNA synthetase alpha chain PheS	174.614	-0.132191	0.138605	-0.953721	0.340225	0.724642	NA	NA	NA
RVBD1375	-	hypothetical protein	208.251	-0.131633	0.127884	-1.02932	0.303329	0.696675	NA	NA	NA
RVBD1135c	PPE16	PPE family protein PPE16	54.0233	-0.131511	0.248093	-0.53009	0.59605	0.880846	NA	NA	NA
RVBD3307	deoD	purine nucleoside phosphorylase DeoD	183.887	-0.131278	0.133843	-0.980834	0.326674	0.716491	NA	NA	NA
RVBD2603c	-	hypothetical protein	289.347	-0.131086	0.115703	-1.13295	0.257235	0.647952	NA	NA	NA
RVBD3237c	-	TrkA domain-containing protein	79.9924	-0.130718	0.197169	-0.662978	0.507345	0.840753	NA	NA	NA
RVBD0851c	-	oxidoreductase	62.1452	-0.130716	0.227841	-0.573716	0.56616	0.863431	NA	NA	NA
RVBD3350c	PPE56	PPE family protein PPE56	329.574	-0.130655	0.11107	-1.17633	0.239463	0.627814	NA	NA	NA
RVBD1624c	-	membrane protein	94.7708	-0.130552	0.180049	-0.725095	0.468394	0.814267	NA	NA	NA
RVBD0117	oxyS	oxidative stress response regulatory protein OxyS	65.8497	-0.130527	0.216173	-0.60381	0.54597	0.85329	NA	NA	Hit
RVBD0461	-	transmembrane protein	176.179	-0.130379	0.144552	-0.901952	0.367083	0.745251	NA	NA	NA
RVBD1328	glgP	glycogen phosphorylase GlgP	420.722	-0.130182	0.0994319	-1.30926	0.190448	0.569315	NA	NA	NA
RVBD3796	-	hypothetical protein	176.431	-0.130135	0.133569	-0.974287	0.329914	0.719127	NA	NA	NA
RVBD2439c	proB	glutamate 5-kinase ProB	78.5224	-0.130019	0.203781	-0.638031	0.523454	0.845814	NA	NA	NA
RVBD2151c	ftsQ	cell division protein FtsQ	87.525	-0.129942	0.183542	-0.70797	0.478964	0.822714	NA	NA	NA
RVBD3595c	PE_PGRS59	PE-PGRS family protein PE_PGRS59	60.1009	-0.129763	0.248622	-0.521927	0.601721	0.883676	NA	NA	NA
RVBD2953	-	trans-acting enoyl reductase	364.473	-0.129601	0.100948	-1.28383	0.199201	0.586219	NA	NA	NA
RVBD3506	fadD17	fatty-acid-CoA synthetase FadD17	33.1415	-0.129322	0.307818	-0.420125	0.674394	0.906674	NA	NA	NA
RVBD2708c	-	hypothetical protein	217.948	-0.129149	0.128373	-1.00604	0.314394	0.707816	NA	NA	NA
RVBD3713	cobQ2	cobyric acid synthase CobQ2	67.1056	-0.129144	0.210436	-0.613698	0.539415	0.849573	NA	NA	NA
RVBD2471	aglA	alpha-glucosidase AglA	139.859	-0.128995	0.154184	-0.836635	0.402798	0.772597	NA	NA	NA
RVBD3800c	pks13	polyketide synthase Pks13	2920.79	-0.128834	0.0593912	-2.16925	0.0300635	0.207621	NA	NA	NA
RVBD1767	-	alkylhydroperoxidase AhpD family core domain-containing protein	17.5541	-0.128825	0.400442	-0.321708	0.747674	NA	NA	NA	NA
RVBD3440c	-	hypothetical protein	23.418	-0.128612	0.34781	-0.369777	0.711549	NA	NA	NA	NA
RVBD1098c	fumC	fumarase Fum	227.073	-0.128249	0.123767	-1.03621	0.300102	0.696048	NA	NA	NA
RVBD3814c	-	1-acylglycerol-3-phosphate O-acyltransferase	79.1699	-0.128226	0.198157	-0.647093	0.517572	0.844887	NA	NA	NA
RVBD3527	-	hypothetical protein	29.699	-0.128044	0.309333	-0.413936	0.678921	0.907886	NA	NA	NA
RVBD0200	-	transmembrane protein	121.237	-0.127931	0.16472	-0.776659	0.43736	0.793374	NA	NA	NA
RVBD3684	-	cysteine synthase A	220.752	-0.127909	0.130529	-0.979927	0.327122	0.716582	NA	NA	NA
RVBD2323c	-	hypothetical protein	33.1558	-0.127693	0.314135	-0.40649	0.684382	0.909504	NA	NA	NA
RVBD0213c	-	methyltransferase	147.112	-0.127685	0.155114	-0.823173	0.410409	0.778278	NA	NA	NA
RVBD0922	-	transposase	259.678	-0.127663	0.115641	-1.10396	0.269612	0.658534	NA	NA	NA
RVBD2401	-	hypothetical protein	108.554	-0.127561	0.190721	-0.668836	0.5036	0.839378	NA	NA	NA
RVBD0468	fadB2	3-hydroxybutyryl-CoA dehydrogenase FadB	223.831	-0.127542	0.12696	-1.00458	0.315099	0.707816	NA	NA	NA
RVBD3706c	-	proline rich protein	37.2659	-0.127445	0.278987	-0.456813	0.647805	0.89642	NA	NA	NA
RVBD0683	rpsG	30S ribosomal protein S7 RpsG	419.981	-0.127382	0.103581	-1.22978	0.218778	0.608534	NA	NA	NA
RVBD3288c	usfY	protein UsfY	76.9395	-0.127227	0.205644	-0.618677	0.536129	0.849573	NA	NA	NA
RVBD2623	TB31.7	universal stress protein	1397.78	-0.127188	0.0750181	-1.69543	0.0899938	0.39403	NA	NA	NA
RVBD2113	-	membrane protein	117.714	-0.12707	0.164505	-0.772438	0.439855	0.795617	NA	NA	NA
RVBD2144c	-	transmembrane protein	399.221	-0.126943	0.0989086	-1.28344	0.199338	0.586219	NA	NA	NA
RVBD2440c	obgE	GTP-binding protein Obg	187.562	-0.12683	0.131223	-0.966526	0.333781	0.719735	NA	NA	NA
RVBD1455	-	hypothetical protein	32.4426	-0.126753	0.299779	-0.422822	0.672425	0.906653	NA	NA	NA
RVBD2470	glbO	globin GlbO	91.1266	-0.126611	0.182013	-0.695616	0.486669	0.82769	NA	NA	NA
RVBD3829c	-	dehydrogenase	51.8435	-0.126499	0.243358	-0.519808	0.603197	0.884046	NA	NA	NA
RVBD3480c	-	diacylglycerol acyltransferase	702.757	-0.126373	0.0811658	-1.55698	0.119476	0.458793	NA	NA	NA
RVBD2787	-	alanine rich protein	224.649	-0.12634	0.129892	-0.972658	0.330723	0.719735	NA	NA	NA
RVBD2401A	-	membrane protein	29.7031	-0.126212	0.321374	-0.392725	0.694523	0.914377	NA	NA	NA
RVBD3408	-	toxin VapC47	273.234	-0.125774	0.115153	-1.09224	0.27473	0.66302	NA	NA	NA
RVBD2775	-	N-acetyltransferase	124.901	-0.125534	0.161138	-0.779046	0.435952	0.793374	NA	NA	NA
RVBD2617c	-	transmembrane protein	104.718	-0.125533	0.177456	-0.707406	0.479314	0.822714	NA	NA	NA
RVBD3839	-	hypothetical protein	58.5638	-0.125355	0.224043	-0.559512	0.575812	0.870012	NA	NA	NA
RVBD1322	-	hypothetical protein	185.938	-0.125145	0.139326	-0.898216	0.36907	0.746206	NA	NA	NA
RVBD0535	pnp	5'-methylthioadenosine phosphorylase Pnp	23.2608	-0.125038	0.356621	-0.350618	0.725875	NA	NA	NA	NA
RVBD3026c	-	1-acylglycerol-3-phosphate O-acyltransferase	30.6659	-0.124965	0.30388	-0.411233	0.680902	0.90856	NA	NA	NA
RVBD1510	-	membrane protein	117.741	-0.12489	0.182238	-0.685313	0.493146	0.834297	NA	NA	NA
RVBD0080	-	hypothetical protein	113.608	-0.124812	0.164991	-0.756478	0.449363	0.804159	NA	NA	NA
RVBD0136	cyp138	cytochrome P450 138 Cyp138	78.8954	-0.124754	0.193791	-0.643754	0.519735	0.844887	NA	NA	NA
RVBD0383c	-	secreted protein	358.6	-0.124652	0.0997011	-1.25026	0.211206	0.598507	NA	NA	NA
RVBD3232c	pvdS	polyphosphate kinase Ppk2	223.955	-0.124637	0.122298	-1.01913	0.308143	0.700476	NA	NA	Hit
RVBD0672	fadE8	acyl-CoA dehydrogenase FadE8	174.547	-0.124625	0.137198	-0.908358	0.363689	0.742744	NA	NA	NA
RVBD1701	xerD	tyrosine recombinase xerD	137.392	-0.124441	0.157412	-0.79054	0.429213	0.790635	NA	NA	NA
RVBD2448c	valS	valyl-tRNA synthase ValS	288.069	-0.124221	0.110045	-1.12882	0.258972	0.650655	NA	NA	NA
RVBD1850	ureC	urease alpha subunit UreC	82.7905	-0.124179	0.197654	-0.628263	0.529832	0.846461	NA	NA	NA
RVBD3643	-	hypothetical protein	13.7471	-0.123864	0.486688	-0.254503	0.799107	NA	NA	NA	NA
RVBD1416	ribH	riboflavin synthase beta chain RibH	60.4812	-0.123701	0.22434	-0.551401	0.581359	0.87249	NA	NA	NA
RVBD2568c	-	hypothetical protein	120.349	-0.123679	0.163452	-0.756667	0.449249	0.804159	NA	NA	NA
RVBD2068c	blaC	beta-lactamase BlaC	177.495	-0.123661	0.13325	-0.928041	0.353386	0.735319	NA	NA	NA
RVBD2306B	-	membrane protein	40.7456	-0.123569	0.294641	-0.41939	0.674931	0.906674	NA	NA	NA
RVBD3654c	-	helicase/secretion neighborhood TadE-like protein	22.2452	-0.123502	0.358321	-0.344667	0.730345	NA	NA	NA	NA
RVBD2624c	-	universal stress protein	832.97	-0.123451	0.16163	-0.763785	0.444995	0.801219	NA	NA	NA
RVBD3146	nuoB	NADH dehydrogenase subunit B NuoB	215.482	-0.123424	0.124915	-0.988066	0.32312	0.712909	NA	NA	NA
RVBD3401	-	trehalose-6P phosphatase	291.51	-0.123112	0.11118	-1.10732	0.268154	0.656707	NA	NA	NA
RVBD3451	cut3	cutinase Cut3	101.104	-0.122469	0.177244	-0.690965	0.489588	0.831051	NA	NA	NA
RVBD0114	gmhB	d-alpha,beta-d-heptose-1,7-biphosphate phosphatase GmhB	69.804	-0.122274	0.205084	-0.596215	0.551031	0.855577	NA	NA	NA
RVBD2638	-	anti-anti-sigma factor	91.3953	-0.122216	0.186287	-0.656063	0.511784	0.844887	NA	NA	Hit
RVBD3390	lpqD	lipoprotein LpqD	413.438	-0.122114	0.0966157	-1.26391	0.206262	0.592268	NA	NA	NA
RVBD2607	pdxH	pyridoxamine 5'-phosphate oxidase PdxH	56.0343	-0.122025	0.229494	-0.531715	0.594924	0.879651	NA	NA	NA
RVBD2538c	aroB	3-dehydroquinate synthase AroB	113.652	-0.121993	0.163736	-0.745059	0.456236	0.806238	NA	NA	NA
RVBD3501c	yrbE4A	ABC transporter permease YrbE4A	99.3365	-0.121892	0.173233	-0.70363	0.481663	0.82434	NA	NA	NA
RVBD1048c	-	hypothetical protein	64.9868	-0.121782	0.215929	-0.563991	0.57276	0.867255	NA	NA	NA
RVBD3462c	infA	translation initiation factor IF-1 InfA	488.932	-0.121439	0.0898416	-1.3517	0.176471	0.552588	NA	NA	NA
RVBD2569c	-	hypothetical protein	75.481	-0.121128	0.203109	-0.596367	0.55093	0.855577	NA	NA	NA
RVBD0990c	-	hypothetical protein	51.9495	-0.120918	0.241116	-0.501494	0.616023	0.887953	NA	NA	NA
RVBD2190Ac	RVBD2190Ac	hypothetical protein	25.0252	-0.120713	0.359639	-0.33565	0.737135	NA	NA	NA	NA
RVBD0567	-	methyltransferase	311.265	-0.120616	0.105303	-1.14541	0.252039	0.641933	NA	NA	NA
RVBD1369c	-	transposase	38.7053	-0.120557	0.281979	-0.42754	0.668986	0.906014	NA	NA	NA
RVBD1556	-	regulatory protein	48.1852	-0.120222	0.25495	-0.47155	0.637248	0.890986	NA	NA	NA
RVBD3058c	-	transcriptional regulator TetR-family	320.726	-0.119799	0.109445	-1.0946	0.273691	0.661767	NA	NA	Hit
RVBD2968c	-	integral membrane protein	103.283	-0.119692	0.174907	-0.684318	0.493774	0.834297	NA	NA	NA
RVBD2363	amiA2	amidase AmiA2	179.776	-0.119306	0.135272	-0.881969	0.377793	0.754768	NA	NA	NA
RVBD3832c	-	hypothetical protein	49.3714	-0.119298	0.24795	-0.481136	0.63042	0.890405	NA	NA	NA
RVBD0931c	pknD	transmembrane serine/threonine-protein kinase D PknD	815.911	-0.119206	0.0770169	-1.54779	0.121674	0.464196	NA	NA	NA
RVBD3479	-	transmembrane protein	803.335	-0.119123	0.0775215	-1.53664	0.124382	0.46817	NA	NA	NA
RVBD0635	-	(3R)-hydroxyacyl-ACP dehydratase subunit HadA	539.033	-0.118974	0.0866436	-1.37314	0.16971	0.543965	NA	NA	NA
RVBD1872c	lldD2	l-lactate dehydrogenase LldD2	5199.91	-0.118694	0.0563966	-2.10463	0.0353237	0.231275	NA	NA	NA
RVBD1808	PPE32	PPE family protein PPE32	140.758	-0.118331	0.148801	-0.79523	0.42648	0.789636	NA	NA	NA
RVBD1051c	-	hypothetical protein	5.23145	-0.118133	0.764921	-0.154438	0.877264	NA	NA	NA	NA
RVBD2368c	phoH1	PhoH family protein PhoH1	534.116	-0.117976	0.111689	-1.05629	0.290836	0.683785	NA	NA	NA
RVBD0977	PE_PGRS16	PE-PGRS family protein PE_PGRS16	212.816	-0.117951	0.138835	-0.849579	0.395559	0.766573	NA	NA	NA
RVBD0780	hemH	phosphoribosylaminoimidazole-succinocarboxamide synthase PurC	108.879	-0.117841	0.167452	-0.703732	0.4816	0.82434	NA	NA	NA
RVBD0899	ompA	outer membrane protein A OmpA	129.771	-0.117808	0.15797	-0.745761	0.455812	0.805892	NA	NA	NA
RVBD3620c	esxW	ESAT-6 like protein EsxW	47.4185	-0.117714	0.251719	-0.467642	0.64004	0.892415	NA	NA	NA
RVBD2348c	-	hypothetical protein	775.696	-0.117562	0.0844468	-1.39214	0.16388	0.531655	NA	NA	NA
RVBD1473A	-	transcriptional regulator	37.0712	-0.11732	0.300724	-0.390124	0.696445	0.914381	NA	NA	NA
RVBD0245	-	oxidoreductase	121.358	-0.117123	0.160866	-0.728077	0.466567	0.812236	NA	NA	Hit
RVBD0517	-	membrane acyltransferase	259.384	-0.116967	0.119622	-0.977801	0.328173	0.717508	NA	NA	NA
RVBD3285	accA3	acetyl-/propionyl-coenzyme A carboxylase AccA3	961.853	-0.116889	0.0708077	-1.65079	0.0987805	0.413182	NA	NA	NA
RVBD3157	nuoM	NADH dehydrogenase subunit M NuoK	351.339	-0.116677	0.104885	-1.11243	0.265953	0.65313	NA	NA	NA
RVBD0880	-	transcriptional regulator MarR-family	45.0437	-0.116197	0.25354	-0.458299	0.646738	0.895538	NA	NA	NA
RVBD0882	-	transmembrane protein	47.4232	-0.116036	0.260039	-0.446227	0.655434	0.900165	NA	NA	NA
RVBD0753c	mmsA	methylmalonate-semialdehyde dehydrogenase MmsA	83.0102	-0.115813	0.188429	-0.614624	0.538803	0.849573	NA	NA	NA
RVBD3455c	truA	tRNA pseudouridine synthase A TruA	119.531	-0.115722	0.161703	-0.715643	0.474212	0.819824	NA	NA	NA
RVBD3725	-	oxidoreductase	390.324	-0.1157	0.100456	-1.15175	0.249424	0.638687	NA	NA	NA
RVBD3098A	RVBD3098A	antitoxin	93.0547	-0.115459	0.184882	-0.624499	0.5323	0.84731	NA	NA	NA
RVBD0335c	PE6	PE family protein PE6	57.2371	-0.115077	0.23712	-0.48531	0.627457	0.890405	NA	NA	NA
RVBD2020c	-	hypothetical protein	70.2566	-0.114027	0.21803	-0.522989	0.600982	0.883244	NA	NA	NA
RVBD3264c	manB	mannose-1-phosphate guanylyltransferase ManB	265.697	-0.113999	0.118738	-0.960089	0.33701	0.721263	NA	NA	NA
RVBD2258c	-	transcriptional regulator	272.009	-0.11362	0.114312	-0.993946	0.320249	0.710819	NA	NA	NA
RVBD2714	-	alanine and leucine rich protein	304.987	-0.113437	0.109992	-1.03132	0.30239	0.696562	NA	NA	NA
RVBD3308	pmmB	phosphomannomutase PmmB	91.6729	-0.11329	0.180491	-0.627677	0.530215	0.846461	NA	NA	NA
RVBD1615	-	membrane protein	105.982	-0.113268	0.170563	-0.664079	0.50664	0.840589	NA	NA	NA
RVBD3624c	hpt	hypoxanthine-guanine phosphoribosyltransferase Hpt	239.303	-0.112881	0.117726	-0.958841	0.337639	0.721263	NA	NA	NA
RVBD2219A	-	membrane protein	95.6005	-0.112835	0.178288	-0.632879	0.526812	0.846461	NA	NA	Hit
RVBD0511	hemD	uroporphyrin-III C-methyltransferase HemD	306.463	-0.112768	0.113505	-0.993507	0.320463	0.710819	NA	NA	NA
RVBD0890c	-	transcriptional regulator LuxR-family	216.664	-0.112739	0.128504	-0.877317	0.380315	0.755122	NA	NA	NA
RVBD0792c	-	transcriptional regulator GntR-family	85.5591	-0.112739	0.194369	-0.580026	0.561897	0.861573	NA	NA	NA
RVBD2946c	pks1	polyketide synthase Pks1	324.16	-0.11263	0.109516	-1.02843	0.303746	0.696675	NA	NA	NA
RVBD2002	fabG3	3-alpha-(or 20-beta)-hydroxysteroid dehydrogenase FabG3	110.762	-0.112627	0.167484	-0.672465	0.501288	0.838799	NA	NA	NA
RVBD2630	-	hypothetical protein	102.85	-0.112614	0.173461	-0.649217	0.516198	0.844887	NA	NA	NA
RVBD1827	cfp17	FHA domain-containing protein GarA	589.019	-0.11243	0.0873794	-1.28669	0.198202	0.584696	NA	NA	NA
RVBD0723	rplO	50S ribosomal protein L15 RplO	361.493	-0.112246	0.100897	-1.11249	0.265927	0.65313	NA	NA	NA
RVBD2498c	citE	citrate (Pro-3S)-lyase beta subunit CitE	41.2293	-0.112228	0.267901	-0.418914	0.675279	0.906676	NA	NA	NA
RVBD0651	rplJ	50S ribosomal protein L10 RplJ	112.143	-0.11211	0.164786	-0.680336	0.496292	0.8352	NA	NA	NA
RVBD3784	-	dTDP-glucose 4,6-dehydratase	235.739	-0.111619	0.143258	-0.77915	0.435891	0.793374	NA	NA	NA
RVBD1543	-	fatty-acyl-CoA reductase	217.322	-0.111257	0.125323	-0.887766	0.374667	0.751936	NA	NA	NA
RVBD0246	-	integral membrane protein	318.164	-0.111097	0.130492	-0.851374	0.394562	0.765379	NA	NA	NA
RVBD1453	-	transcriptional activator	154.798	-0.110854	0.150724	-0.735474	0.462051	0.810736	NA	NA	NA
RVBD0528	-	cytochrome C biogenesis protein	148.813	-0.110464	0.14675	-0.752736	0.451609	0.80532	NA	NA	NA
RVBD0359	-	integral membrane protein	61.921	-0.110459	0.21932	-0.503641	0.614514	0.887553	NA	NA	NA
RVBD2884	-	transcriptional regulator	143.074	-0.110399	0.147209	-0.749949	0.453286	0.805892	NA	NA	NA
RVBD1412	ribC	riboflavin synthase alpha chain RibC	60.0729	-0.110131	0.221793	-0.496549	0.619507	0.888354	NA	NA	NA
RVBD2402	-	hypothetical protein	244.73	-0.110053	0.124982	-0.880552	0.37856	0.754768	NA	NA	NA
RVBD2381c	mbtD	mycobactin polyketide synthetase MbtD	121.137	-0.109745	0.163274	-0.67215	0.501488	0.838799	NA	NA	NA
RVBD2232	-	protein tyrosine kinase transcriptional regulator PtkA	126.649	-0.109654	0.167965	-0.652839	0.51386	0.844887	NA	NA	NA
RVBD2396	PE_PGRS41	PE-PGRS family protein PE_PGRS41	379.265	-0.109587	0.0989475	-1.10752	0.268068	0.656707	NA	NA	NA
RVBD0593	lprL	MCE-family lipoprotein LprL	118.04	-0.109327	0.177924	-0.614463	0.53891	0.849573	NA	NA	NA
RVBD1621c	cydD	thiol reductant ABC exporter subunit CydD	394.694	-0.108997	0.0969491	-1.12427	0.260897	0.652686	NA	NA	NA
RVBD0262c	aac	aminoglycoside 2'-N-acetyltransferase Aac	35.9879	-0.108774	0.282712	-0.384754	0.70042	0.917146	NA	NA	NA
RVBD1620c	cydC	thiol reductant ABC exporter subunit CydC	454.399	-0.108553	0.0924883	-1.17369	0.240518	0.628562	NA	NA	NA
RVBD2387	-	hypothetical protein	165.566	-0.108476	0.142195	-0.762867	0.445543	0.801421	NA	NA	NA
RVBD3404c	-	hypothetical protein	175.509	-0.108196	0.135145	-0.800593	0.423368	0.787245	NA	NA	NA
RVBD0402c	mmpL1	transmembrane transporter MmpL1	360.963	-0.108154	0.114916	-0.941157	0.346624	0.727856	NA	NA	Hit
RVBD2935	ppsE	phenolpthiocerol synthesis type-I polyketide synthase PpsE	335.808	-0.107955	0.102086	-1.05749	0.290288	0.683204	NA	NA	NA
RVBD0985c	mscL	large-conductance mechanosensitive channel MscL	224.142	-0.10793	0.127536	-0.846272	0.397401	0.767556	NA	NA	NA
RVBD1752	-	hypothetical protein	45.2946	-0.107879	0.25226	-0.427649	0.668906	0.906014	NA	NA	NA
RVBD0514	-	transmembrane protein	47.4435	-0.107781	0.248283	-0.434106	0.664211	0.905639	NA	NA	NA
RVBD2330c	lppP	lipoprotein LppP	25.423	-0.10773	0.346122	-0.311249	0.755611	NA	NA	NA	NA
RVBD0240	-	toxin VapC24	34.2155	-0.107287	0.312198	-0.343652	0.731108	0.928542	NA	NA	NA
RVBD3696c	glpK	glycerol kinase GlpK	134.299	-0.10721	0.170035	-0.63052	0.528354	0.846461	NA	NA	NA
RVBD1915	aceAa	isocitrate lyase AceAa	305.694	-0.107169	0.106768	-1.00375	0.315499	0.707816	NA	NA	NA
RVBD0347	-	membrane protein	95.4825	-0.107109	0.190198	-0.563144	0.573337	0.867255	NA	NA	NA
RVBD6043	tRNA-Ser	tRNA-Ser	98.5987	-0.106907	0.174768	-0.611708	0.540731	0.850374	NA	NA	NA
RVBD2565	-	hypothetical protein	164.781	-0.106842	0.151308	-0.70612	0.480113	0.823285	NA	NA	NA
RVBD1518	-	hypothetical protein	16.2442	-0.10676	0.424158	-0.251698	0.801274	NA	NA	NA	NA
RVBD1372	-	hypothetical protein	34.0799	-0.106753	0.291031	-0.366808	0.713762	0.920335	NA	NA	NA
RVBD2835c	ugpA	sn-glycerol-3-phosphate transport ABC transporter integral membrane protein UgpA	15.1538	-0.106357	0.435556	-0.244185	0.807087	NA	NA	NA	NA
RVBD2391	nirA	ferredoxin-dependent sulfite reductase SirA	1321.02	-0.106329	0.0683798	-1.55498	0.11995	0.460072	NA	NA	NA
RVBD0233	nrdB	ribonucleoside-diphosphate reductase NrdB	175.172	-0.106222	0.138958	-0.764421	0.444616	0.801219	NA	NA	NA
RVBD1984c	cfp21	cutinase CFP21	200.846	-0.106126	0.128639	-0.824989	0.409378	0.778278	NA	NA	NA
RVBD3080c	pknK	serine/threonine-protein kinase transcriptional regulator PknK	115.16	-0.106105	0.166729	-0.636395	0.524519	0.845991	NA	NA	NA
RVBD3007c	-	oxidoreductase	166.759	-0.106065	0.156993	-0.675602	0.499293	0.838077	NA	NA	NA
RVBD0924c	mntH	divalent cation-transport integral membrane protein MntH	59.2861	-0.106018	0.224117	-0.473047	0.636179	0.890986	NA	NA	NA
RVBD1394c	cyp132	cytochrome P450 132 Cyp132	126.653	-0.105666	0.154685	-0.683104	0.494541	0.834575	NA	NA	NA
RVBD2376c	cfp2	antigen CFP2	597.345	-0.105618	0.0870749	-1.21296	0.225145	0.614157	NA	NA	NA
RVBD1357c	-	hypothetical protein	67.0156	-0.105164	0.21535	-0.488339	0.62531	0.890405	NA	NA	NA
RVBD3836	-	hypothetical protein	40.1343	-0.105147	0.273513	-0.384431	0.700659	0.917146	NA	NA	NA
RVBD2358	-	transcriptional regulator SmtB	91.0932	-0.104988	0.187137	-0.561021	0.574783	0.86907	NA	NA	NA
RVBD0306	-	cob(II)yrinic acid a,c-diamide reductase	29.7001	-0.104947	0.314402	-0.333798	0.738532	0.931974	NA	NA	Hit
RVBD2027c	-	two-component system sensor histidine kinase DosT	95.0828	-0.104798	0.191318	-0.547769	0.58385	0.873597	NA	NA	NA
RVBD1611	trpC	indole-3-glycerol phosphate synthase TrpC	1006.43	-0.104696	0.0808803	-1.29445	0.195509	0.579305	NA	NA	NA
RVBD2354	-	transposase	9.9892	-0.104554	0.534418	-0.19564	0.844892	NA	NA	NA	NA
RVBD3216	-	hypothetical protein	94.4874	-0.104515	0.183553	-0.5694	0.569084	0.8649	NA	NA	NA
RVBD2417c	-	DegV family EDD domain-containing protein	117.482	-0.104488	0.183295	-0.570053	0.568642	0.8646	NA	NA	Hit
RVBD1755c	plcD	phospholipase C4 PlcD	14.0863	-0.104324	0.445781	-0.234025	0.814965	NA	NA	NA	NA
RVBD1885c	-	chorismate mutase	112.868	-0.104302	0.165685	-0.629521	0.529008	0.846461	NA	NA	NA
RVBD1520	-	sugar transferase	176.097	-0.104099	0.142716	-0.729413	0.465749	0.812236	NA	NA	NA
RVBD3152	nuoH	NADH dehydrogenase subunit H NuoH	260.055	-0.104079	0.113343	-0.918263	0.358481	0.739813	NA	NA	NA
RVBD1928c	-	oxidoreductase	150.782	-0.103441	0.15757	-0.656473	0.51152	0.844887	NA	NA	NA
RVBD0648	-	alpha-mannosidase	36.1455	-0.10344	0.283244	-0.365196	0.714965	0.920844	NA	NA	NA
RVBD0088	-	polyketide cyclase/dehydrase	175.81	-0.103199	0.1414	-0.729841	0.465488	0.812236	NA	NA	NA
RVBD1335	-	sulfur carrier protein CysO	81.7979	-0.102912	0.201284	-0.511277	0.609157	0.886215	NA	NA	NA
RVBD2830c	-	antitoxin VapB22	43.0284	-0.102841	0.260608	-0.394621	0.693123	0.914377	NA	NA	NA
RVBD3547	-	deazaflavin-dependent nitroreductase Ddn	203.473	-0.102375	0.129468	-0.790736	0.429098	0.790635	NA	NA	Hit
RVBD0193c	-	hypothetical protein	124.468	-0.102095	0.159495	-0.640117	0.522096	0.845173	NA	NA	NA
RVBD0500B	-	hypothetical protein	852.116	-0.101904	0.0810819	-1.2568	0.208827	0.596949	NA	NA	NA
RVBD3763	lpqH	lipoprotein LpqH	1171.37	-0.101699	0.0677637	-1.50078	0.133411	0.483803	NA	NA	NA
RVBD0497	-	transmembrane protein	258.25	-0.101622	0.114722	-0.885809	0.375721	0.753005	NA	NA	NA
RVBD1902c	nanT	sialic acid-transport integral membrane protein NanT	322.044	-0.101481	0.12487	-0.812692	0.416395	0.780516	NA	NA	NA
RVBD3425	PPE57	PPE family protein PPE57	61.3395	-0.101443	0.225287	-0.450284	0.652505	0.898887	NA	NA	NA
RVBD0754	PE_PGRS11	PE-PGRS family protein PE_PGRS11	28.2711	-0.101416	0.330114	-0.307216	0.758679	0.935492	NA	NA	NA
RVBD2036	-	hypothetical protein	55.5846	-0.101292	0.250549	-0.404282	0.686005	0.91046	NA	NA	NA
RVBD3289c	-	transmembrane protein	33.7356	-0.101237	0.301898	-0.335334	0.737373	0.931974	NA	NA	NA
RVBD1648	-	transmembrane protein	83.6831	-0.101174	0.192536	-0.525478	0.599251	0.882988	NA	NA	NA
RVBD1348	-	iron-regulated transporter IrtA	192.97	-0.100394	0.129301	-0.776437	0.437491	0.793374	NA	NA	NA
RVBD1892	-	membrane protein	75.9741	-0.0999655	0.210431	-0.475052	0.63475	0.890405	NA	NA	NA
RVBD2080	lppJ	lipoprotein LppJ	437.579	-0.0998938	0.120854	-0.826568	0.408482	0.778278	NA	NA	NA
RVBD1430	PE16	PE family protein PE16	173.225	-0.0996986	0.137677	-0.72415	0.468974	0.814874	NA	NA	NA
RVBD2503c	scoB	succinyl-CoA:3-ketoacid-CoA transferase beta subunit ScoB	50.1654	-0.0995527	0.242345	-0.410789	0.681227	0.90856	NA	NA	NA
RVBD0667	rpoB	DNA-directed RNA polymerase RpoB	2196.84	-0.0993697	0.0586057	-1.69556	0.0899684	0.39403	NA	NA	NA
RVBD3341	metX	homoserine O-acetyltransferase MetA	108.797	-0.0993335	0.166541	-0.596452	0.550874	0.855577	NA	NA	NA
RVBD2889c	tsf	elongation factor Tsf	191.432	-0.0990084	0.132724	-0.745972	0.455684	0.805892	NA	NA	NA
RVBD1445c	devB	6-phosphogluconolactonase DevB (6PGL)	69.3337	-0.0984197	0.212014	-0.464213	0.642495	0.893367	NA	NA	NA
RVBD2715	-	hydrolase	397.132	-0.098364	0.0971276	-1.01273	0.311189	0.704407	NA	NA	NA
RVBD3469c	mhpE	4-hydroxy-2-oxovalerate aldolase MhpE	16.193	-0.0983098	0.419286	-0.23447	0.81462	NA	NA	NA	NA
RVBD3018Bc	RVBD3018Bc	PE family protein PE27A	2.17024	-0.0979857	1.14632	-0.0854786	0.931881	NA	NA	NA	NA
RVBD1398c	-	antitoxin VapB10	1964.91	-0.0977655	0.0670066	-1.45904	0.144553	0.499366	NA	NA	NA
RVBD2908c	-	hypothetical protein	62.8802	-0.0976779	0.220297	-0.443391	0.657483	0.902473	NA	NA	NA
RVBD1053c	-	hypothetical protein	80.6705	-0.097612	0.218554	-0.446627	0.655145	0.900165	NA	NA	NA
RVBD3782	-	UDP-galactofuranosyl transferase GlfT1	277.61	-0.0973837	0.111132	-0.87629	0.380873	0.755122	NA	NA	NA
RVBD3574	-	transcriptional regulator KstR	52.2208	-0.0972317	0.254387	-0.38222	0.702298	0.917743	NA	NA	NA
RVBD3148	nuoD	NADH dehydrogenase subunit D NuoD	589.332	-0.0968528	0.0884992	-1.09439	0.273783	0.661767	NA	NA	NA
RVBD0043c	-	transcriptional regulator GntR-family	105.907	-0.0967802	0.169068	-0.572435	0.567028	0.863723	NA	NA	NA
RVBD2986c	hupB	DNA-binding protein HupB	726.973	-0.0965491	0.0861888	-1.12021	0.262626	0.652775	NA	NA	NA
RVBD1492	mutA	methylmalonyl-CoA mutase small subunit MutA	71.5669	-0.0964232	0.207217	-0.465324	0.6417	0.892613	NA	NA	NA
RVBD2796c	lppV	lipoprotein LppV	34.3916	-0.0959809	0.301522	-0.318322	0.750241	0.934227	NA	NA	NA
RVBD0265c	-	iron complex transporter substrate-binding protein	125.817	-0.0958744	0.157383	-0.609179	0.542406	0.851225	NA	NA	NA
RVBD1318c	-	adenylate cyclase	113.146	-0.0957835	0.167999	-0.570144	0.56858	0.8646	NA	NA	NA
RVBD1913	-	hypothetical protein	70.9703	-0.0956663	0.204012	-0.468926	0.639122	0.89184	NA	NA	NA
RVBD0822c	-	hypothetical protein	276.682	-0.0954928	0.111334	-0.857711	0.391052	0.762608	NA	NA	NA
RVBD0904c	accD3	acetyl-CoA carboxylase carboxyl transferase AccD3	74.0927	-0.0950865	0.222023	-0.428273	0.668452	0.906014	NA	NA	NA
RVBD0272c	-	hypothetical protein	123.812	-0.0949684	0.160414	-0.592022	0.553836	0.85648	NA	NA	NA
RVBD1830	-	hypothetical protein	506.015	-0.0947673	0.0888455	-1.06665	0.286129	0.676775	NA	NA	Hit
RVBD0512	hemB	delta-aminolevulinic acid dehydratase HemB	137.877	-0.0945864	0.158975	-0.594978	0.551858	0.855577	NA	NA	NA
RVBD2187	fadD15	long-chain-fatty-acid-CoA ligase FadD15	344.814	-0.0944104	0.105883	-0.891649	0.372581	0.749623	NA	NA	NA
RVBD2577	-	hypothetical protein	61.4617	-0.094206	0.220386	-0.427459	0.669045	0.906014	NA	NA	NA
RVBD2360c	-	hypothetical protein	68.6533	-0.0941468	0.206424	-0.456086	0.648328	0.896532	NA	NA	NA
RVBD2040c	-	sugar-transport ABC transporter permease	42.1723	-0.0939761	0.26836	-0.350187	0.726199	0.92652	NA	NA	NA
RVBD2542	-	hypothetical protein	194.788	-0.0937681	0.133092	-0.704534	0.4811	0.824176	NA	NA	NA
RVBD2340c	PE_PGRS39	PE-PGRS family protein PE_PGRS39	186.356	-0.093583	0.133765	-0.699605	0.484174	0.825036	NA	NA	NA
RVBD1871c	-	deazaflavin-dependent nitroreductase	2111.75	-0.093345	0.0643442	-1.45071	0.14686	0.503661	NA	NA	NA
RVBD3014c	ligA	DNA ligase LigA	110.46	-0.0932349	0.167373	-0.557048	0.577495	0.87101	NA	NA	NA
RVBD1823	-	hypothetical protein	115.399	-0.0932283	0.162229	-0.574672	0.565513	0.863431	NA	NA	NA
RVBD2517c	-	hypothetical protein	67.0244	-0.0930897	0.212685	-0.437689	0.661612	0.904271	NA	NA	Hit
RVBD2463	lipP	esterase/lipase LipP	81.5389	-0.0930552	0.22443	-0.414628	0.678414	0.907886	NA	NA	Hit
RVBD3733c	-	hypothetical protein	73.7192	-0.0930109	0.201983	-0.460488	0.645166	0.895317	NA	NA	NA
RVBD3827c	-	transposase	211.95	-0.0929128	0.125429	-0.740762	0.458838	0.808811	NA	NA	NA
RVBD3777	-	oxidoreductase	312.243	-0.0928759	0.109575	-0.847603	0.396659	0.767019	NA	NA	Hit
RVBD0798c	cfp29	antigen Cfp29	124.422	-0.0927263	0.162222	-0.571602	0.567592	0.864121	NA	NA	NA
RVBD3888c	-	membrane protein	172.351	-0.0926562	0.140024	-0.661719	0.508151	0.841333	NA	NA	Hit
RVBD3043c	ctaD	cytochrome C oxidase polypeptide I CtaD	1345.16	-0.0925583	0.0678389	-1.36438	0.172447	0.548163	NA	NA	NA
RVBD1263	amiB2	amidase AmiB2	49.4968	-0.0922721	0.244022	-0.37813	0.705334	0.917794	NA	NA	NA
RVBD2991	-	hypothetical protein	52.2974	-0.0918092	0.235249	-0.390265	0.696341	0.914381	NA	NA	NA
RVBD1692	-	HAD hydrolase, family IIA	61.0894	-0.091752	0.225407	-0.407051	0.683971	0.909504	NA	NA	NA
RVBD3880c	-	ESX-1 secretion-associated protein EspL	90.203	-0.0916414	0.183406	-0.499665	0.617311	0.887953	NA	NA	NA
RVBD2966c	-	methyltransferase	32.6131	-0.091637	0.305467	-0.29999	0.764185	0.937303	NA	NA	NA
RVBD0846c	-	oxidoreductase	79.3657	-0.091576	0.199321	-0.459439	0.645919	0.895538	NA	NA	NA
RVBD1260	-	oxidoreductase	234.17	-0.0915461	0.120864	-0.757433	0.44879	0.804159	NA	NA	NA
RVBD2235	-	transmembrane protein	62.7723	-0.0915228	0.217226	-0.421325	0.673518	0.906653	NA	NA	NA
RVBD1376	-	hypothetical protein	110.15	-0.0914723	0.176098	-0.51944	0.603454	0.884046	NA	NA	NA
RVBD3340	metC	O-acetylhomoserine sulfhydrylase MetC	148.179	-0.0913713	0.145695	-0.62714	0.530567	0.846461	NA	NA	NA
RVBD3628	ppa	inorganic pyrophosphatase Ppa	241.294	-0.0912501	0.117798	-0.77463	0.438558	0.794495	NA	NA	NA
RVBD2127	ansP1	l-asparagine permease AnsP1	635.98	-0.0911449	0.0862091	-1.05725	0.290396	0.683204	NA	NA	NA
RVBD3510c	-	hypothetical protein	80.7161	-0.0910522	0.191847	-0.474608	0.635066	0.890405	NA	NA	NA
RVBD3218	-	hypothetical protein	121.071	-0.0909671	0.166409	-0.546648	0.58462	0.873597	NA	NA	NA
RVBD0720	rplR	50S ribosomal protein L18 RplR	135.701	-0.090828	0.152421	-0.595901	0.551241	0.855577	NA	NA	NA
RVBD1286	cysN	bifunctional enzyme CysN/CysC	180.169	-0.0906054	0.13499	-0.6712	0.502093	0.838799	NA	NA	NA
RVBD3621c	PPE65	PPE family protein PPE65	18.9387	-0.0905032	0.395973	-0.228559	0.819212	NA	NA	NA	NA
RVBD1732c	-	hypothetical protein	102.89	-0.090503	0.170134	-0.531951	0.59476	0.879651	NA	NA	NA
RVBD0764c	cyp51	cytochrome P450 51 Cyp51	111.163	-0.0902401	0.165166	-0.546362	0.584817	0.873597	NA	NA	NA
RVBD2001	-	hypothetical protein	79.7078	-0.0900556	0.2036	-0.442316	0.658261	0.902599	NA	NA	NA
RVBD1264	-	adenylate cyclase	362.14	-0.0898846	0.115674	-0.777049	0.43713	0.793374	NA	NA	NA
RVBD0249c	-	succinate dehydrogenase [membrane anchor subunit]	521.141	-0.0898648	0.0917831	-0.9791	0.327531	0.717032	NA	NA	NA
RVBD1145	mmpL13a	transmembrane transporter MmpL13a	60.7112	-0.0898407	0.225207	-0.398925	0.689948	0.912413	NA	NA	NA
RVBD0057	-	hypothetical protein	270.969	-0.0896939	0.113333	-0.791421	0.428698	0.790635	NA	NA	NA
RVBD3415c	-	hypothetical protein	22.3014	-0.0896188	0.374422	-0.239353	0.810832	NA	NA	NA	Hit
RVBD2882c	frr	ribosome recycling factor Frr	416.437	-0.0894806	0.0946167	-0.945717	0.344293	0.725658	NA	NA	NA
RVBD3320c	-	toxin VapC44	94.6364	-0.0894115	0.178459	-0.501019	0.616358	0.887953	NA	NA	NA
RVBD1638	uvrA	excinuclease ABC UvrA	515.708	-0.0892642	0.087139	-1.02439	0.305651	0.698355	NA	NA	NA
RVBD0064A	RVBD0064A	antitoxin VapB1	13.927	-0.0891581	0.456309	-0.19539	0.845088	NA	NA	NA	NA
RVBD2521	bcp	bacterioferritin comigratory protein Bcp	66.0334	-0.0886381	0.218126	-0.406362	0.684476	0.909504	NA	NA	NA
RVBD1904	-	anti-anti-sigma factor	500.329	-0.0885727	0.0880229	-1.00625	0.314297	0.707816	NA	NA	NA
RVBD2476c	gdh	NAD-dependent glutamate dehydrogenase Gdh	1250.06	-0.0885056	0.0699658	-1.26498	0.205877	0.592266	NA	NA	NA
RVBD2501c	accA1	acetyl-/propionyl-coenzyme A carboxylase alpha chain alpha subunit AccA1	107.327	-0.0885032	0.173402	-0.510392	0.609777	0.886215	NA	NA	NA
RVBD1643	rplT	50S ribosomal protein L20 RplT	205.764	-0.0884614	0.129247	-0.684439	0.493698	0.834297	NA	NA	NA
RVBD1253	deaD	cold shock DeaD-box protein A DeaD	334.83	-0.0883966	0.108154	-0.817323	0.413744	0.778575	NA	NA	NA
RVBD3496c	mce4D	MCE-family protein Mce4D	184.449	-0.0883957	0.142984	-0.618222	0.536429	0.849573	NA	NA	NA
RVBD1368	lprF	lipoprotein LprF	114.143	-0.088302	0.166101	-0.531616	0.594992	0.879651	NA	NA	NA
RVBD3498c	mce4B	MCE-family protein Mce4B	187.28	-0.0883006	0.135169	-0.653262	0.513587	0.844887	NA	NA	NA
RVBD0979A	rpmF	50S ribosomal protein L32 RpmF	294.892	-0.088006	0.107709	-0.817073	0.413887	0.778575	NA	NA	NA
RVBD3658c	-	transmembrane protein	68.8409	-0.0879661	0.214653	-0.409805	0.681949	0.909179	NA	NA	NA
RVBD3466	-	hypothetical protein	55.9401	-0.0878568	0.229384	-0.383012	0.701711	0.917501	NA	NA	NA
RVBD0188	-	transmembrane protein	177.622	-0.087743	0.134542	-0.65216	0.514298	0.844887	Hit	NA	Hit
RVBD3120	-	methyltransferase	90.9197	-0.0872046	0.181189	-0.481292	0.630309	0.890405	NA	NA	NA
RVBD3174	-	oxidoreductase	6.67105	-0.086757	0.643031	-0.134919	0.892676	NA	NA	NA	NA
RVBD2872	-	toxin VapC43	20.0855	-0.086694	0.378141	-0.229264	0.818664	NA	NA	NA	NA
RVBD2574	-	hypothetical protein	110.823	-0.0866414	0.165571	-0.523289	0.600773	0.883244	NA	NA	NA
RVBD2751	-	hypothetical protein	149.736	-0.0864159	0.155456	-0.555888	0.578288	0.87101	NA	NA	NA
RVBD2608	PPE42	PPE family protein PPE42	211.006	-0.0863378	0.128157	-0.673688	0.500509	0.838698	NA	NA	NA
RVBD0139	-	oxidoreductase	120.963	-0.0862302	0.169109	-0.50991	0.610114	0.886215	NA	NA	NA
RVBD0407	fgd1	F420-dependent glucose-6-phosphate dehydrogenase Fgd1	104.553	-0.0861802	0.172992	-0.498174	0.618361	0.887953	NA	NA	NA
RVBD1452c	PE_PGRS28	PE-PGRS family protein PE_PGRS28	38.7987	-0.086163	0.29146	-0.295626	0.767516	0.937635	NA	NA	NA
RVBD0616c	-	hypothetical protein	34.1649	-0.0861271	0.303235	-0.284027	0.776389	0.939508	NA	NA	NA
RVBD3511	PE_PGRS55	PE-PGRS family protein PE_PGRS55	111.078	-0.0860619	0.166699	-0.516272	0.605664	0.884466	NA	NA	NA
RVBD3189	-	hypothetical protein	33.6895	-0.0859193	0.30538	-0.281352	0.77844	0.939508	NA	NA	NA
RVBD2266	cyp124	cytochrome P450 124 Cyp124	94.6597	-0.085751	0.180318	-0.475554	0.634392	0.890405	NA	NA	NA
RVBD0812	-	amino acid aminotransferase	91.4547	-0.0856138	0.18687	-0.458146	0.646848	0.895538	NA	NA	NA
RVBD3577	-	hypothetical protein	64.8556	-0.0856077	0.217932	-0.392818	0.694454	0.914377	NA	NA	NA
RVBD1919c	-	hypothetical protein	405.985	-0.0853788	0.0969037	-0.881068	0.378281	0.754768	NA	NA	NA
RVBD1238	sugC	sugar-transport ABC transporter ATP-binding protein	293.464	-0.0851619	0.108124	-0.787631	0.430912	0.79079	NA	NA	NA
RVBD1181	pks4	polyketide beta-ketoacyl synthase Pks4	2060.81	-0.0849823	0.0629511	-1.34997	0.177025	0.55334	NA	NA	NA
RVBD1324	-	thioredoxin	359.308	-0.0848875	0.100894	-0.84135	0.400152	0.770396	NA	NA	NA
RVBD2047c	-	hypothetical protein	198.52	-0.0842129	0.130371	-0.645946	0.518314	0.844887	NA	NA	NA
RVBD3298c	lpqC	esterase lipoprotein LpqC	65.9002	-0.0841684	0.214295	-0.39277	0.69449	0.914377	NA	NA	NA
RVBD2137c	-	hypothetical protein	1826.54	-0.0840612	0.0672176	-1.25058	0.211086	0.598507	NA	NA	NA
RVBD1834	-	hydrolase	35.7122	-0.0838227	0.300608	-0.278844	0.780364	0.939579	NA	NA	NA
RVBD1819c	-	drug-transport transmembrane ABC transporter ATP-binding protein BacA	177.526	-0.0836324	0.134741	-0.620691	0.534803	0.848507	NA	NA	NA
RVBD1156	-	hypothetical protein	268.337	-0.0835743	0.113735	-0.734819	0.46245	0.810736	NA	NA	NA
RVBD2130c	cysS	l-cysteine:1D-myo-inositol 2-amino-2-deoxy-alpha-D-glucopyranoside ligase MshC	290.529	-0.0834936	0.113026	-0.738713	0.460081	0.808893	NA	NA	NA
RVBD2466c	-	hypothetical protein	27.6135	-0.0834822	0.330776	-0.252383	0.800745	NA	NA	NA	NA
RVBD2941	fadD28	fatty-acid-AMP ligase FadD28	934.882	-0.0832644	0.0789348	-1.05485	0.291494	0.684599	NA	NA	NA
RVBD0302	-	transcriptional regulator TetR/AcrR-family	128.043	-0.0829095	0.16456	-0.503825	0.614384	0.887553	NA	NA	NA
RVBD0576	-	transcriptional regulator ArsR-family	210.449	-0.0827946	0.124528	-0.664866	0.506136	0.840231	NA	NA	NA
RVBD1878	glnA3	glutamine synthetase GlnA3	85.207	-0.0825946	0.18852	-0.438122	0.661298	0.904192	NA	NA	NA
RVBD1172c	PE12	PE family protein PE12	418.576	-0.0825518	0.0980018	-0.84235	0.399592	0.769738	NA	NA	NA
RVBD6004	tRNA-Tyr	tRNA-Tyr	32.4922	-0.0819031	0.301727	-0.271447	0.786047	0.941283	NA	NA	NA
RVBD2948c	fadD22	p-hydroxybenzoyl-AMP ligase FadD22	463.353	-0.0818759	0.093962	-0.871373	0.383551	0.756244	NA	NA	NA
RVBD2078	-	hypothetical protein	30.374	-0.081624	0.306456	-0.266348	0.789971	0.943101	NA	NA	NA
RVBD2379c	mbtF	peptide synthetase MbtF	251.833	-0.0814578	0.116716	-0.697915	0.48523	0.826039	NA	NA	NA
RVBD2397c	cysA1	sulfate-transport ABC transporter ATP-binding protein CysA1	154.349	-0.0813881	0.148433	-0.548315	0.583476	0.873597	NA	NA	NA
RVBD3250c	rubB	rubredoxin RubB	45.0297	-0.0813386	0.253182	-0.321266	0.748009	0.933765	NA	NA	NA
RVBD1261c	-	deazaflavin-dependent nitroreductase	105.271	-0.0811963	0.172138	-0.471693	0.637146	0.890986	NA	NA	NA
RVBD1210	tagA	DNA-3-methyladenine glycosylase I TagA	115.993	-0.0809848	0.166686	-0.485853	0.627071	0.890405	NA	NA	NA
RVBD3197	-	ABC transporter ATP-binding protein	492.758	-0.0805886	0.0923528	-0.872616	0.382872	0.756103	NA	NA	NA
RVBD1109c	-	hypothetical protein	419.559	-0.0805129	0.0990777	-0.812624	0.416433	0.780516	NA	NA	NA
RVBD0554	bpoC	peroxidase BpoC	185.762	-0.080471	0.133521	-0.602685	0.546718	0.853703	NA	NA	NA
RVBD3711c	dnaQ	DNA polymerase III epsilon subunit DnaQ	266.099	-0.0804336	0.114404	-0.703067	0.482014	0.82454	NA	NA	NA
RVBD1711	-	pseudouridine synthase	130.188	-0.0803481	0.15365	-0.52293	0.601023	0.883244	NA	NA	NA
RVBD1097c	-	glycine and proline rich membrane protein	242.98	-0.0799219	0.124103	-0.643998	0.519577	0.844887	NA	NA	NA
RVBD2504c	scoA	succinyl-CoA:3-ketoacid-CoA transferase alpha subunit ScoA	89.3687	-0.0796761	0.191681	-0.415671	0.677651	0.907886	NA	NA	NA
RVBD0740	-	hypothetical protein	113.33	-0.0794325	0.166555	-0.476914	0.633423	0.890405	NA	NA	NA
RVBD2637	dedA	transmembrane protein	49.8616	-0.0791645	0.249514	-0.317275	0.751035	0.934556	NA	NA	NA
RVBD1601	hisB	imidazole glycerol phosphate dehydratase HisB	93.0043	-0.0790391	0.178901	-0.441805	0.65863	0.902599	NA	NA	NA
RVBD2971	-	oxidoreductase	161.968	-0.0787923	0.145102	-0.543014	0.58712	0.874977	NA	NA	NA
RVBD1099c	glpX	fructose 1,6-bisphosphatase GlpX	194.434	-0.0786716	0.132068	-0.59569	0.551382	0.855577	NA	NA	NA
RVBD1646	PE17	PE family protein PE17	630.801	-0.0786589	0.0811896	-0.968829	0.33263	0.719735	NA	NA	NA
RVBD0364	-	membrane-associated protein	407.074	-0.0786411	0.098386	-0.799312	0.424109	0.787728	NA	NA	NA
RVBD0816c	thiX	thioredoxin ThiX	65.7606	-0.0784623	0.217624	-0.360542	0.718442	0.9229	NA	NA	NA
RVBD0810c	-	hypothetical protein	317.218	-0.0784132	0.10542	-0.743817	0.456987	0.80701	NA	NA	NA
RVBD0930	pstA1	phosphate-transport ABC transporter integral membrane protein PstA1	182.606	-0.0783947	0.141438	-0.55427	0.579394	0.87134	NA	NA	NA
RVBD3057c	-	short-chain alcohol dehydrogenase/reductase	136.98	-0.0783235	0.154467	-0.507056	0.612116	0.8864	NA	NA	NA
RVBD0709	rpmC	50S ribosomal protein L29 RpmC	201.599	-0.0782631	0.132928	-0.588762	0.556021	0.85705	NA	NA	NA
RVBD0684	fusA1	elongation factor G FusA1	2065.63	-0.0782491	0.0616758	-1.26872	0.204543	0.590842	NA	NA	NA
RVBD2964B	RVBD2964B	hypothetical protein	53.1808	-0.0781366	0.250244	-0.312241	0.754857	0.934877	NA	NA	NA
RVBD2753c	dapA	dihydrodipicolinate synthase DapA	358.941	-0.0779358	0.105817	-0.736512	0.461419	0.8104	NA	NA	NA
RVBD1066	-	hypothetical protein	40.5687	-0.077898	0.29086	-0.267819	0.788838	0.942387	NA	NA	NA
RVBD1618	tesB1	acyl-CoA thioesterase II TesB1	256.543	-0.0776535	0.116178	-0.668402	0.503877	0.839378	NA	NA	NA
RVBD1160	mutT2	mutator protein MutT2	74.8014	-0.0775933	0.218653	-0.35487	0.722687	0.925722	NA	NA	NA
RVBD1179c	-	hypothetical protein	493.338	-0.0774807	0.0926307	-0.836447	0.402903	0.772597	NA	NA	NA
RVBD1095	phoH2	PHOH-like protein PhoH2	336.424	-0.0772836	0.108042	-0.715313	0.474415	0.819824	NA	NA	NA
RVBD1373	-	glycolipid sulfotransferase	52.3506	-0.0772559	0.248047	-0.311456	0.755454	0.934877	NA	NA	Hit
RVBD1352	-	hypothetical protein	114.889	-0.0772501	0.16354	-0.472363	0.636668	0.890986	NA	NA	NA
RVBD1956	-	antitoxin HigA	31.6003	-0.0771912	0.304531	-0.253476	0.799901	0.948857	NA	NA	NA
RVBD1106c	-	3-beta-hydroxysteroid dehydrogenase	241.093	-0.0763267	0.134703	-0.566629	0.570967	0.866282	NA	NA	NA
RVBD1425	-	diacylglycerol acyltransferase	210.595	-0.0762357	0.132678	-0.574591	0.565568	0.863431	NA	NA	Hit
RVBD1641	infC	initiation factor if-3 InfC	539.287	-0.0762293	0.0869685	-0.876516	0.38075	0.755122	NA	NA	NA
RVBD0956	purN	5'-phosphoribosylglycinamide formyltransferase PurN	70.4822	-0.0760717	0.205042	-0.371005	0.710634	0.919153	NA	NA	NA
RVBD2033c	-	hypothetical protein	260.016	-0.0759152	0.12194	-0.622561	0.533573	0.847476	NA	NA	NA
RVBD1515c	-	hypothetical protein	141.766	-0.0757812	0.161042	-0.470567	0.63795	0.891358	NA	NA	NA
RVBD2336	-	hypothetical protein	403.728	-0.0756731	0.0969084	-0.780872	0.434878	0.792999	NA	NA	Hit
RVBD1493	mutB	methylmalonyl-CoA mutase large subunit MutB	138.996	-0.0751471	0.149201	-0.503664	0.614498	0.887553	NA	NA	NA
RVBD2456c	-	integral membrane transporter	104.941	-0.0750818	0.174121	-0.431206	0.666319	0.905793	NA	NA	NA
RVBD0216	-	double hotdog hydratase	71.1015	-0.074904	0.216323	-0.34626	0.729148	0.927934	NA	NA	NA
RVBD1900c	lipJ	lignin peroxidase LipJ	234.158	-0.0748018	0.125779	-0.594706	0.55204	0.855577	NA	NA	NA
RVBD1529	fadD24	fatty-acid-AMP ligase FadD24	143.437	-0.0747624	0.146471	-0.510425	0.609754	0.886215	NA	NA	NA
RVBD0844c	narL	nitrate/nitrite response transcriptional regulator NarL	121.961	-0.0747124	0.158929	-0.470099	0.638284	0.891358	NA	NA	NA
RVBD6001	tRNA-Ala	tRNA-Ala	38.6628	-0.0745776	0.275721	-0.270482	0.786789	0.941442	NA	NA	NA
RVBD2579	dhaA	haloalkane dehalogenase 3	124.445	-0.0745123	0.159699	-0.466579	0.640801	0.892418	NA	NA	NA
RVBD0012	-	membrane protein	118.757	-0.0740327	0.165195	-0.448154	0.654042	0.899499	NA	NA	NA
RVBD1765c	-	hypothetical protein	55.4453	-0.0739489	0.231739	-0.319105	0.749647	0.934227	NA	NA	NA
RVBD2644c	-	hypothetical protein	35.5679	-0.0739078	0.283683	-0.260529	0.794455	0.945576	NA	NA	NA
RVBD3924c	rpmH	50S ribosomal protein L34 RpmH	461.529	-0.0737599	0.0945297	-0.780283	0.435224	0.792999	NA	NA	NA
RVBD0759c	-	hit-like protein	107.867	-0.0735421	0.169314	-0.434353	0.664032	0.905639	NA	NA	NA
RVBD1338	murI	glutamate racemase MurI	84.6277	-0.0733873	0.198621	-0.369484	0.711767	0.919409	NA	NA	NA
RVBD3736	-	transcriptional regulator	192.409	-0.073345	0.132039	-0.555479	0.578567	0.871059	NA	NA	NA
RVBD1585c	-	prophage PhiRv1 protein	30.2047	-0.0733268	0.31999	-0.229154	0.81875	0.950654	NA	NA	NA
RVBD6030	tRNA-Arg	tRNA-Arg	28.6554	-0.0733145	0.320799	-0.228537	0.819229	0.950654	NA	NA	NA
RVBD1002c	-	protein O-mannosyltransferase	230.606	-0.0731979	0.123752	-0.59149	0.554192	0.856655	NA	NA	NA
RVBD3156	nuoL	NADH dehydrogenase subunit L NuoL	523.772	-0.0722378	0.0921083	-0.78427	0.432882	0.792344	NA	NA	Hit
RVBD1118c	-	hypothetical protein	218.214	-0.0721037	0.143088	-0.503912	0.614324	0.887553	NA	NA	NA
RVBD6012	tRNA-Phe	tRNA-Phe	24.2867	-0.0717987	0.340158	-0.211075	0.832829	NA	NA	NA	NA
RVBD0157	pntB	NAD(P) transhydrogenase subunit beta PntB	754.903	-0.0716155	0.0947357	-0.75595	0.449679	0.804318	NA	NA	NA
RVBD0120c	fusA2	elongation factor G FusA2	142.576	-0.0713218	0.154347	-0.462086	0.644019	0.894077	NA	NA	NA
RVBD3221c	TB7.3	biotinylated protein	224.478	-0.071265	0.128608	-0.554124	0.579494	0.87134	NA	NA	NA
RVBD0546c	-	lactoylglutathione lyase	90.8373	-0.0711653	0.187207	-0.380142	0.70384	0.917743	NA	NA	NA
RVBD2633c	-	hypothetical protein	916.797	-0.0711473	0.073469	-0.968398	0.332846	0.719735	NA	NA	NA
RVBD2927c	-	hypothetical protein	476.178	-0.0708528	0.0920201	-0.769971	0.441317	0.797036	NA	NA	NA
RVBD2215	dlaT	2-oxoglutarate dehydrogenase, E2 component, dihydrolipoamide succinyltransferase DlaT	419.302	-0.0704709	0.0949166	-0.742451	0.457814	0.807813	NA	NA	NA
RVBD2728c	-	alanine rich protein	17.5449	-0.0703883	0.398517	-0.176626	0.859802	NA	NA	NA	NA
RVBD0071	-	RNA-directed DNA polymerase	118.005	-0.0701473	0.169639	-0.41351	0.679233	0.90796	NA	NA	NA
RVBD1715	fadB3	3-hydroxybutyryl-CoA dehydrogenase FadB3	14.2733	-0.0698464	0.444092	-0.157279	0.875025	NA	NA	NA	NA
RVBD1516c	-	sugar transferase	101.947	-0.0698457	0.174278	-0.400772	0.688588	0.912413	NA	NA	NA
RVBD2543	lppA	lipoprotein LppA	239.097	-0.0698229	0.139438	-0.500745	0.61655	0.887953	NA	NA	NA
RVBD0952	sucD	succinyl-CoA synthetase alpha chain SucD	243.79	-0.0697548	0.118292	-0.589684	0.555403	0.857036	NA	NA	NA
RVBD2238c	ahpE	peroxiredoxin AhpE	193.471	-0.0696942	0.129626	-0.537657	0.590814	0.876906	NA	NA	NA
RVBD2723	-	TerC family integral membrane protein	200.272	-0.0694888	0.127371	-0.545562	0.585367	0.873597	NA	NA	Hit
RVBD2545	-	antitoxin VapB18	9.08514	-0.0694594	0.557327	-0.124629	0.900817	NA	NA	NA	NA
RVBD0642c	mmaA4	methoxy mycolic acid synthase 4 MmaA4	1075.93	-0.0694029	0.0749523	-0.925961	0.354466	0.735398	NA	NA	NA
RVBD1070c	echA8	enoyl-CoA hydratase EchA8	134.223	-0.0692974	0.157465	-0.440082	0.659878	0.903301	NA	NA	NA
RVBD1392	metK	s-adenosylmethionine synthetase MetK	274.481	-0.0689112	0.110699	-0.622513	0.533605	0.847476	NA	NA	NA
RVBD2996c	serA1	d-3-phosphoglycerate dehydrogenase SerA1	168.972	-0.0685876	0.139439	-0.491883	0.622802	0.889672	NA	NA	NA
RVBD2380c	mbtE	peptide synthetase MbtE	229.182	-0.0685481	0.131529	-0.521163	0.602254	0.883893	NA	NA	NA
RVBD3536c	-	2-keto-4-pentenoate hydratase	47.0292	-0.0684938	0.251057	-0.272821	0.784991	0.941283	NA	NA	NA
RVBD2438c	nadE	glutamine-dependent NAD(+) synthetase NadE	261.499	-0.0684481	0.117212	-0.583966	0.559243	0.859568	NA	NA	NA
RVBD3196A	-	hypothetical protein	129.754	-0.0684211	0.15791	-0.433292	0.664803	0.905639	NA	NA	NA
RVBD2527	-	toxin VapC17	37.3351	-0.0683723	0.288217	-0.237225	0.812482	0.950654	NA	NA	NA
RVBD3502c	fabG	3-oxoacyl-[acyl-carrier protein] reductase	47.3065	-0.0683716	0.261613	-0.261346	0.793826	0.945365	NA	NA	NA
RVBD2580c	hisS	histidyl-tRNA synthetase HisS	136.589	-0.0682635	0.160703	-0.424781	0.670996	0.906014	NA	NA	NA
RVBD3454	-	integral membrane protein	82.0764	-0.068249	0.207578	-0.328787	0.742317	0.931974	NA	NA	NA
RVBD1230c	-	membrane protein	386.248	-0.0680719	0.100513	-0.677243	0.498251	0.8373	NA	NA	NA
RVBD1838c	-	toxin VapC13	180.941	-0.068043	0.136628	-0.498017	0.618472	0.887953	NA	NA	NA
RVBD0915c	PPE14	PPE family protein PPE14	24.0073	-0.0680122	0.347842	-0.195526	0.844981	NA	NA	NA	NA
RVBD1874	-	hypothetical protein	84.5425	-0.0679775	0.193125	-0.351987	0.724848	0.92652	NA	NA	NA
RVBD0594	mce2F	MCE-family protein Mce2F	101.474	-0.0679579	0.177408	-0.383061	0.701675	0.917501	NA	NA	NA
RVBD0820	phoT	phosphate-transport ABC transporter ATP-binding protein PhoT	273.183	-0.0678775	0.116361	-0.583335	0.559668	0.859846	NA	NA	NA
RVBD0436c	pssA	CDP-diacylglycerol-serine O-phosphatidyltransferase PssA	160.839	-0.0678514	0.141274	-0.480281	0.631028	0.890405	NA	NA	NA
RVBD1165	typA	GTP-binding protein TypA/BipA	167.072	-0.0677415	0.1369	-0.494824	0.620724	0.889141	NA	NA	NA
RVBD2919c	glnB	nitrogen regulatory protein P-II GlnB	83.9969	-0.0675759	0.192107	-0.351763	0.725016	0.92652	NA	NA	NA
RVBD1466	-	hypothetical protein	57.2346	-0.0673888	0.231019	-0.291703	0.770514	0.937635	NA	NA	NA
RVBD3653	PE_PGRS61	PE-PGRS family protein PE_PGRS61	4.82924	-0.0673072	0.773939	-0.086967	0.930698	NA	NA	NA	NA
RVBD0198c	-	zinc metalloprotease Zmp1	381.32	-0.0672177	0.0987532	-0.680663	0.496085	0.8352	NA	NA	NA
RVBD3460c	rpsM	30S ribosomal protein S13 RpsM	295.88	-0.0672058	0.110912	-0.605938	0.544556	0.852878	NA	NA	NA
RVBD1890c	-	hypothetical protein	41.1189	-0.0669628	0.26964	-0.248341	0.80387	0.950154	NA	NA	NA
RVBD0577	TB27.3	antigen Cfp30B	97.5525	-0.0669354	0.179869	-0.372134	0.709793	0.919153	NA	NA	NA
RVBD1765A	-	transposase	363.059	-0.066917	0.121169	-0.552263	0.580768	0.872282	NA	NA	NA
RVBD1949c	-	hypothetical protein	15.6109	-0.0669017	0.442839	-0.151074	0.879917	NA	NA	NA	NA
RVBD3050c	-	transcriptional regulator AsnC-family	227.376	-0.0663696	0.122881	-0.540112	0.58912	0.8759	NA	NA	NA
RVBD2975A	RVBD2975A	50S ribosomal protein L28 1	293.338	-0.0663008	0.117357	-0.564952	0.572106	0.86688	NA	NA	NA
RVBD2301	cut2	cutinase Cut2	100.287	-0.0661834	0.17449	-0.379297	0.704467	0.917743	NA	NA	NA
RVBD0346c	ansP2	l-asparagine permease AnsP2	634.193	-0.0660558	0.0802821	-0.822797	0.410624	0.778278	NA	NA	NA
RVBD0014c	pknB	transmembrane serine/threonine-protein kinase B PknB	454.233	-0.0659836	0.094481	-0.698379	0.48494	0.825943	NA	NA	NA
RVBD2810c	-	transposase	80.7955	-0.0659772	0.216123	-0.305276	0.760156	0.936005	NA	NA	NA
RVBD0758	phoR	OmpR family two-component system sensor histidine kinase	236.497	-0.0658453	0.129629	-0.507954	0.611486	0.886215	NA	NA	Hit
RVBD2684	arsA	arsenic-transport integral membrane protein ArsA	192.41	-0.065748	0.131336	-0.500609	0.616646	0.887953	NA	NA	NA
RVBD1457c	-	ABC transporter efflux protein DrrB	63.0175	-0.0654827	0.227678	-0.287611	0.773645	0.938951	NA	NA	NA
RVBD3013	-	hypothetical protein	38.6354	-0.0650055	0.272278	-0.238747	0.811302	0.950654	NA	NA	NA
RVBD2296	-	haloalkane dehalogenase	140.627	-0.0649937	0.153194	-0.424257	0.671378	0.906014	NA	NA	NA
RVBD0005	gyrB	DNA gyrase subunit B GyrB	1306.05	-0.0647711	0.0718911	-0.900961	0.367609	0.745251	NA	NA	NA
RVBD0360c	-	hypothetical protein	35.3709	-0.0647086	0.285068	-0.226994	0.820428	0.950654	NA	NA	NA
RVBD1007c	metG	methionyl-tRNA synthetase MetS	183.376	-0.0644984	0.132378	-0.487229	0.626096	0.890405	NA	NA	NA
RVBD1661	pks7	polyketide synthase Pks7	167.375	-0.064364	0.136435	-0.471756	0.637101	0.890986	NA	NA	NA
RVBD1603	hisA	phosphoribosyl isomerase A HisA	73.2996	-0.0643198	0.206557	-0.31139	0.755504	0.934877	NA	NA	NA
RVBD0691A	RVBD0691A	mycofactocin protein	436.793	-0.0642912	0.0993698	-0.64699	0.517639	0.844887	NA	NA	NA
RVBD0783c	emrB	multidrug resistance integral membrane efflux protein EmrB	256.568	-0.0642099	0.117001	-0.548797	0.583145	0.873597	NA	NA	NA
RVBD0203	-	exported protein	126.854	-0.0641817	0.155543	-0.41263	0.679878	0.908477	NA	NA	NA
RVBD0214	fadD4	fatty-acid-CoA ligase FadD4	58.2756	-0.0641739	0.224604	-0.28572	0.775092	0.939508	NA	NA	NA
RVBD3208A	TB9.4	hypothetical protein	207.131	-0.0641091	0.126193	-0.508024	0.611436	0.886215	NA	NA	Hit
RVBD2717c	-	fatty acid-binding protein-like protein	69.3771	-0.0641087	0.216194	-0.296533	0.766823	0.937635	NA	NA	NA
RVBD0564c	gpsA	glycerol-3-phosphate dehydrogenase GpdA1	92.801	-0.063886	0.184117	-0.346985	0.728603	0.927686	NA	NA	NA
RVBD3329	-	aminotransferase	205.029	-0.0638257	0.13159	-0.485033	0.627653	0.890405	NA	NA	NA
RVBD0850	-	transposase	36.6507	-0.0637907	0.28258	-0.225744	0.821401	0.950654	NA	NA	NA
RVBD1678	-	membrane protein	87.2394	-0.063694	0.194102	-0.328147	0.742801	0.931974	NA	NA	NA
RVBD0962c	lprP	lipoprotein LprP	34.4289	-0.0634422	0.30382	-0.208815	0.834593	0.955323	NA	NA	NA
RVBD2982c	gpsA	glycerol-3-phosphate dehydrogenase GpdA2	108.005	-0.0632489	0.169438	-0.373287	0.708935	0.919153	NA	NA	NA
RVBD0856	-	hypothetical protein	114.973	-0.063165	0.1646	-0.383748	0.701166	0.917469	NA	NA	NA
RVBD1236	sugA	sugar-transport ABC transporter integral membrane protein SugA	69.7863	-0.0629446	0.209924	-0.299844	0.764296	0.937303	NA	NA	NA
RVBD0558	ubiE	ubiquinone/menaquinone biosynthesis methyltransferase MenH	174.057	-0.0629117	0.135986	-0.462634	0.643627	0.894077	NA	NA	NA
RVBD0832	PE_PGRS12	PE-PGRS family protein PE_PGRS12	66.3237	-0.0626569	0.211646	-0.296047	0.767195	0.937635	NA	NA	NA
RVBD1100	-	hypothetical protein	85.0754	-0.0625033	0.188965	-0.330766	0.740821	0.931974	NA	NA	NA
RVBD1235	lpqY	sugar-binding lipoprotein LpqY	92.0819	-0.0623347	0.185606	-0.335845	0.736988	0.931974	NA	NA	NA
RVBD0141c	-	hypothetical protein	290.906	-0.0623135	0.108482	-0.574413	0.565688	0.863431	NA	NA	NA
RVBD2541	-	alanine rich protein	30.9458	-0.0622833	0.329755	-0.188877	0.850189	0.95656	NA	NA	NA
RVBD1495	-	toxin MazF4	20.391	-0.0619866	0.374539	-0.165501	0.86855	NA	NA	NA	NA
RVBD3042c	serB2	phosphoserine phosphatase SerB2	307.727	-0.0619752	0.10741	-0.576997	0.563942	0.863406	NA	NA	NA
RVBD1679	fadE16	acyl-CoA dehydrogenase FadE16	101.308	-0.0619553	0.173921	-0.356227	0.72167	0.925427	NA	NA	NA
RVBD0420c	-	transmembrane protein	131.757	-0.0617415	0.155165	-0.397909	0.690697	0.912413	NA	NA	NA
RVBD1923	lipD	lipase LipD	306.035	-0.0616626	0.107102	-0.575739	0.564791	0.863431	NA	NA	NA
RVBD0621	-	membrane protein	77.4834	-0.0613067	0.196002	-0.312787	0.754443	0.934877	NA	NA	NA
RVBD3730c	-	DNA ligase LigD	108.494	-0.0613031	0.174548	-0.351211	0.72543	0.92652	NA	NA	NA
RVBD0178	-	MCE-associated membrane protein	387.397	-0.0601761	0.0992137	-0.606531	0.544162	0.852746	NA	NA	NA
RVBD0239	-	antitoxin VapB24	248.742	-0.0600999	0.119893	-0.501278	0.616176	0.887953	NA	NA	NA
RVBD3803c	fbpD	secreted MPT51/MPB51 antigen protein FbpD	546.483	-0.0600104	0.0879379	-0.682418	0.494975	0.834575	NA	NA	NA
RVBD0458	-	aldehyde dehydrogenase (NAD+)	124.189	-0.0597069	0.160289	-0.372495	0.709524	0.919153	NA	NA	NA
RVBD1476	-	membrane protein	306.811	-0.0596752	0.10668	-0.559385	0.575899	0.870012	NA	NA	NA
RVBD2271	-	hypothetical protein	207.971	-0.0594403	0.127537	-0.466063	0.64117	0.892534	NA	NA	NA
RVBD2954c	-	hypothetical protein	410.357	-0.0592508	0.0972653	-0.609167	0.542414	0.851225	NA	NA	NA
RVBD1748	-	hypothetical protein	78.2728	-0.0591837	0.210419	-0.281267	0.778506	0.939508	NA	NA	NA
RVBD0290	-	ESX-3 secretion system protein EccD3	270.808	-0.0589658	0.115678	-0.509742	0.610232	0.886215	NA	NA	NA
RVBD0446c	-	transmembrane protein	108.186	-0.0585217	0.166729	-0.350999	0.725589	0.92652	NA	NA	NA
RVBD1508c	-	membrane protein	457.089	-0.0585116	0.0994717	-0.588224	0.556382	0.85705	NA	NA	NA
RVBD2692	ceoC	trk system potassium uptake protein CeoC	92.0319	-0.0584327	0.181059	-0.322727	0.746902	0.933032	NA	NA	NA
RVBD0072	-	glutamine-transport ABC transporter transmembrane protein	357.546	-0.0583585	0.100451	-0.580966	0.561263	0.861454	NA	NA	NA
RVBD1444c	-	hypothetical protein	83.9741	-0.0582746	0.1965	-0.296562	0.766801	0.937635	NA	NA	NA
RVBD2416c	eis	enhanced intracellular survival protein Eis	68.392	-0.0581603	0.213086	-0.272943	0.784897	0.941283	NA	NA	NA
RVBD2475c	-	YbgC/YbaW family acyl-CoA thioester hydrolase	63.4512	-0.0581124	0.214584	-0.270814	0.786534	0.941442	NA	NA	NA
RVBD3464	rmlB	dTDP-glucose 4,6-dehydratase RmlB	392.695	-0.0580402	0.0959634	-0.604816	0.545301	0.853	NA	NA	NA
RVBD3456c	rplQ	50S ribosomal protein L17 RplQ	285.896	-0.0579114	0.122005	-0.474664	0.635027	0.890405	NA	NA	NA
RVBD2773c	dapB	dihydrodipicolinate reductase DapB	229.816	-0.0577284	0.120117	-0.480602	0.6308	0.890405	NA	NA	NA
RVBD2848c	cobB	cobyrinic acid A,C-diamide synthase CobB	67.8998	-0.0576901	0.226599	-0.254592	0.799039	0.948472	NA	NA	NA
RVBD0161	-	oxidoreductase	79.2322	-0.0576522	0.19468	-0.296138	0.767125	0.937635	NA	NA	NA
RVBD0008c	-	membrane protein	47.1678	-0.0574454	0.251394	-0.228507	0.819252	0.950654	NA	NA	NA
RVBD3297	nei	endonuclease VIII Nei	32.2795	-0.0573613	0.303754	-0.188841	0.850217	0.95656	NA	NA	NA
RVBD2768c	PPE43	PPE family protein PPE43	21.7582	-0.057181	0.365547	-0.156426	0.875697	NA	NA	NA	NA
RVBD1198	esxL	ESAT-6 like protein EsxL	385.767	-0.0568681	0.1032	-0.551045	0.581603	0.87249	NA	NA	NA
RVBD3482c	-	membrane protein	74.0011	-0.0568605	0.203415	-0.27953	0.779838	0.939508	NA	NA	NA
RVBD3727	-	oxidoreductase	342.738	-0.0567245	0.12179	-0.465756	0.64139	0.892534	NA	NA	NA
RVBD3865	-	ESX-1 secretion-associated protein EspF	251.029	-0.0566532	0.117429	-0.482447	0.629488	0.890405	NA	NA	NA
RVBD3306c	amiB1	amidohydrolase AmiB1	142.323	-0.0566226	0.151437	-0.373902	0.708477	0.919153	NA	NA	NA
RVBD0529	ccsA	cytochrome C-type biogenesis protein CcsA	126.636	-0.0564287	0.155702	-0.362414	0.717043	0.922173	NA	NA	NA
RVBD3668c	-	protease	121.61	-0.0559297	0.172078	-0.325025	0.745162	0.931974	NA	NA	NA
RVBD1800	PPE28	PPE family protein PPE28	120.048	-0.0557089	0.163449	-0.340833	0.733229	0.930445	NA	NA	NA
RVBD3702c	-	hypothetical protein	47.1648	-0.05563	0.249594	-0.222882	0.823627	0.951555	NA	NA	NA
RVBD0319	pcp	pyrrolidone-carboxylate peptidase Pcp	49.0938	-0.0554497	0.252714	-0.219417	0.826325	0.952347	NA	NA	Hit
RVBD0358	-	hypothetical protein	23.9482	-0.0553255	0.347142	-0.159374	0.873374	NA	NA	NA	NA
RVBD0565c	-	monooxygenase	163.033	-0.0551936	0.141618	-0.389735	0.696733	0.914381	NA	NA	NA
RVBD2716	-	phenazine biosynthesis protein PhzF	85.1536	-0.0550985	0.197296	-0.279268	0.780039	0.939508	NA	NA	NA
RVBD3322c	-	methyltransferase	25.3252	-0.0550959	0.335168	-0.164383	0.86943	NA	NA	NA	NA
RVBD3035	-	hypothetical protein	168.821	-0.0547547	0.139086	-0.393676	0.69382	0.914377	NA	NA	NA
RVBD0757	phoP	OmpR family two-component system response regulator	259.956	-0.0543701	0.118656	-0.458218	0.646796	0.895538	NA	NA	NA
RVBD1696	recN	DNA repair protein RecN	114.07	-0.054011	0.164515	-0.328303	0.742682	0.931974	NA	NA	NA
RVBD2956	-	FkbM family methyltransferase	426.942	-0.053983	0.0943184	-0.572348	0.567086	0.863723	NA	NA	NA
RVBD3183	-	transcriptional regulator	3.40207	-0.0538019	0.903343	-0.0595587	0.952507	NA	NA	NA	NA
RVBD3103c	-	proline rich protein	34.7916	-0.0536959	0.28972	-0.185337	0.852964	0.95656	NA	NA	NA
RVBD0524	hemL	glutamate-1-semialdehyde 2,1-aminomutase HemL	212.486	-0.0536327	0.126106	-0.425299	0.670619	0.906014	NA	NA	NA
RVBD6025	tRNA-Val	tRNA-Val	11.7878	-0.0535545	0.488774	-0.109569	0.912751	NA	NA	NA	NA
RVBD1083	-	hypothetical protein	25.0916	-0.0535196	0.337422	-0.158613	0.873974	NA	NA	NA	NA
RVBD0277c	-	toxin VapC25	100.079	-0.0534579	0.175889	-0.30393	0.761181	0.936375	NA	NA	NA
RVBD3380c	-	transposase	36.1966	-0.0532522	0.289751	-0.183786	0.854181	0.95656	NA	NA	NA
RVBD0296c	-	sulfatase	167.365	-0.0531457	0.143084	-0.371429	0.710318	0.919153	NA	NA	NA
RVBD2887	-	transcriptional regulator	88.5204	-0.05304	0.184678	-0.287202	0.773957	0.938951	NA	NA	NA
RVBD0748	-	antitoxin VapB31	49.3908	-0.0529897	0.244852	-0.216415	0.828664	0.953491	NA	NA	NA
RVBD0746	PE_PGRS9	PE-PGRS family protein PE_PGRS9	37.9125	-0.052946	0.274521	-0.192867	0.847063	0.95656	NA	NA	NA
RVBD2977c	thiL	thiamine-monophosphate kinase ThiL	57.8799	-0.0529203	0.228619	-0.231478	0.816943	0.950654	NA	NA	NA
RVBD2361c	-	long-chain (C50) Z-isoprenyl diphosphate synthase	143.884	-0.0529027	0.150535	-0.351431	0.725265	0.92652	NA	NA	NA
RVBD0749	-	toxin VapC31	29.9811	-0.0526437	0.323608	-0.162677	0.870773	0.959156	NA	NA	NA
RVBD1006	-	hypothetical protein	897.246	-0.052639	0.0776458	-0.677937	0.497811	0.836959	NA	NA	NA
RVBD2237	-	hypothetical protein	339.91	-0.0523583	0.115589	-0.452969	0.650571	0.897875	NA	NA	NA
RVBD1694	tlyA	2'-O-methyltransferase TlyA	58.5937	-0.0522879	0.226784	-0.230562	0.817655	0.950654	NA	NA	NA
RVBD3651	-	hypothetical protein	111.748	-0.0522824	0.169064	-0.309245	0.757135	0.935492	NA	NA	NA
RVBD1039c	PPE15	PPE family protein PPE15	66.2977	-0.052153	0.221327	-0.235638	0.813714	0.950654	NA	NA	Hit
RVBD0460	-	hydrophobic protein	199.358	-0.052152	0.12946	-0.402841	0.687065	0.911028	NA	NA	NA
RVBD3323c	moaX	MoaD-MoaE fusion protein MoaX	128.701	-0.0520629	0.156507	-0.332655	0.739395	0.931974	NA	NA	NA
RVBD1389	gmk	guanylate kinase Gmk	294.24	-0.0519664	0.109054	-0.476519	0.633705	0.890405	NA	NA	NA
RVBD6035	tRNA-Cys	tRNA-Cys	214.901	-0.0518458	0.143308	-0.36178	0.717517	0.922447	NA	NA	NA
RVBD2734	-	hypothetical protein	179.422	-0.0517961	0.141038	-0.367251	0.713432	0.920335	NA	NA	NA
RVBD0042c	-	transcriptional regulator MarR-family	198.937	-0.0515449	0.138101	-0.37324	0.70897	0.919153	NA	NA	NA
RVBD2015c	-	hypothetical protein	132.447	-0.0515399	0.158611	-0.324945	0.745223	0.931974	NA	NA	NA
RVBD2749	-	hypothetical protein	43.2755	-0.0514866	0.25798	-0.199576	0.841812	0.95656	NA	NA	NA
RVBD1228	lpqX	lipoprotein LpqX	235.133	-0.0514172	0.135061	-0.380696	0.703429	0.917743	NA	NA	NA
RVBD1400c	lipI	lipase LipH	97.5728	-0.05099	0.182112	-0.279993	0.779483	0.939508	NA	NA	NA
RVBD3813c	-	cof-like hydrolase	58.7128	-0.0508917	0.223979	-0.227216	0.820256	0.950654	NA	NA	NA
RVBD0698	-	hypothetical protein	21.7746	-0.0508748	0.358736	-0.141817	0.887225	NA	NA	NA	NA
RVBD2828A	RVBD2828A	hypothetical protein	18.0825	-0.0503284	0.398905	-0.126166	0.8996	NA	NA	NA	NA
RVBD0222	echA1	enoyl-CoA hydratase EchA1	113.907	-0.0503218	0.164816	-0.305321	0.760122	0.936005	NA	NA	NA
RVBD1170	mshB	1-D-myo-inositol 2-acetamido-2-deoxy-alpha-D-glucopyranoside deacetylase	82.8076	-0.0501963	0.189244	-0.265247	0.790819	0.943475	Hit	NA	Hit
RVBD0316	-	muconolactone delta-isomerase	135.781	-0.0501747	0.153263	-0.327377	0.743383	0.931974	NA	NA	NA
RVBD1427c	fadD12	long-chain-fatty-acid-CoA ligase FadD12	131.313	-0.0501419	0.152819	-0.328114	0.742826	0.931974	NA	NA	NA
RVBD2260	-	hydroxyacylglutathione hydrolase	94.3318	-0.0501052	0.181011	-0.276807	0.781928	0.940088	NA	NA	NA
RVBD0587	yrbE2A	ABC transporter permease YrbE2A	101.417	-0.049674	0.174553	-0.284579	0.775967	0.939508	NA	NA	NA
RVBD0145	-	s-adenosylmethionine-dependent methyltransferase	1104.16	-0.0496257	0.0680264	-0.729506	0.465692	0.812236	NA	NA	NA
RVBD0054	ssb	single-strand DNA-binding protein Ssb	181.449	-0.0494919	0.134939	-0.366773	0.713788	0.920335	NA	NA	NA
RVBD3304	-	hypothetical protein	67.3969	-0.0491252	0.215443	-0.22802	0.819631	0.950654	NA	NA	NA
RVBD2415c	-	competence protein ComEA	42.0288	-0.0490668	0.261903	-0.187347	0.851388	0.95656	NA	NA	NA
RVBD2142c	-	toxin ParE2	50.6815	-0.0488542	0.252955	-0.193134	0.846854	0.95656	NA	NA	NA
RVBD1762c	-	hypothetical protein	69.4764	-0.0488078	0.216344	-0.225603	0.82151	0.950654	NA	NA	NA
RVBD0925c	-	manganese transporter	262.393	-0.0487573	0.128157	-0.38045	0.703612	0.917743	NA	NA	NA
RVBD0225	-	glycosyltransferase	197.757	-0.0486043	0.129294	-0.37592	0.706976	0.918571	NA	NA	NA
RVBD2693c	-	integral membrane protein	97.4683	-0.0485196	0.176113	-0.275502	0.782931	0.940743	NA	NA	NA
RVBD0744c	-	transcriptional regulator	45.5394	-0.0484753	0.27033	-0.179319	0.857687	0.956792	NA	NA	NA
RVBD1710	-	segregation and condensation protein ScpB	124.428	-0.0483979	0.1681	-0.287911	0.773415	0.938951	NA	NA	NA
RVBD3632	-	membrane protein	96.4306	-0.0481659	0.176212	-0.273341	0.784591	0.941283	NA	NA	NA
RVBD3834c	serS	seryl-tRNA synthetase SerS	59.1584	-0.0478107	0.225933	-0.211614	0.832408	0.954677	NA	NA	NA
RVBD0891c	-	transcriptional regulator	122.363	-0.0471456	0.163353	-0.288612	0.772879	0.938895	NA	NA	NA
RVBD2619c	-	hypothetical protein	27.8973	-0.0470772	0.319776	-0.14722	0.882959	NA	NA	NA	NA
RVBD3741c	-	oxidoreductase	77.9516	-0.0470564	0.203692	-0.231017	0.817302	0.950654	NA	NA	NA
RVBD1934c	fadE17	acyl-CoA dehydrogenase FadE17	18.6331	-0.0470004	0.412411	-0.113965	0.909266	NA	NA	NA	NA
RVBD0345	-	hypothetical protein	119.744	-0.0469962	0.179171	-0.262298	0.793092	0.945229	NA	NA	Hit
RVBD2742c	-	arginine rich protein	85.9798	-0.0469268	0.197892	-0.237134	0.812553	0.950654	NA	NA	Hit
RVBD2493	-	antitoxin VapB38	48.1344	-0.0466155	0.243886	-0.191136	0.848419	0.95656	NA	NA	Hit
RVBD1174c	TB8.4	t-cell antigen	632.685	-0.0465133	0.0844406	-0.550841	0.581743	0.87249	NA	NA	NA
RVBD1674c	-	transcriptional regulator	18.5642	-0.0460145	0.391233	-0.117614	0.906374	NA	NA	NA	NA
RVBD2530c	-	toxin VapC39	50.2397	-0.0459714	0.241173	-0.190616	0.848827	0.95656	NA	NA	NA
RVBD3217c	-	integral membrane protein	53.458	-0.0458043	0.236476	-0.193695	0.846414	0.95656	NA	NA	NA
RVBD0223c	-	aldehyde dehydrogenase (NAD+)	145.906	-0.0457666	0.148118	-0.308988	0.75733	0.935492	NA	NA	NA
RVBD1276c	-	phosphohistidine phosphatase	40.364	-0.0457476	0.275489	-0.166059	0.86811	0.958992	NA	NA	NA
RVBD2943	-	transposase	39.0463	-0.0456471	0.272986	-0.167214	0.867201	0.958992	NA	NA	NA
RVBD1470	trxA	thioredoxin TrxA	47.1441	-0.0456412	0.248616	-0.183581	0.854342	0.95656	NA	NA	NA
RVBD0598c	-	toxin VapC27	31.6168	-0.0455478	0.299844	-0.151905	0.879262	0.962469	NA	NA	NA
RVBD0622	-	membrane protein	20.8967	-0.0453488	0.370474	-0.122408	0.902576	NA	NA	NA	NA
RVBD2559c	-	ATPase	82.5706	-0.0453204	0.198747	-0.22803	0.819623	0.950654	NA	NA	NA
RVBD1240	mdh	malate dehydrogenase Mdh	375.876	-0.0453023	0.102798	-0.440695	0.659434	0.903043	NA	NA	NA
RVBD2514c	-	hypothetical protein	22.7642	-0.0451013	0.352333	-0.128008	0.898143	NA	NA	NA	NA
RVBD1760	-	diacylglycerol acyltransferase	134.56	-0.0450798	0.154344	-0.292074	0.77023	0.937635	NA	NA	NA
RVBD1555	frdD	fumarate reductase FrdD	13.5894	-0.0450201	0.462365	-0.0973693	0.922433	NA	NA	NA	NA
RVBD1395	-	transcriptional regulator	51.6563	-0.0449867	0.261909	-0.171764	0.863623	0.958146	NA	NA	NA
RVBD2096c	-	proteasome accessory factor B PafB	113.554	-0.0445727	0.163668	-0.272336	0.785364	0.941283	NA	NA	NA
RVBD0048c	-	membrane protein	236.738	-0.0444775	0.123869	-0.359069	0.719543	0.923706	NA	NA	NA
RVBD2443	dctA	C4-dicarboxylate-transport transmembrane protein DctA	285.768	-0.0443131	0.117767	-0.376277	0.706711	0.918571	NA	NA	NA
RVBD1282c	oppC	oligopeptide-transport ABC transporter integral membrane protein OppC	95.2139	-0.0441319	0.188493	-0.23413	0.814884	0.950654	NA	NA	NA
RVBD3349c	-	transposase	19.7602	-0.0437435	0.390129	-0.112126	0.910724	NA	NA	NA	NA
RVBD3039c	echA17	enoyl-CoA hydratase EchA17	80.3962	-0.0436994	0.19523	-0.223836	0.822885	0.951183	NA	NA	NA
RVBD2211c	gcvT	aminomethyltransferase GcvT	404.428	-0.0436296	0.0949599	-0.459453	0.645909	0.895538	NA	NA	NA
RVBD1377c	-	transferase	77.0409	-0.0435129	0.199391	-0.218229	0.827251	0.952485	NA	NA	NA
RVBD3015c	-	5-methyltetrahydropteroyltriglutamate-homocysteine methyltransferase	34.2389	-0.0433451	0.294605	-0.14713	0.88303	0.963905	NA	NA	NA
RVBD1121	zwf1	glucose-6-phosphate 1-dehydrogenase Zwf1	278.142	-0.0431647	0.125652	-0.343525	0.731204	0.928542	NA	NA	NA
RVBD1637c	-	hypothetical protein	237.963	-0.0431268	0.132218	-0.32618	0.744288	0.931974	NA	NA	NA
RVBD2023c	-	hypothetical protein	27.9641	-0.0428695	0.325746	-0.131604	0.895297	NA	NA	NA	NA
RVBD2707	-	YihY family protein	388.553	-0.0423208	0.102984	-0.410947	0.681111	0.90856	NA	NA	NA
RVBD3858c	gltD	NADH-dependent glutamate synthase small subunit GltD	400.233	-0.0420702	0.0971311	-0.433128	0.664922	0.905639	NA	NA	NA
RVBD1399c	lipH	lipase LipH	46.3815	-0.0415781	0.257694	-0.161347	0.87182	0.959156	NA	NA	NA
RVBD1112	-	GTP-binding protein YchF	65.3942	-0.0415703	0.217914	-0.190765	0.84871	0.95656	NA	NA	NA
RVBD3363c	-	hypothetical protein	25.926	-0.0415532	0.339825	-0.122278	0.902679	NA	NA	NA	NA
RVBD6017	tRNA-Arg	tRNA-Arg	24.3365	-0.0415228	0.351152	-0.118247	0.905872	NA	NA	NA	NA
RVBD3238c	-	integral membrane protein	96.9458	-0.0413609	0.186138	-0.222205	0.824154	0.951555	NA	NA	Hit
RVBD3253c	-	cationic amino acid transport integral membrane protein	148.307	-0.0413048	0.147843	-0.279384	0.77995	0.939508	NA	NA	NA
RVBD1183	mmpL10	transmembrane transporter MmpL10	681.028	-0.0412567	0.0818711	-0.503923	0.614316	0.887553	NA	NA	NA
RVBD3708c	asd	aspartate-semialdehyde dehydrogenase Asd	241.187	-0.0409295	0.11851	-0.345366	0.729819	0.928271	NA	NA	NA
RVBD0897c	-	oxidoreductase	105.257	-0.0408371	0.172776	-0.236359	0.813154	0.950654	NA	NA	NA
RVBD0256c	PPE2	PPE family protein PPE2	336.715	-0.040806	0.125603	-0.324881	0.745271	0.931974	NA	NA	NA
RVBD1988	-	23S rRNA methyltransferase Erm	204.132	-0.0404706	0.126508	-0.319904	0.749041	0.934227	NA	NA	NA
RVBD0418	lpqL	lipoprotein aminopeptidase LpqL	318.299	-0.0404548	0.108618	-0.372451	0.709557	0.919153	NA	NA	NA
RVBD1153c	omt	O-methyltransferase Omt	106.846	-0.0403181	0.170756	-0.236116	0.813343	0.950654	NA	NA	NA
RVBD1023	eno	enolase Eno	198.704	-0.0400571	0.130241	-0.307562	0.758416	0.935492	NA	NA	NA
RVBD1617	pykA	pyruvate kinase PykA	308.293	-0.0398331	0.108214	-0.368096	0.712802	0.920335	NA	NA	NA
RVBD1743	pknE	transmembrane serine/threonine-protein kinase E PknE	242.78	-0.0398175	0.122414	-0.32527	0.744977	0.931974	NA	NA	NA
RVBD0928	pstS3	periplasmic phosphate-binding lipoprotein PstS3	119.637	-0.039741	0.171043	-0.232345	0.81627	0.950654	NA	NA	NA
RVBD2683	-	hypothetical protein	119.678	-0.0397134	0.164448	-0.241495	0.809171	0.950654	NA	NA	NA
RVBD2008c	-	ATPase	52.0578	-0.0396989	0.239445	-0.165796	0.868318	0.958992	NA	NA	NA
RVBD3054c	-	hypothetical protein	9.84234	-0.0396966	0.529142	-0.0750208	0.940198	NA	NA	NA	NA
RVBD3145	nuoA	NADH dehydrogenase subunit A NuoA	206.204	-0.0394415	0.12636	-0.312136	0.754937	0.934877	NA	NA	NA
RVBD1666c	cyp139	cytochrome P450 139 Cyp139	97.7986	-0.039176	0.180482	-0.217064	0.828159	0.95322	NA	NA	NA
RVBD3751	-	integrase	40.0934	-0.0390422	0.281223	-0.13883	0.889584	0.967142	NA	NA	NA
RVBD0061c	RVBD0061c	hypothetical protein	266.612	-0.03876	0.112509	-0.344508	0.730465	0.928271	NA	NA	NA
RVBD3876	-	ESX-1 secretion-associated protein EspI	442.561	-0.0386543	0.0923232	-0.418684	0.675447	0.906676	NA	NA	NA
RVBD2779c	-	transcriptional regulator Lrp/AsnC-family	100.434	-0.0386061	0.17632	-0.218955	0.826685	0.952347	NA	NA	NA
RVBD2156c	mraY	phospho-N-acetylmuramoyl-pentappeptidetransferase MurX	225.204	-0.0385213	0.121334	-0.317482	0.750878	0.934556	NA	NA	NA
RVBD1940	ribA1	riboflavin biosynthesis protein RibA1	15.848	-0.0384435	0.423345	-0.0908088	0.927645	NA	NA	NA	NA
RVBD0264c	-	hypothetical protein	46.3693	-0.0384306	0.253042	-0.151875	0.879286	0.962469	NA	NA	NA
RVBD1001	arcA	arginine deiminase ArcA	179.607	-0.0383695	0.14124	-0.271662	0.785882	0.941283	NA	NA	NA
RVBD2219	-	transmembrane protein	243.542	-0.03834	0.119345	-0.321254	0.748018	0.933765	NA	NA	NA
RVBD0623	-	antitoxin VapB30	53.1193	-0.0382531	0.237374	-0.161151	0.871975	0.959156	NA	NA	NA
RVBD0728c	serA2	d-3-phosphoglycerate dehydrogenase SerA2	18.0861	-0.0380323	0.396964	-0.095808	0.923673	NA	NA	NA	NA
RVBD2805	-	hypothetical protein	40.1184	-0.0379429	0.270558	-0.140239	0.888471	0.966229	NA	NA	NA
RVBD1797	-	ESX-5 secretion system protein EccE5	276.803	-0.0378765	0.114	-0.33225	0.739701	0.931974	NA	NA	NA
RVBD0133	-	N-acetyltransferase	111.19	-0.0376758	0.170655	-0.220771	0.82527	0.951758	NA	NA	NA
RVBD0049	-	hypothetical protein	259.426	-0.0376712	0.120604	-0.312355	0.754771	0.934877	NA	NA	NA
RVBD0079	-	hypothetical protein	329.237	-0.0376119	0.109786	-0.342594	0.731904	0.929097	NA	NA	NA
RVBD2357c	glyS	glycyl-tRNA synthetase GlyS	375.122	-0.0375331	0.102273	-0.366988	0.713628	0.920335	NA	NA	NA
RVBD1438	tpiA	triosephosphate isomerase Tpi	153.877	-0.0375292	0.150737	-0.248971	0.803383	0.950154	NA	NA	NA
RVBD0808	purF	amidophosphoribosyltransferase PurF	417.311	-0.0375128	0.0941283	-0.398528	0.690241	0.912413	NA	NA	NA
RVBD0942	-	hypothetical protein	78.3226	-0.0374117	0.203657	-0.183699	0.854249	0.95656	NA	NA	NA
RVBD1284	-	beta-carbonic anhydrase	146.605	-0.0372807	0.152891	-0.243839	0.807356	0.950654	NA	NA	NA
RVBD3018c	PPE46	PPE family protein PPE46	58.6301	-0.037176	0.223875	-0.166057	0.868112	0.958992	NA	NA	NA
RVBD3255c	manA	mannose-6-phosphate isomerase ManA	254.673	-0.0371176	0.114728	-0.323527	0.746296	0.932606	NA	NA	NA
RVBD2200c	ctaC	transmembrane cytochrome C oxidase subunit II CtaC	1045.88	-0.0370693	0.0774444	-0.478657	0.632183	0.890405	NA	NA	NA
RVBD0176	-	MCE-associated membrane protein	267.782	-0.0370361	0.113603	-0.326014	0.744414	0.931974	NA	NA	NA
RVBD0175	-	MCE-associated membrane protein	402.757	-0.0369483	0.0974224	-0.379259	0.704496	0.917743	NA	NA	NA
RVBD1277	-	hypothetical protein	119.997	-0.0367612	0.160031	-0.229713	0.818315	0.950654	NA	NA	NA
RVBD1317c	alkA	bifunctional regulatory protein and DNA repair enzyme AlkA	108.709	-0.0365536	0.17139	-0.213277	0.831111	0.954358	NA	NA	NA
RVBD3115	-	transposase	50.4237	-0.036318	0.24331	-0.149266	0.881343	0.963049	NA	NA	NA
RVBD2860c	glnA4	glutamine synthetase GlnA4	165.531	-0.0361428	0.144176	-0.250686	0.802057	0.950011	NA	NA	NA
RVBD0896	gltA	citrate synthase I GltA2	637.899	-0.0361366	0.0802708	-0.450184	0.652578	0.898887	NA	NA	NA
RVBD0739	-	hypothetical protein	95.7041	-0.0361173	0.18336	-0.196975	0.843847	0.95656	NA	NA	NA
RVBD2213	pepB	aminopeptidase PepB	468.773	-0.0359791	0.0943915	-0.381169	0.703078	0.917743	NA	NA	NA
RVBD3299c	atsB	arylsulfatase AtsB	298.555	-0.035966	0.110273	-0.326156	0.744307	0.931974	NA	NA	NA
RVBD0142	-	hypothetical protein	68.1135	-0.0358499	0.213902	-0.1676	0.866898	0.958992	NA	NA	NA
RVBD1413	-	hypothetical protein	26.3694	-0.0355552	0.333124	-0.106733	0.915001	NA	NA	NA	NA
RVBD3641c	fic	cell filamentation protein Fic	31.9754	-0.0354942	0.31712	-0.111927	0.910881	0.976446	NA	NA	NA
RVBD0123	-	hypothetical protein	23.7199	-0.0354803	0.354248	-0.100157	0.92022	NA	NA	NA	NA
RVBD1905c	aao	d-amino acid oxidase Aao	153.42	-0.0353389	0.143008	-0.247111	0.804823	0.950154	NA	NA	NA
RVBD2214c	ephD	short-chain dehydrogenase EphD	389.205	-0.0352973	0.100417	-0.351506	0.725209	0.92652	NA	NA	NA
RVBD1063c	-	hypothetical protein	98.9794	-0.0350364	0.181154	-0.193406	0.846641	0.95656	NA	NA	NA
RVBD3740c	-	diacylglycerol acyltransferase	184.653	-0.034964	0.136298	-0.256527	0.797544	0.947016	NA	NA	NA
RVBD3712	-	ligase	69.1628	-0.0344032	0.210691	-0.163287	0.870292	0.959156	NA	NA	NA
RVBD2180c	-	integral membrane protein	66.6323	-0.0343305	0.239362	-0.143425	0.885954	0.964871	NA	NA	NA
RVBD3607c	folB	dihydroneopterin aldolase FolB	35.4784	-0.0340826	0.286289	-0.119049	0.905236	0.975146	NA	NA	NA
RVBD3897c	-	hypothetical protein	46.5018	-0.0340125	0.251404	-0.13529	0.892382	0.968096	NA	NA	NA
RVBD3416	whiB3	transcriptional regulator WhiB-like WhiB3	86.2234	-0.033853	0.190557	-0.177653	0.858996	0.956792	NA	NA	Hit
RVBD0751c	mmsB	3-hydroxyisobutyrate dehydrogenase MmsB	65.3829	-0.0336419	0.213866	-0.157304	0.875005	0.960764	NA	NA	NA
RVBD3082c	virS	virulence-regulating transcriptional regulator VirS	42.7167	-0.0335284	0.262355	-0.127798	0.898309	0.971539	NA	NA	NA
RVBD2769c	PE27	PE family protein PE27	26.0926	-0.0333992	0.337962	-0.0988254	0.921277	NA	NA	NA	NA
RVBD1894c	-	hypothetical protein	113.59	-0.0332654	0.181582	-0.183198	0.854643	0.95656	NA	NA	NA
RVBD3114	-	hypothetical protein	15.8368	-0.0331536	0.43964	-0.0754107	0.939888	NA	NA	NA	NA
RVBD3809c	glf	UDP-galactopyranose mutase Glf	425.439	-0.0329121	0.0948833	-0.346869	0.72869	0.927686	NA	NA	Hit
RVBD2928	tesA	thioesterase TesA	672.848	-0.0328716	0.0825639	-0.398135	0.69053	0.912413	NA	NA	NA
RVBD1217c	-	antibiotic transporter permease	34.1325	-0.0328364	0.29329	-0.111959	0.910856	0.976446	NA	NA	Hit
RVBD3859c	gltB	ferredoxin-dependent glutamate synthase [NADPH] large subunit GltB	1320.91	-0.0326375	0.0669948	-0.487165	0.626142	0.890405	NA	NA	NA
RVBD1825	-	hypothetical protein	156.664	-0.0326315	0.142707	-0.228661	0.819132	0.950654	NA	NA	NA
RVBD1695	ppnK	inorganic polyphosphate/ATP-NAD kinase PpnK	118.893	-0.032595	0.166495	-0.195772	0.844789	0.95656	NA	NA	NA
RVBD3281	-	acetyl-/propionyl-coenzyme A carboxylase AccE5	202.378	-0.0324263	0.129596	-0.250212	0.802424	0.950011	NA	NA	NA
RVBD0509	hemA	glutamyl-tRNA reductase HemA	872.276	-0.0321332	0.0749028	-0.428998	0.667925	0.906014	NA	NA	NA
RVBD1285	cysD	sulfate adenylyltransferase subunit 2 CysD	63.1006	-0.0320425	0.220285	-0.145459	0.884348	0.96442	NA	NA	NA
RVBD2752c	-	hypothetical protein	322.993	-0.0319994	0.111434	-0.287161	0.773989	0.938951	NA	NA	NA
RVBD1178	-	succinyldiaminopimelate transaminase	302.868	-0.0319842	0.109073	-0.293236	0.769342	0.937635	NA	NA	NA
RVBD1081c	-	membrane protein	47.104	-0.0319446	0.251053	-0.127242	0.898749	0.971717	NA	NA	NA
RVBD2584c	apt	adenine phosphoribosyltransferase Apt	265.878	-0.0318305	0.112562	-0.282781	0.777345	0.939508	NA	NA	NA
RVBD0732	secY	preprotein translocase subunit SecY	1161.14	-0.0317145	0.0694652	-0.456552	0.647993	0.89642	NA	NA	NA
RVBD1891	-	hypothetical protein	337.675	-0.0315775	0.105156	-0.300292	0.763955	0.937303	NA	NA	NA
RVBD3586	-	DNA integrity scanning protein disA	226.536	-0.0315013	0.13417	-0.234787	0.814374	0.950654	NA	NA	NA
RVBD2801A	RVBD2801A	antitoxin MazE9	29.9738	-0.031336	0.307801	-0.101806	0.918911	0.978822	NA	NA	NA
RVBD0885	-	hypothetical protein	326.259	-0.0309322	0.113407	-0.272755	0.785041	0.941283	NA	NA	NA
RVBD3109	moaA1	molybdenum cofactor biosynthesis protein A1 MoaA1	25.5492	-0.0309025	0.337447	-0.0915774	0.927034	NA	Hit	NA	Hit
RVBD3125c	PPE49	PPE family protein PPE49	131.756	-0.0306599	0.164085	-0.186854	0.851775	0.95656	NA	NA	NA
RVBD3107c	agpS	alkyldihydroxyacetonephosphate synthase AgpS	116.083	-0.0306596	0.162628	-0.188526	0.850464	0.95656	NA	NA	NA
RVBD3645	-	adenylate cyclase	788.609	-0.0305483	0.0897959	-0.340197	0.733708	0.93069	Hit	NA	Hit
RVBD1799	lppT	lipoprotein LppT	31.1905	-0.0304628	0.303085	-0.100509	0.91994	0.979411	NA	NA	Hit
RVBD1726	-	oxidoreductase	19.2401	-0.0304441	0.396805	-0.0767231	0.938844	NA	NA	NA	NA
RVBD1322A	-	methylmalonyl-CoA epimerase	619.119	-0.0304056	0.0821896	-0.369945	0.711423	0.919301	NA	NA	Hit
RVBD1642	rpmI	50S ribosomal protein L35 RpmI	144.424	-0.0301201	0.147417	-0.20432	0.838104	0.95656	NA	NA	Hit
RVBD3300c	-	hypothetical protein	103.471	-0.0300574	0.175043	-0.171714	0.863662	0.958146	NA	NA	NA
RVBD3722c	-	hypothetical protein	466.066	-0.0299689	0.10159	-0.295	0.767994	0.937635	NA	NA	NA
RVBD3249c	-	transcriptional regulator TetR-family	171.749	-0.0296454	0.14106	-0.210161	0.833542	0.954677	NA	NA	NA
RVBD2698	-	alanine rich transmembrane protein	225.905	-0.0296278	0.130728	-0.226638	0.820706	0.950654	NA	NA	NA
RVBD3582c	ispD	4-diphosphocytidyl-2-C-methyl-D-erythritol synthase IspD	308.575	-0.02929	0.108388	-0.270234	0.78698	0.941442	NA	NA	NA
RVBD1341	-	nucleoside-triphosphatase	86.7007	-0.0286956	0.190727	-0.150454	0.880407	0.9628	NA	NA	NA
RVBD2079	-	hypothetical protein	204.999	-0.0285997	0.130754	-0.218729	0.826861	0.952347	NA	NA	NA
RVBD2362c	recO	DNA repair protein RecO	112.196	-0.0284796	0.164446	-0.173184	0.862507	0.958146	NA	NA	NA
RVBD1513	-	FkbM family methyltransferase	195.087	-0.0284564	0.133404	-0.213311	0.831085	0.954358	NA	NA	NA
RVBD3222c	-	hypothetical protein	121.726	-0.028395	0.168816	-0.1682	0.866426	0.958992	NA	NA	NA
RVBD2737A	-	cysteine rich protein	23.239	-0.0279952	0.359684	-0.0778327	0.937961	NA	NA	NA	NA
RVBD2045c	lipT	carboxylesterase LipT	130.701	-0.0279448	0.163665	-0.170744	0.864425	0.958362	NA	NA	NA
RVBD3724B	cut5b	cutinase Cut5b	31.4126	-0.0275909	0.30595	-0.0901808	0.928144	0.981291	NA	NA	NA
RVBD0151c	PE1	PE family protein PE1	106.664	-0.0274311	0.168627	-0.162673	0.870776	0.959156	NA	NA	NA
RVBD0951	sucC	succinyl-CoA synthetase beta chain SucC	582.713	-0.0271949	0.0854146	-0.318388	0.750191	0.934227	NA	NA	Hit
RVBD2582	ppiB	peptidyl-prolyl cis-trans isomerase B PpiB	193.339	-0.0269834	0.133731	-0.201774	0.840094	0.95656	NA	NA	NA
RVBD3202c	-	ATP-dependent DNA helicase	38.7611	-0.0267868	0.274234	-0.0976786	0.922188	0.979411	NA	NA	NA
RVBD3623	lpqG	lipoprotein LpqG	179.14	-0.0267628	0.134624	-0.198797	0.842422	0.95656	NA	NA	Hit
RVBD0314c	-	membrane protein	270.635	-0.0266703	0.112124	-0.237863	0.811987	0.950654	NA	NA	NA
RVBD3377c	-	halimadienyl diphosphate synthase	478.44	-0.0262369	0.0904016	-0.290226	0.771643	0.938363	NA	NA	NA
RVBD0916c	PE7	PE family protein PE7	16.2131	-0.0260671	0.430997	-0.0604809	0.951773	NA	NA	NA	Hit
RVBD0300	-	antitoxin VapB2	121.725	-0.02602	0.162198	-0.160422	0.872549	0.959156	NA	NA	NA
RVBD3867	-	ESX-1 secretion-associated protein EspH	152.623	-0.0259534	0.144326	-0.179824	0.857291	0.956792	NA	NA	Hit
RVBD0370c	-	oxidoreductase	20.8093	-0.025896	0.381865	-0.0678144	0.945933	NA	NA	NA	NA
RVBD3325	-	transposase	10.4659	-0.025821	0.534064	-0.0483482	0.961439	NA	NA	NA	NA
RVBD3709c	ask	aspartokinase Ask	419.952	-0.0256656	0.0953929	-0.269052	0.78789	0.94221	NA	NA	NA
RVBD2989	-	transcriptional regulator	240.194	-0.0256389	0.124064	-0.206659	0.836276	0.955986	NA	NA	NA
RVBD6037	tRNA-Glu	tRNA-Glu	47.0045	-0.0253552	0.258073	-0.0982484	0.921735	0.979411	NA	NA	NA
RVBD1576c	-	prophage PhiRv1 protein	56.0304	-0.0252986	0.237705	-0.106428	0.915242	0.977259	NA	NA	NA
RVBD3686c	-	hypothetical protein	951.314	-0.0251624	0.0788358	-0.319175	0.749593	0.934227	NA	NA	NA
RVBD2099c	RVBD2099c	PE family protein	10.8946	-0.0250951	0.518119	-0.048435	0.96137	NA	NA	NA	NA
RVBD1941	-	oxidoreductase	110.189	-0.0249131	0.177335	-0.140486	0.888276	0.966229	NA	NA	NA
RVBD2877c	-	integral membrane protein	95.6179	-0.0246523	0.197286	-0.124957	0.900557	0.972558	NA	NA	NA
RVBD2999	lppY	lipoprotein LppY	43.4106	-0.0244875	0.26001	-0.0941792	0.924967	0.979817	NA	NA	NA
RVBD3301c	phoY1	phosphate-transport system transcriptional regulator PhoY1	155.67	-0.0243592	0.148387	-0.16416	0.869605	0.959156	NA	NA	NA
RVBD2509	-	short-chain dehydrogenase/reductase	185.41	-0.0243583	0.139204	-0.174983	0.861093	0.957705	NA	NA	NA
RVBD2995c	leuB	3-isopropylmalate dehydrogenase LeuB	236.153	-0.0241807	0.128951	-0.187518	0.851255	0.95656	NA	NA	NA
RVBD0056	rplI	50S ribosomal protein L9 RplI	339.056	-0.0239951	0.102745	-0.23354	0.815342	0.950654	NA	NA	NA
RVBD1562c	treZ	maltooligosyltrehalose trehalohydrolase TreZ	104.172	-0.0239269	0.178446	-0.134084	0.893336	0.968238	NA	NA	NA
RVBD2163c	pbpB	penicillin-binding membrane protein PbpB	364.234	-0.0238514	0.103277	-0.230947	0.817356	0.950654	NA	NA	NA
RVBD2560	-	proline and glycine rich transmembrane protein	140.041	-0.0237385	0.161487	-0.146999	0.883133	0.963905	NA	NA	NA
RVBD3052c	nrdI	protein NrdI	446.375	-0.0236652	0.0974019	-0.242965	0.808033	0.950654	NA	NA	NA
RVBD2204c	-	iron-sulfur cluster assembly accessory protein	1060.41	-0.0235315	0.0709489	-0.331669	0.74014	0.931974	NA	NA	NA
RVBD3441c	mrsA	phosphoglucosamine mutase	290.76	-0.0234901	0.109696	-0.214139	0.830438	0.954358	NA	NA	NA
RVBD3856c	-	hydrolase	148.662	-0.0234728	0.152352	-0.154069	0.877555	0.962311	NA	NA	NA
RVBD1630	rpsA	30S ribosomal protein S1 RpsA	1168.61	-0.0233148	0.0714477	-0.32632	0.744182	0.931974	NA	NA	NA
RVBD1749c	-	integral membrane protein	168.548	-0.0231657	0.136595	-0.169595	0.865329	0.95879	NA	NA	NA
RVBD3591c	-	hydrolase	21.6411	-0.0229776	0.37262	-0.0616651	0.95083	NA	NA	NA	NA
RVBD2395	-	OPT family oligopeptide transporter	237.994	-0.0229683	0.120556	-0.19052	0.848902	0.95656	NA	NA	NA
RVBD3045	adhC	NADP-dependent alcohol dehydrogenase AdhC	469.179	-0.0227104	0.0939632	-0.241694	0.809017	0.950654	NA	NA	NA
RVBD1667c	-	ABC macrolide transporter ATP-binding protein	31.2122	-0.0223804	0.301897	-0.0741327	0.940905	0.983763	NA	NA	NA
RVBD3528c	-	hypothetical protein	516.726	-0.0220891	0.0894778	-0.246867	0.805012	0.950154	NA	NA	Hit
RVBD3198c	uvrD2	ATP-dependent DNA helicase II UvrD2	216.733	-0.0220247	0.126214	-0.174503	0.86147	0.957822	NA	NA	NA
RVBD1500	-	glycosyltransferase	283.317	-0.0219907	0.110195	-0.199561	0.841824	0.95656	NA	NA	NA
RVBD3667	acs	acetyl-CoA synthetase Acs	228.234	-0.0218802	0.12373	-0.176838	0.859636	0.956792	NA	NA	NA
RVBD2916c	ffh	signal recognition particle protein Ffh	347.999	-0.0217638	0.11592	-0.187749	0.851073	0.95656	NA	NA	NA
RVBD2077c	-	transmembrane protein	416.202	-0.0216784	0.0952754	-0.227534	0.820008	0.950654	NA	NA	NA
RVBD0286	PPE4	PPE family protein PPE4	539.89	-0.0215971	0.0863441	-0.250128	0.802489	0.950011	NA	NA	NA
RVBD0337c	aspC	aspartate aminotransferase AspC	262.89	-0.0213583	0.113567	-0.188068	0.850823	0.95656	NA	NA	NA
RVBD0325	-	hypothetical protein	6.43481	-0.0213315	0.664382	-0.0321073	0.974387	NA	NA	NA	NA
RVBD0092	ctpA	cation transporter P-type ATPase CtpA	236.813	-0.0211512	0.119469	-0.177043	0.859475	0.956792	NA	NA	NA
RVBD0829	-	transposase	29.6645	-0.0211264	0.311138	-0.0679004	0.945865	0.986081	NA	NA	NA
RVBD2818c	-	CRISPR type III-a/mtube-associated protein csm6	73.2236	-0.0209396	0.201844	-0.103742	0.917374	0.978326	NA	NA	NA
RVBD2434c	-	transmembrane protein	60.0099	-0.0203833	0.22697	-0.0898062	0.928441	0.981291	NA	NA	NA
RVBD2740	-	limonene-1,2-epoxide hydrolase	73.0977	-0.0203386	0.210984	-0.0963988	0.923204	0.979779	NA	NA	NA
RVBD0162c	adhE1	zinc-type alcohol dehydrogenase AdhE1	65.9504	-0.0203161	0.219649	-0.0924934	0.926306	0.980484	NA	NA	NA
RVBD1071c	echA9	enoyl-CoA hydratase EchA9	202.681	-0.0202767	0.134572	-0.150675	0.880232	0.9628	NA	NA	NA
RVBD1360	-	oxidoreductase	308.885	-0.0198018	0.107061	-0.184958	0.853262	0.95656	NA	NA	NA
RVBD1319c	-	adenylate cyclase	136.69	-0.0194238	0.154702	-0.125556	0.900083	0.972558	NA	NA	NA
RVBD1952	-	antitoxin VapB14	31.2648	-0.0193672	0.301059	-0.0643301	0.948707	0.986299	NA	NA	Hit
RVBD1945	-	hypothetical protein	103.057	-0.0193224	0.177446	-0.108892	0.913288	0.976961	NA	NA	NA
RVBD0536	galE3	UDP-glucose 4-epimerase GalE3	49.9389	-0.0190968	0.247799	-0.0770654	0.938571	0.983763	NA	NA	NA
RVBD1429	-	hypothetical protein	83.0909	-0.0189943	0.192499	-0.0986725	0.921398	0.979411	NA	NA	NA
RVBD0903c	prrA	two-component system transcriptional regulator PrrA	105.612	-0.01884	0.175508	-0.107345	0.914515	0.977259	NA	NA	NA
RVBD2067c	-	hypothetical protein	320.012	-0.0187739	0.116007	-0.161834	0.871437	0.959156	NA	NA	NA
RVBD0640	rplK	50S ribosomal protein L11 RplK	331.253	-0.0187162	0.102972	-0.18176	0.855771	0.956792	NA	NA	NA
RVBD1911c	lppC	lipoprotein LppC	112.706	-0.0185288	0.166304	-0.111415	0.911287	0.976446	NA	NA	NA
RVBD0470c	pcaA	mycolic acid synthase PcaA	643.152	-0.0184998	0.0809376	-0.228568	0.819204	0.950654	NA	NA	NA
RVBD2281	pitB	phosphate-transport permease PitB	151.862	-0.0181592	0.144119	-0.126001	0.899731	0.972481	NA	NA	NA
RVBD3625c	mesJ	cell cycle protein MesJ	33.2552	-0.0179315	0.30651	-0.058502	0.953349	0.98952	NA	NA	NA
RVBD0270	fadD2	fatty-acid-CoA ligase FadD2	577.576	-0.0178558	0.0836809	-0.21338	0.831031	0.954358	NA	NA	NA
RVBD0251c	hsp	heat shock protein Hsp	130.004	-0.017637	0.156629	-0.112604	0.910345	0.976446	NA	NA	Hit
RVBD1534	-	transcriptional regulator	73.9947	-0.0175771	0.204344	-0.0860173	0.931453	0.982306	NA	NA	NA
RVBD3159c	PPE53	PPE family protein PPE53	200.695	-0.0175108	0.129269	-0.135459	0.892249	0.968096	NA	NA	Hit
RVBD1990c	-	transcriptional regulator	64.6913	-0.0173802	0.21785	-0.0797803	0.936412	0.983763	NA	NA	NA
RVBD3284	-	cysteine desulfuration protein SufE	108.027	-0.0171324	0.173956	-0.0984865	0.921546	0.979411	NA	NA	NA
RVBD2712c	-	hypothetical protein	124.2	-0.0171321	0.158398	-0.108159	0.91387	0.977259	NA	NA	NA
RVBD3375	amiD	amidase AmiD	69.3462	-0.0171214	0.21183	-0.0808261	0.93558	0.983763	NA	NA	NA
RVBD0121c	-	hypothetical protein	17.7492	-0.0169583	0.409412	-0.041421	0.96696	NA	NA	NA	NA
RVBD0879c	-	transmembrane protein	82.8267	-0.0168114	0.194796	-0.0863028	0.931226	0.982306	NA	NA	NA
RVBD2743c	-	alanine rich transmembrane protein	120.433	-0.0167981	0.16058	-0.104609	0.916686	0.977948	NA	NA	NA
RVBD2895c	viuB	mycobactin utilization protein viuB	230.532	-0.016702	0.12312	-0.135656	0.892093	0.968096	NA	NA	NA
RVBD0100	-	hypothetical protein	21.2521	-0.0166943	0.388784	-0.0429399	0.965749	NA	NA	NA	NA
RVBD3509c	ilvX	acetohydroxyacid synthase IlvX	206.897	-0.0166668	0.129955	-0.12825	0.897951	0.97145	NA	NA	NA
RVBD3032A	RVBD3032A	hypothetical protein	30.4207	-0.0165179	0.312325	-0.052887	0.957822	0.99022	NA	NA	NA
RVBD3752c	-	cytidine/deoxycytidylate deaminase	29.0009	-0.0165033	0.314533	-0.0524691	0.958155	0.99022	NA	NA	NA
RVBD0003	recF	DNA replication and repair protein RecF	253.878	-0.0164537	0.117024	-0.140601	0.888185	0.966229	NA	NA	NA
RVBD3579c	-	RNA methyltransferase	279.159	-0.0163518	0.111639	-0.14647	0.88355	0.963905	NA	NA	NA
RVBD2161c	-	hypothetical protein	756.386	-0.0161471	0.0774535	-0.208475	0.834858	0.955323	NA	NA	NA
RVBD1644	tsnR	23S rRNA methyltransferase TsnR	124.287	-0.0161027	0.162558	-0.0990584	0.921092	0.979411	NA	NA	NA
RVBD2549c	-	toxin VapC20	30.1275	-0.0154036	0.343562	-0.0448351	0.964239	0.992857	NA	NA	NA
RVBD0937c	-	DNA end-binding protein Mku	142.257	-0.0153995	0.147244	-0.104585	0.916705	0.977948	NA	NA	Hit
RVBD3151	nuoG	NADH dehydrogenase subunit G NuoG	750.711	-0.0151404	0.0783928	-0.193135	0.846853	0.95656	NA	NA	NA
RVBD0772	purD	phosphoribosylamine glycine ligase PurD	158.191	-0.0149506	0.140915	-0.106097	0.915505	0.977259	NA	NA	NA
RVBD3823c	mmpL8	membrane transporter MmpL8	793.229	-0.0143413	0.0755282	-0.18988	0.849403	0.95656	Hit	NA	Hit
RVBD2600	-	transmembrane protein	69.4502	-0.0142492	0.208202	-0.0684391	0.945436	0.986081	NA	NA	NA
RVBD1193	fadD36	fatty-acid-CoA ligase FadD36	233.354	-0.0141305	0.124332	-0.113651	0.909515	0.976446	NA	NA	NA
RVBD3508	PE_PGRS54	PE-PGRS family protein PE_PGRS54	447.426	-0.0141151	0.098338	-0.143537	0.885866	0.964871	NA	NA	NA
RVBD1957	-	hypothetical protein	47.2422	-0.0140857	0.254744	-0.0552934	0.955905	0.990173	NA	NA	NA
RVBD3630	-	integral membrane protein	161.9	-0.0139755	0.143039	-0.0977039	0.922167	0.979411	NA	NA	NA
[truncated: 2,086 more rows]
