# Supplementary material for: CRISPRi chemical genetics and comparative genomics identify genes mediating drug potency in Mycobacterium tuberculosis
Source: Nat Microbiol. 2022 May 30;7(6):766–79. doi: 10.1038/s41564-022-01130-y (PMC9159947; doi:10.1038/s41564-022-01130-y)
Supplement: Source Data Fig. 4 — Statistical source data. [file 41564_2022_1130_MOESM7_ESM.xlsx]

## Sheet: Fig.4a Legend
Source Data Figure 4: List of identified bacA mutations from clinical isolate WGS database
Column name	Column description
Position	Nucleotide position of the indicated SNP in the H37Rv reference genome (NC_018143)
Amino Acid Change	Amino acid change resulting from the indicated mutation
Nucleotide Change	Nucleotide position within the bacA (rv1819c) ORF followed by "WT nucleotide > Mutated Nucleotide"
Prediction	Predicted effect of mutation (i.e. frameshift, missense, etc.)
Sublineages	Sublineage designation for all mutants with the indicated mutation. Numerator = number of isolates with the mutation in the indicated sublineage. Denominator = total number of strains in our database belonging to the indicated sublineage. None = sublineage call was not confident.
# Occurrences	Number of strains with that mutation in our database of 45,473 whole genome sequences
Sample Drug Resistance	Genotypic drug resistance prediction for all strains with the indicated mutation. Numerator = number of isolates with the mutation and the drug resistance genotype. Denominator = total number of strains in our database with the indicated drug resistance genotype
Accession #	Accession numbers for all strains in our database with the indicated mutation

## Sheet: Fig.4a bacA mutations
Position	AA change	Nucleotide change	Prediction	Sublineages	# occurrences	Sample Drug Resistance	Accession #
2064724	p.Lys4Asn	c.12A>T	missense	lineage3.1.2: 3/226	3	(Ethambutol, Rifampicin, Streptomycin, Isoniazid): 3/1386	(PRJEB2221, ERR114502), (PRJEB26001, ERR2516743), (PRJNA282721, SRR2100349)
2064713	p.Pro8Leu	c.23C>T	missense	lineage4.7: 1/422	1	None: 1/27783	(PRJEB25997, ERR2515651)
2064712	p.Pro8Pro	c.24G>A	synonymous	lineage4.1.2.1: 5/2867	5	None: 5/27783	(PRJEB1553, ERR894421), (PRJEB1553, ERR894423), (PRJEB1553, ERR894424), (PRJEB1553, ERR894425), (PRJEB1553, ERR894426)
2064694	p.Arg14Ser	c.42A>T	missense	lineage4.1.1.1: 3/500	3	None: 3/27783	(PRJEB2221, ERR046742), (PRJEB25991, ERR2512734), (PRJNA282721, SRR2100071)
2064686	p.Pro17Gln	c.50C>A	missense	lineage4.4.1.1: 8/1218	8	None: 8/27783	(PRJNA323744, SRR4035980), (PRJNA323744, SRR4035981), (PRJNA323744, SRR4035982), (PRJNA323744, SRR4035984), (PRJNA323744, SRR4035986), (PRJNA323744, SRR4035987), (PRJNA323744, SRR4035988), (PRJNA323744, SRR4035990)
2064685	p.Pro17Pro	c.51G>A	synonymous	None: 1/2223	1	None: 1/27783	(PRJNA244165, SRR1238559)
2064673	p.Tyr21Tyr	c.63T>C	synonymous	lineage4.2.1: 1/737	1	(Rifampicin, Ethambutol, Isoniazid): 1/499	(PRJEB32684, ERR3335793)
2064667	p.Val23Val	c.69C>G	synonymous	lineage1.1.2.2: 1/951	1	None: 1/27783	(PRJEB25991, ERR2512724)
2064666	p.Gly24Ser	c.70G>A	missense	lineage3: 2/3537	2	None: 2/27783	(PRJEB25991, ERR2513416), (PRJEB25991, ERR2514399)
2064654	p.Thr28Pro	c.82A>C	missense	lineage4.8: 2/3234	2	(Rifampicin,): 1/881, None: 1/27783	(PRJEB2138, ERR067666), (PRJEB2138, ERR133864)
2064654	p.Thr28Ala	c.82A>G	missense	lineage2.2: 1/316	1	(Rifampicin, Ethambutol, Ofloxacin): 1/58	(PRJNA226765, SRR1144787)
2064648	p.Ser30Cys	c.88A>T	missense	lineage4.9: 1/2941	1	None: 1/27783	(PRJEB19976, ERR1880941)
2064645	p.Ala31Thr	c.91G>A	missense	lineage3: 1/3537, lineage4.3.4.2: 1/2155	2	None: 2/27783	(PRJEB25991, ERR2514727), (PRJEB25997, ERR2515621)
2064642	p.Ile32Leu	c.94A>C	missense	None: 1/2223	1	None: 1/27783	(PRJEB7727, ERR551419)
2064633	p.Leu35Val	c.103C>G	missense	lineage2.2.1: 1/9163	1	None: 1/27783	(PRJEB31905, ERR3256116)
2064628	p.Ala36Ala	c.108G>A	synonymous	lineage3: 3/3537	3	None: 3/27783	(PRJEB25592, ERR2446093), (PRJEB26002, ERR2517411), (PRJEB32037, ERR3275549)
2064622	p.Leu38Leu	c.114G>A	synonymous	lineage4.6.1.1: 1/192	1	None: 1/27783	(PRJEB11460, ERR1199022)
2064620	p.Val39Ala	c.116T>C	missense	lineage3: 2/3537	2	(Isoniazid,): 1/1780, None: 1/27783	(PRJEB2221, ERR046779), (PRJEB2221, ERR046780)
2064618	p.Leu40Leu	c.118C>T	synonymous	lineage3: 1/3537	1	None: 1/27783	(PRJEB25991, ERR2514622)
2064612	p.Arg42Gly	c.124A>G	missense	lineage1.2.1.3: 1/435	1	None: 1/27783	(PRJNA413593, SRR6153213)
2064608	p.Tyr43Ser	c.128A>C	missense	lineage4.5: 1/533	1	None: 1/27783	(PRJNA390471, SRR5709846)
2064607	p.Tyr43Tyr	c.129T>C	synonymous	lineage3: 1/3537, lineage3.1.1: 1/834	2	None: 2/27783	(PRJEB25997, ERR2515564), (PRJEB25997, ERR2515744)
2064604	p.Leu44Phe	c.132G>T	missense	None: 1/2223	1	(Pyrazinamide,): 1/219	(PRJEB25991, ERR2512839)
2064603	p.Thr45Ala	c.133A>G	missense	lineage4.8: 2/3234	2	None: 2/27783	(PRJEB9680, ERR2199910), (PRJEB9680, ERR2199911)
2064601	p.Thr45Thr	c.135G>C	synonymous	lineage4.5: 1/533	1	None: 1/27783	(PRJEB32037, ERR3276276)
2064586	p.Gln50Gln	c.150G>A	synonymous	lineage4.8: 1/3234	1	None: 1/27783	(PRJEB25972, ERR2510774)
2064578	p.Arg53Gln	c.158G>A	missense	lineage4.3.4.1: 1/494	1	(Rifampicin, Isoniazid): 1/1029	(PRJEB10385, ERR1036275)
2064577	p.Arg53Arg	c.159G>A	synonymous	lineage3.1.2.1: 1/154	1	None: 1/27783	(PRJEB25991, ERR2512567)
2064567	p.Ala57Ser	c.169G>T	missense	lineage2.2.1: 1/9163	1	None: 1/27783	(PRJNA268900, SRR1723532)
2064566	p.Ala57Gly	c.168_170delCGCinsGGG	missense	lineage4.9: 1/2941	1	None: 1/27783	(PRJNA198146, SRR924204)
2064565	p.Ala57Ala	c.171A>G	synonymous	lineage4.3: 1/2990	1	None: 1/27783	(PRJEB11460, ERR1193737)
2064565	p.Ala57Gly	c.170_171delCAinsGT	missense	None: 5/2223	5	None: 5/27783	(PRJEB2794, ERR124651), (PRJEB2794, ERR126600), (PRJNA419964, SRR6325444), (PRJNA419964, SRR6325445), (PRJNA419964, SRR6325448)
2064553	p.Gly61Gly	c.183C>T	synonymous	None: 1/2223	1	(Pyrazinamide,): 1/219	(PRJEB15857, ERR1679654)
2064553	p.Gly61Gly	c.183C>G	synonymous	lineage4.1.2.1: 1/2867	1	None: 1/27783	(PRJNA413593, SRR6153239)
2064549	p.ProAsn62AlaHis	c.180_187delTGGCCCCAinsCGGCGCCC	missense	None: 5/2223	5	None: 5/27783	(PRJEB2794, ERR124651), (PRJEB2794, ERR126600), (PRJNA419964, SRR6325444), (PRJNA419964, SRR6325445), (PRJNA419964, SRR6325448)
2064548	p.Asn63Thr	c.188A>C	missense	lineage4.8: 1/3234	1	None: 1/27783	(PRJNA401515, SRR6044991)
2064547	p.Asn63Asn	c.189C>T	synonymous	lineage3: 1/3537, lineage4.3: 1/2990	2	None: 2/27783	(PRJEB23245, ERR2184584), (PRJEB25991, ERR2514978)
2064546	p.Ser64Arg	c.190A>C	missense	lineage4.4.1.1: 2/1218	2	None: 2/27783	(PRJNA413593, SRR6397750), (PRJNA413593, SRR6397941)
2064545	p.Ser64Asn	c.191G>A	missense	lineage4.3: 3/2990	3	(Isoniazid,): 3/1780	(PRJEB25592, ERR2446194), (PRJEB26002, ERR2517305), (PRJEB32037, ERR3275420)
2064538	p.67	c.195_198delTCGCinsGCGG	synonymous	None: 5/2223	5	None: 5/27783	(PRJEB2794, ERR124651), (PRJEB2794, ERR126600), (PRJNA419964, SRR6325444), (PRJNA419964, SRR6325445), (PRJNA419964, SRR6325448)
2064529	p.Leu69Leu	c.207G>A	synonymous	lineage3: 1/3537	1	None: 1/27783	(PRJEB23157, ERR2179851)
2064522	p.Gly72Ser	c.214G>A	missense	lineage4.5: 2/533	2	None: 2/27783	(PRJEB23157, ERR2179574), (PRJNA268900, SRR1723921)
2064513	p.76	c.220_223delTTGTinsCTGC	synonymous	None: 2/2223	2	None: 2/27783	(PRJNA419964, SRR6325444), (PRJNA419964, SRR6325448)
2064508	p.Leu76Leu	c.228T>G	synonymous	None: 1/2223	1	None: 1/27783	(PRJNA419964, SRR6325444)
2064502	p.Val78Val	c.234A>C	synonymous	lineage4.7: 1/422	1	None: 1/27783	(PRJEB32037, ERR3275707)
2064499	p.Val79Val	c.237G>A	synonymous	lineage4.7: 3/422	3	None: 3/27783	(PRJEB1366, ERR279653), (PRJEB1366, ERR495184), (PRJEB15382, ERR1633958)
2064498	p.Leu80Leu	c.238C>T	synonymous	None: 2/2223	2	(Pyrazinamide,): 2/219	(PRJEB25592, ERR2446159), (PRJEB32037, ERR3275231)
2064498	p.Leu80Val	c.238C>G	missense	lineage4.4.2: 1/273	1	(Streptomycin, Isoniazid): 1/593	(PRJNA413593, SRR6152991)
2064496	p.Leu80Leu	c.240G>A	synonymous	lineage4.1.2: 2/971	2	(Pyrazinamide,): 2/219	(PRJEB28497, ERR2791538), (PRJEB28497, ERR2791558)
2064493	p.Ala81Ala	c.243A>G	synonymous	lineage1.2.2: 3/431	3	(Streptomycin, Isoniazid): 1/593, None: 2/27783	(PRJEB25991, ERR2514628), (PRJEB7056, ERR751752), (PRJNA282721, SRR2101347)
2064482	p.Asn85Ser	c.254A>G	missense	None: 2/2223	2	(Rifampicin, Ethambutol, Isoniazid): 2/499	(PRJEB10385, ERR1035063), (PRJEB25997, ERR2515664)
2064478	p.Val86Val	c.258G>A	synonymous	lineage2.1: 1/68, lineage4: 2/814	3	(Rifampicin, Isoniazid): 1/1029, None: 2/27783	(PRJEB23157, ERR2179850), (PRJEB23157, ERR2179857), (PRJNA390471, SRR5709814)
2064454	p.Asp94Asp	c.282C>T	synonymous	lineage4.1.2.1: 10/2867	10	(Pyrazinamide,): 2/219, None: 8/27783	(PRJEB23245, ERR2184649), (PRJEB23245, ERR2184668), (PRJEB25543, ERR2503358), (PRJEB25543, ERR2503359), (PRJEB25543, ERR2503390), (PRJEB25543, ERR2503419), (PRJEB25543, ERR2503432), (PRJEB28497, ERR2791534), (PRJEB28497, ERR2791554), (PRJEB9680, ERR552155)
2064451	p.Met95Ile	c.285G>T	missense	lineage3: 7/3537, lineage3.1.2: 5/226, lineage4.9: 39/2941	51	None: 51/27783	(PRJEB2221, ERR266597), (PRJEB2221, ERR278560), (PRJEB2221, ERR294184), (PRJEB2221, ERR386919), (PRJEB2221, ERR387006), (PRJEB2221, ERR387027), (PRJEB2221, ERR403403), (PRJEB25991, ERR2513760), (PRJEB25991, ERR2514099), (PRJEB25991, ERR2514414), (PRJEB25991, ERR2514872), (PRJNA236881, SRR1214096), (PRJNA236881, SRR1214488), (PRJNA236881, SRR1214984), (PRJNA236881, SRR1215296), (PRJNA236881, SRR12…
2064448	p.Tyr96Tyr	c.288C>T	synonymous	lineage4.1.1.3: 2/1178	2	(Ethambutol, Rifampicin, Isoniazid, Ofloxacin): 2/81	(PRJEB6273, ERR552295), (PRJEB6273, ERR552296)
2064445	p.Thr97Thr	c.291G>A	synonymous	None: 1/2223	1	(Pyrazinamide,): 1/219	(PRJEB9680, ERR551191)
2064427	p.Phe103Phe	c.309C>T	synonymous	None: 1/2223, ['lineage1.1.3', 'lineage4']: 1/1, lineage1: 1/244, lineage1.1: 2/10, lineage1.1.3: 219/308	224	(Ethambutol, Rifampicin, Streptomycin, Isoniazid): 1/1386, (Ethambutol, Rifampicin, Streptomycin, Isoniazid, Pyrazinamide): 1/1017, (Isoniazid,): 4/1780, (Rifampicin, Isoniazid): 1/1029, (Streptomycin, Isoniazid): 2/593, None: 215/27783	(PRJEB2221, ERR117627), (PRJEB2221, ERR230071), (PRJEB2221, ERR270671), (PRJEB2221, ERR294190), (PRJEB2221, ERR294219), (PRJEB2221, ERR330686), (PRJEB2358, ERR036201), (PRJEB2358, ERR036213), (PRJEB2358, ERR036217), (PRJEB2358, ERR036222), (PRJEB2358, ERR036230), (PRJEB2358, ERR036236), (PRJEB2358, ERR037476), (PRJEB2358, ERR037510), (PRJEB2358, ERR037511), (PRJEB2358, ERR037519), (PRJEB2358, ERR…
2064424	p.Glu104Glu	c.312G>A	synonymous	lineage1.2.2: 1/431	1	(Isoniazid,): 1/1780	(PRJEB26001, ERR2517082)
2064422	p.Gly105Asp	c.314G>A	missense	lineage4.3.4.1: 1/494	1	(Rifampicin, Isoniazid, Pyrazinamide, Ethambutol, Streptomycin, Ofloxacin): 1/617	(PRJEB10385, ERR1035318)
2064419	p.Ile106Thr	c.317T>C	missense	lineage3: 1/3537	1	None: 1/27783	(PRJEB25991, ERR2513554)
2064406	p.Asp110Asp	c.330T>C	synonymous	lineage4.7: 2/422	2	None: 2/27783	(PRJEB2221, ERR387045), (PRJEB25991, ERR2513008)
2064402	p.Thr112Ala	c.334A>G	missense	lineage4.2: 2/497	2	(Rifampicin, Ethambutol, Isoniazid): 2/499	(PRJEB25972, ERR2510527), (PRJEB25972, ERR2510579)
2064390	p.Ser116Pro	c.346T>C	missense	None: 1/2223	1	None: 1/27783	(PRJEB1291, ERR219197)
2064390	p.Ser116Ala	c.346T>G	missense	lineage5: 1/155	1	None: 1/27783	(PRJEB27244, ERR3170459)
2064387	p.Gly117Ser	c.349G>A	missense	lineage2.2.1: 1/9163	1	None: 1/27783	(PRJNA268900, SRR1723880)
2064385	p.Gly117Gly	c.351C>T	synonymous	None: 1/2223	1	(Pyrazinamide,): 1/219	(PRJNA39969, SRR011186)
2064383	p.Val118Ala	c.353T>C	missense	lineage3.1.1: 1/834	1	(Ethambutol, Rifampicin, Isoniazid, Pyrazinamide): 1/150	(PRJEB26002, ERR2517371)
2064380	p.Arg119Leu	c.356G>T	missense	lineage5: 1/155	1	None: 1/27783	(PRJEB27244, ERR3170417)
2064379	p.Arg119Arg	c.357A>G	synonymous	lineage3: 1/3537	1	None: 1/27783	(PRJEB25991, ERR2514459)
2064371	p.Trp122Ser	c.365G>C	missense	lineage4.7: 1/422	1	(Rifampicin, Streptomycin, Ethambutol, Isoniazid): 1/321	(PRJEB26000, ERR2516422)
2064360	p.Gly126Trp	c.376G>T	missense	lineage2.2.1.2: 1/322	1	(Streptomycin, Isoniazid): 1/593	(PRJNA413593, SRR6152940)
2064345	p.Met131Val	c.391A>G	missense	lineage3: 1/3537	1	(Rifampicin, Isoniazid, Pyrazinamide, Ethambutol, Kanamycin, Ofloxacin): 1/216	(PRJEB25972, ERR2510576)
2064340	p.Ala132Ala	c.396C>T	synonymous	lineage4.1.2: 1/971	1	None: 1/27783	(PRJEB5280, ERR1023506)
2064331	p.His135His	c.405C>T	synonymous	lineage3: 3/3537	3	None: 3/27783	(PRJEB25991, ERR2512708), (PRJEB25991, ERR2513449), (PRJEB25991, ERR2513726)
2064330	p.Val136Met	c.406G>A	missense	lineage3: 1/3537	1	(Rifampicin, Ofloxacin): 1/37	(PRJEB25972, ERR2510277)
2064328	p.Val136Val	c.408G>A	synonymous	lineage4.6.1.1: 1/192	1	None: 1/27783	(PRJEB25991, ERR2514484)
2064293	p.Arg148Pro	c.443G>C	missense	None: 2/2223	2	None: 2/27783	(PRJEB1291, ERR219193), (PRJEB1291, ERR219197)
2064278	p.Trp153Ser	c.458G>C	missense	None: 1/2223, lineage2: 1/56, lineage2.2.1.1: 50/570	52	(Ethambutol, Rifampicin, Isoniazid): 1/328, (Ethambutol,): 1/60, (Isoniazid,): 1/1780, (Rifampicin, Ethambutol, Ofloxacin): 1/58, (Rifampicin, Isoniazid): 4/1029, (Rifampicin,): 5/881, None: 39/27783	(PRJEB10385, ERR1035035), (PRJEB10385, ERR1035055), (PRJEB1366, ERR279471), (PRJEB1366, ERR279507), (PRJEB1366, ERR279516), (PRJEB1366, ERR279520), (PRJEB1366, ERR279582), (PRJEB1366, ERR279600), (PRJEB1366, ERR279643), (PRJEB1366, ERR495002), (PRJEB1366, ERR495038), (PRJEB1366, ERR495047), (PRJEB1366, ERR495051), (PRJEB1366, ERR495113), (PRJEB1366, ERR495174), (PRJEB1366, ERR495199), (PRJEB14199…
2064275	p.Arg154Lys	c.461G>A	missense	lineage1.1.1.9: 1/41	1	None: 1/27783	(PRJEB7056, ERR752007)
2064274	p.Arg154Arg	c.462G>A	synonymous	lineage4.1.2.1: 2/2867	2	(Ethambutol, Rifampicin, Isoniazid, Ofloxacin, Pyrazinamide): 1/85, (Ethambutol, Rifampicin, Isoniazid, Pyrazinamide): 1/150	(PRJDB7006, DRR130085), (PRJEB32037, ERR3276064)
2064273	p.Val155Leu	c.463G>C	missense	lineage3: 1/3537	1	(Streptomycin,): 1/620	(PRJNA282721, SRR2101083)
2064266	p.Leu157Pro	c.470T>C	missense	lineage3: 1/3537	1	(Rifampicin, Ofloxacin): 1/37	(PRJEB25972, ERR2510590)
2064263	p.Thr158Ile	c.473C>T	missense	lineage3: 1/3537	1	None: 1/27783	(PRJEB25991, ERR2512741)
2064261	p.His159Tyr	c.475C>T	missense	lineage4.1.2.1: 3/2867	3	None: 3/27783	(PRJEB25592, ERR2446074), (PRJEB26002, ERR2517282), (PRJEB32037, ERR3275487)
2064246	p.Asp164Asn	c.490G>A	missense	lineage4.1.2.1: 2/2867	2	None: 3/27783	(PRJNA229737, SRR1168969), (PRJNA229737, SRR1172105)
2064242	p.Trp165*	c.494G>A	stop_gained	lineage4.9: 1/2941	1	None: 1/27783	(PRJEB19976, ERR1880938)
2064240	p.Leu166Phe	c.496C>T	missense	lineage2.2.1: 1/9163	1	None: 1/27783	(PRJEB31905, ERR3256116)
2064239	p.Leu166Arg	c.497T>G	missense	lineage4.3.4.2: 1/2155	1	(Isoniazid,): 1/1780	(PRJEB11460, ERR1193700)
2064235	p.Asp167Asp	c.501C>T	synonymous	lineage4.5: 1/533	1	(Ethambutol, Rifampicin, Isoniazid, Ofloxacin): 1/81	(PRJDB7006, DRR130106)
2064235	p.Asp167Glu	c.501C>G	missense	lineage4.9: 1/2941	1	None: 1/27783	(PRJNA198146, SRR924204)
2064234	p.Gly168Ser	c.502G>A	missense	lineage1.1.2.2: 2/951	2	None: 2/27783	(PRJNA235754, SRR1173117), (PRJNA235754, SRR1173287)
2064229	p.Arg169Arg	c.507G>A	synonymous	lineage2.2.1: 1/9163, lineage3: 25/3537	26	(Streptomycin,): 24/620, None: 2/27783	(PRJEB2221, ERR072064), (PRJEB2221, ERR072092), (PRJEB2221, ERR117622), (PRJEB2221, ERR117674), (PRJEB2221, ERR117729), (PRJEB2221, ERR228147), (PRJEB2221, ERR228240), (PRJEB2221, ERR228264), (PRJEB2221, ERR351876), (PRJEB2221, ERR351879), (PRJEB2221, ERR386808), (PRJEB2221, ERR386811), (PRJEB25991, ERR2512430), (PRJEB25991, ERR2513563), (PRJEB25991, ERR2514799), (PRJNA268900, SRR1723518), (PRJNA…
2064226	p.Ala170Ala	c.510C>G	synonymous	lineage4.9: 1/2941	1	None: 1/27783	(PRJNA198146, SRR924204)
2064225	p.Tyr171Asp	c.511T>G	missense	lineage4.1.1.3: 2/1178	2	(Rifampicin, Streptomycin, Ofloxacin, Pyrazinamide, Isoniazid): 3/3	(PRJNA190961, SRR847803), (PRJNA190961, SRR924218)
2064220	p.Tyr172Tyr	c.516C>T	synonymous	lineage3: 1/3537	1	None: 1/27783	(PRJEB25991, ERR2512934)
2064218	p.Arg173Leu	c.518G>T	missense	None: 1/2223	1	None: 1/27783	(PRJEB25506, ERR2383628)
2064217	p.Arg173Arg	c.519A>G	synonymous	lineage4.9: 1/2941	1	None: 1/27783	(PRJNA198146, SRR924204)
2064213	p.Leu175Val	c.523C>G	missense	lineage2.2.1: 1/9163	1	None: 1/27783	(PRJNA268900, SRR1723518)
2064211	p.Leu175Leu	c.525G>A	synonymous	lineage4.4.1.2: 1/152	1	None: 1/27783	(PRJEB9680, ERR553102)
2064201	p.Glu179Lys	c.535G>A	missense	lineage1.1.1.1: 1/108	1	None: 1/27783	(PRJEB9680, ERR553339)
2064196	p.Glu179Asn	c.535_540delGAAACGinsAACACC	missense	lineage4.9: 1/2941	1	None: 1/27783	(PRJNA198146, SRR924204)
2064186	p.Pro184Ser	c.550C>T	missense	lineage1.2.2: 2/431	2	(Rifampicin, Streptomycin, Isoniazid, Ofloxacin, Pyrazinamide): 2/196	(PRJNA379070, SRR5341361), (PRJNA379070, SRR5341409)
2064185	p.Pro184His	c.551C>A	missense	lineage4.1.1: 1/134	1	None: 1/27783	(PRJEB30933, ERR3148196)
2064177	p.Arg187Cys	c.559C>T	missense	lineage4.1.2.1: 2/2867	2	None: 2/27783	(PRJEB2221, ERR046874), (PRJEB2221, ERR046875)
2064172	p.Ile188Ile	c.564T>C	synonymous	lineage4.9: 1/2941	1	None: 1/27783	(PRJNA198146, SRR924204)
2064164	p.Asp191Ala	c.572A>C	missense	lineage4.8: 1/3234	1	None: 1/27783	(PRJEB32037, ERR3276051)
2064162	p.Val192Ile	c.574G>A	missense	lineage4.1.2.1: 3/2867	3	None: 3/27783	(PRJEB25592, ERR2446149), (PRJEB26002, ERR2517467), (PRJEB32037, ERR3275291)
2064162	p.Val192Ile	c.570_574delAGACGinsGGACA	missense	lineage4.9: 1/2941	1	None: 1/27783	(PRJNA198146, SRR924204)
2064157	p.Asp193Asp	c.579T>C	synonymous	lineage4.9: 1/2941	1	None: 1/27783	(PRJNA198146, SRR924204)
2064148	p.Thr196Thr	c.588C>A	synonymous	lineage4.4.1.1: 2/1218	2	None: 2/27783	(PRJEB32037, ERR3275905), (PRJEB32037, ERR3275911)
2064147	p.Ala197Thr	c.589G>A	missense	lineage4.8: 1/3234	1	(Rifampicin,): 1/881	(PRJEB5280, ERR1555042)
2064146	p.Ala197Val	c.590C>T	missense	lineage1.1.2.2: 1/951	1	None: 1/27783	(PRJEB25991, ERR2512407)
2064145	p.Ala197Ala	c.591C>T	synonymous	lineage4.5: 1/533	1	None: 1/27783	(PRJEB25991, ERR2512987)
2064143	p.Gly198Glu	c.593G>A	missense	lineage1.2.1.2: 1/155	1	(Pyrazinamide,): 1/219	(PRJEB7056, ERR768003)
2064138	p.Gly200Ser	c.598G>A	missense	lineage4.5: 1/533	1	None: 1/27783	(PRJEB9680, ERR552676)
2064137	p.Gly200Ala	c.599G>C	missense	lineage4: 1/814, lineage4.1.2: 17/971	18	(Isoniazid,): 3/1780, None: 15/27783	(PRJEB2358, ERR037481), (PRJEB2358, ERR245711), (PRJEB2358, ERR245791), (PRJEB2794, ERR163988), (PRJEB2794, ERR176591), (PRJEB2794, ERR176647), (PRJEB2794, ERR176703), (PRJEB2794, ERR176786), (PRJEB2794, ERR181697), (PRJEB2794, ERR181882), (PRJEB2794, ERR181958), (PRJEB2794, ERR190366), (PRJEB2794, ERR212059), (PRJEB2794, ERR221559), (PRJEB2794, ERR473369), (PRJEB2794, ERR736853), (PRJEB2794, ERR…
2064118	p.Pro206Pro	c.618C>T	synonymous	lineage4.8: 2/3234	2	None: 2/27783	(PRJEB11653, ERR1213876), (PRJEB31023, ERR3132114)
2064117	p.Ser207Ala	c.619T>G	missense	lineage4.3: 2/2990	2	None: 2/27783	(PRJNA229628, SRR1158998), (PRJNA229628, SRR1162513)
2064113	p.Asn208Ser	c.623A>G	missense	None: 1/2223	1	None: 1/27783	(PRJEB2138, ERR234676)
2064112	p.Asn208Asn	c.624C>T	synonymous	lineage4.5: 3/533, lineage4.7: 2/422	5	None: 5/27783	(PRJEB2221, ERR387056), (PRJEB25592, ERR2446558), (PRJEB25991, ERR2513839), (PRJEB26002, ERR2517397), (PRJEB32037, ERR3275238)
2064108	p.Thr210Ala	c.628A>G	missense	lineage4.4.2: 1/273	1	None: 1/27783	(PRJNA187550, SRR671764)
2064107	p.Thr210Arg	c.629C>G	missense	lineage3: 2/3537	2	None: 2/27783	(PRJEB2221, ERR228244), (PRJNA282721, SRR2100598)
2064105	p.Asn208_Thr210del	c.622_630delAACGGGACG	conservative_inframe_deletion	None: 1/2223	1	None: 1/27783	(PRJEB9680, ERR2199834)
2064103	p.Ala211Ala	c.633C>G	synonymous	lineage4.1.2.1: 8/2867	8	(Kanamycin, Rifampicin, Ethambutol, Isoniazid, Ofloxacin): 1/20, (Kanamycin, Rifampicin, Streptomycin, Isoniazid, Ofloxacin): 1/51, (Rifampicin, Isoniazid, Pyrazinamide, Ethambutol, Kanamycin, Streptomycin, Ofloxacin): 1/444, (Rifampicin, Isoniazid, Pyrazinamide, Ethambutol, Streptomycin, Ofloxacin): 4/617, (Rifampicin, Ofloxacin, Streptomycin, Ethambutol, Isoniazid): 1/25	(PRJEB10385, ERR1035258), (PRJEB10385, ERR1035260), (PRJEB27366, ERR2653060), (PRJEB27366, ERR2653131), (PRJEB27366, ERR2653141), (PRJEB27366, ERR2653148), (PRJEB27366, ERR2653173), (PRJEB27366, ERR2653174)
2064099	p.Thr213Ala	c.637A>G	missense	lineage4.9: 1/2941	1	None: 1/27783	(PRJNA401368, SRR6117349)
2064096	p.Leu214Val	c.640C>G	missense	lineage1: 3/244, lineage1.2.2: 3/431	6	(Streptomycin,): 1/620, None: 5/27783	(PRJEB2221, ERR228285), (PRJEB25991, ERR2513825), (PRJEB25991, ERR2513926), (PRJEB25991, ERR2514332), (PRJNA401515, SRR6045423), (PRJNA413593, SRR6153201)
2064087	p.Gly217Arg	c.649G>A	missense	lineage4.2.1: 1/737	1	(Rifampicin, Streptomycin, Ethambutol, Isoniazid): 1/321	(PRJEB2138, ERR144624)
2064085	p.Gly217Gly	c.651G>A	synonymous	lineage4.8: 15/3234	15	None: 15/27783	(PRJEB11460, ERR1465847), (PRJEB11460, ERR1465894), (PRJEB2221, ERR228276), (PRJEB2221, ERR230110), (PRJEB25592, ERR2446389), (PRJEB25991, ERR2514656), (PRJEB26002, ERR2517476), (PRJEB32037, ERR3275542), (PRJEB3223, ERR233373), (PRJEB9680, ERR550642), (PRJEB9680, ERR551271), (PRJEB9680, ERR551454), (PRJEB9680, ERR552985), (PRJNA282721, SRR2100630), (PRJNA282721, SRR2100734)
2064084	p.Ala218Pro	c.652G>C	missense	lineage1.1.3: 1/308	1	None: 1/27783	(PRJNA282721, SRR2100430)
2064080	p.Val219Ala	c.656T>C	missense	lineage2.2.1: 1/9163, lineage4.6: 1/187	2	(Ethambutol, Streptomycin, Isoniazid): 1/98, (Streptomycin, Isoniazid): 1/593	(PRJEB24463, ERR3273169), (PRJEB25991, ERR2513232)
2064076	p.Gln220Gln	c.660G>A	synonymous	lineage2.2.1: 1/9163	1	(Isoniazid,): 1/1780	(PRJNA268900, SRR1723521)
2064064	p.Ser224Ser	c.672G>A	synonymous	None: 2/2223	2	(Pyrazinamide,): 1/219, None: 1/27783	(PRJEB2138, ERR234677), (PRJEB25991, ERR2512675)
2064055	p.Ser227Ser	c.681T>G	synonymous	lineage4.3.4.2: 1/2155, lineage4.4.1.1: 2/1218	3	(Rifampicin,): 1/881, None: 2/27783	(PRJEB27366, ERR2653202), (PRJEB32037, ERR3275905), (PRJEB32037, ERR3275911)
2064047	p.Ala230Val	c.689C>T	missense	lineage4.3: 3/2990	3	(Rifampicin, Isoniazid): 1/1029, None: 2/27783	(PRJEB25991, ERR2514370), (PRJEB30933, ERR3148186), (PRJEB30933, ERR3148210)
2064006	p.Val244Met	c.730G>A	missense	lineage3: 1/3537	1	None: 1/27783	(PRJNA282721, SRR2100044)
2063976	p.Val254Met	c.760G>A	missense	lineage3: 4/3537	4	None: 4/27783	(PRJEB2221, ERR228193), (PRJEB2221, ERR228248), (PRJNA282721, SRR2100550), (PRJNA282721, SRR2100602)
2063971	p.Leu255Leu	c.765G>A	synonymous	lineage4: 3/814	3	None: 3/27783	(PRJEB25592, ERR2446487), (PRJEB26002, ERR2517519), (PRJEB32037, ERR3275682)
2063949	p.Val263Leu	c.787G>C	missense	lineage1.2.2: 3/431	3	(Rifampicin, Streptomycin, Isoniazid, Ofloxacin, Pyrazinamide): 2/196, None: 1/27783	(PRJEB7056, ERR751739), (PRJNA379070, SRR5341361), (PRJNA379070, SRR5341409)
2063936	p.Ile267Ser	c.800T>G	missense	lineage3: 1/3537	1	None: 1/27783	(PRJNA413593, SRR6153156)
2063930	p.Gly269Glu	c.806G>A	missense	None: 1/2223	1	(Rifampicin, Ethambutol, Isoniazid, Pyrazinamide): 1/381	(PRJEB21809, ERR2041717)
2063928	p.Arg270Trp	c.808C>T	missense	lineage1.2.1.3: 1/435	1	None: 1/27783	(PRJNA413593, SRR6152879)
2063918	p.Ile273Thr	c.818T>C	missense	None: 122/2223, lineage4: 9/814, lineage4.2: 496/497, lineage4.2.1: 737/737	1364	(Ethambutol, Isoniazid): 6/157, (Ethambutol, Rifampicin, Isoniazid, Ofloxacin): 2/81, (Ethambutol, Streptomycin, Isoniazid, Pyrazinamide): 2/362, (Ethambutol,): 6/60, (Isoniazid, Ofloxacin): 1/15, (Isoniazid, Pyrazinamide): 1/33, (Isoniazid,): 59/1780, (Kanamycin, Rifampicin, Ethambutol, Isoniazid, Pyrazinamide): 3/109, (Kanamycin, Rifampicin, Isoniazid): 3/24, (Kanamycin, Rifampicin, Streptomyci…	(PRJDB3875, DRR034370), (PRJDB3875, DRR034410), (PRJDB3875, DRR034413), (PRJDB3875, DRR034447), (PRJDB3875, DRR034480), (PRJDB3875, DRR034504), (PRJDB3875, DRR034507), (PRJDB7006, DRR130144), (PRJDB7006, DRR130150), (PRJDB7006, DRR130195), (PRJDB7006, DRR130212), (PRJDB7006, DRR130233), (PRJDB7006, DRR130236), (PRJDB7006, DRR130239), (PRJDB7006, DRR130240), (PRJEB10385, ERR1034664), (PRJEB10385, …
2063917	p.Ile273Met	c.819C>G	missense	None: 1/2223	1	(Rifampicin, Isoniazid): 1/1029	(PRJEB25997, ERR2515859)
2063917	p.Ile273Ile	c.819C>T	synonymous	lineage1.1.1.2: 1/30	1	None: 1/27783	(PRJEB7056, ERR718315)
2063916	p.Trp274Gly	c.820T>G	missense	lineage7: 1/46	1	(Pyrazinamide,): 1/219	(PRJEB9201, ERR1200636)
2063907	p.Phe277Leu	c.829T>C	missense	None: 3/2223	3	None: 3/27783	(PRJEB2221, ERR387038), (PRJEB25991, ERR2514391), (PRJEB3334, ERR181314)
2063901	p.Asn279His	c.835A>C	missense	lineage2.2.1: 1/9163	1	(Ofloxacin,): 1/142	(PRJNA272873, SRR1765872)
2063900	p.Asn279Thr	c.836A>C	missense	lineage4.1.1.3: 1/1178	1	None: 1/27783	(PRJEB25991, ERR2513806)
2063893	p.Lys281Lys	c.843G>A	synonymous	lineage4.3.4.2: 1/2155	1	None: 1/27783	(PRJEB21685, ERR2027293)
2063893	p.Lys281Asn	c.843G>C	missense	lineage4.2.1: 1/737	1	None: 1/27783	(PRJNA401368, SRR6079916)
2063885	p.Ala284Gly	c.851C>G	missense	lineage3: 1/3537	1	None: 1/27783	(PRJNA282721, SRR2100053)
2063884	p.Ala284Ala	c.852C>T	synonymous	lineage3: 1/3537	1	(Rifampicin, Isoniazid): 1/1029	(PRJNA193305, SRR786397)
2063872	p.Tyr288Tyr	c.864C>T	synonymous	lineage4.4.1.1: 5/1218	5	(Isoniazid,): 4/1780, None: 1/27783	(PRJEB2221, ERR270701), (PRJEB25999, ERR2516321), (PRJEB27366, ERR2652980), (PRJNA282721, SRR2099987), (PRJNA401515, SRR6046373)
2063872	p.Tyr288*	c.864C>G	stop_gained	lineage4.1.2.1: 7/2867	7	(Rifampicin, Streptomycin, Isoniazid, Ofloxacin, Pyrazinamide): 5/196, (Rifampicin, Streptomycin, Isoniazid, Pyrazinamide): 2/494	(PRJNA183518, SRR832981), (PRJNA183518, SRR833038), (PRJNA183518, SRR833128), (PRJNA235471, SRR1180181), (PRJNA235471, SRR1181171), (PRJNA235471, SRR1181284), (PRJNA235471, SRR1183124)
2063870	p.Ala289Val	c.866C>T	missense	lineage4.9: 1/2941	1	(Isoniazid,): 1/1780	(PRJEB6273, ERR552929)
2063841	p.Ala299Thr	c.895G>A	missense	lineage1.1.2.2: 1/951	1	None: 1/27783	(PRJEB25991, ERR2514916)
2063826	p.Arg304Cys	c.910C>T	missense	lineage3: 1/3537	1	None: 1/27783	(PRJEB25991, ERR2514456)
2063818	p.Glu306Glu	c.918G>A	synonymous	lineage3: 1/3537	1	None: 1/27783	(PRJEB25991, ERR2512823)
2063815	p.Arg307Arg	c.921G>A	synonymous	lineage1.2.1.3: 1/435	1	None: 1/27783	(PRJNA413593, SRR6153101)
2063807	p.Gly310Ala	c.929G>C	missense	lineage1.1.2.2: 1/951	1	None: 1/27783	(PRJEB25991, ERR2513922)
2063803	p.Thr311Thr	c.933C>A	synonymous	lineage4.8: 2/3234	2	None: 2/27783	(PRJEB11460, ERR1465908), (PRJNA302362, SRR3675567)
2063796	p.Gln314Lys	c.940C>A	missense	lineage1.1.1.5: 2/44	2	None: 2/27783	(PRJEB7056, ERR751971), (PRJEB7056, ERR767980)
2063790	p.Arg316Arg	c.946C>A	synonymous	lineage1.2.1: 3/164	3	None: 3/27783	(PRJEB2221, ERR278576), (PRJEB2221, ERR386935), (PRJNA282721, SRR2100957)
2063788	p.Arg316Arg	c.948G>A	synonymous	lineage1.1.1.2: 15/30	15	(Isoniazid,): 2/1780, None: 13/27783	(PRJEB27802, ERR2704679), (PRJEB7056, ERR718341), (PRJEB7056, ERR718520), (PRJEB7056, ERR718539), (PRJEB7056, ERR751795), (PRJEB7056, ERR751841), (PRJEB7056, ERR751870), (PRJEB7056, ERR751921), (PRJEB7056, ERR752068), (PRJEB7056, ERR752085), (PRJEB7056, ERR752192), (PRJEB7056, ERR752235), (PRJEB7056, ERR767981), (PRJEB7056, ERR767991), (PRJEB7056, ERR768007)
2063784	p.Thr318Ala	c.952A>G	missense	None: 4/2223	4	(Isoniazid,): 1/1780, None: 3/27783	(PRJEB2070, ERR028318), (PRJEB27244, ERR3170416), (PRJEB27244, ERR3170458), (PRJEB3223, ERR234184)
2063775	p.Ile321Val	c.961A>G	missense	lineage2.2.1: 1/9163	1	(Streptomycin, Isoniazid, Ofloxacin): 1/4	(PRJDB7006, DRR130196)
2063759	p.Arg326His	c.977G>A	missense	lineage3: 3/3537	3	(Rifampicin, Streptomycin, Isoniazid, Ofloxacin): 1/157, None: 2/27783	(PRJEB2221, ERR114510), (PRJEB25972, ERR2510402), (PRJNA282721, SRR2100357)
2063754	p.Val328Ile	c.982G>A	missense	None: 4/2223	4	None: 4/27783	(PRJEB7056, ERR718422), (PRJEB7056, ERR751765), (PRJEB7056, ERR751946), (PRJEB7056, ERR752159)
2063750	p.Arg329Leu	c.986G>T	missense	lineage4: 9/814	9	(Ethambutol, Pyrazinamide): 2/8, (Isoniazid, Ofloxacin, Pyrazinamide): 4/5, (Rifampicin, Isoniazid): 2/1029, None: 1/27783	(PRJDB3875, DRR034534), (PRJEB11653, ERR1213861), (PRJEB11653, ERR1213862), (PRJEB31023, ERR3132094), (PRJEB31023, ERR3132096), (PRJNA219772, SRR1013575), (PRJNA219772, SRR1013576), (PRJNA219772, SRR1048881), (PRJNA219772, SRR1048882)
2063740	p.Ile332Ile	c.996C>T	synonymous	lineage4.5: 2/533	2	None: 2/27783	(PRJEB2070, ERR023256), (PRJEB3223, ERR234229)
2063732	p.Asn335Ser	c.1004A>G	missense	lineage1: 1/244, lineage1.2.2: 3/431	4	None: 4/27783	(PRJEB25991, ERR2513657), (PRJEB5162, ERR400338), (PRJNA401515, SRR6045529), (PRJNA401515, SRR6045942)
2063729	p.Gly336Val	c.1007G>T	missense	lineage4.1: 1/188	1	None: 1/27783	(PRJEB25998, ERR2516121)
2063719	p.Leu339Leu	c.1017G>T	synonymous	lineage4.1.2.1: 1/2867	1	(Streptomycin,): 1/620	(PRJEB25991, ERR2513305)
2063708	p.Gln343Pro	c.1028A>C	missense	None: 1/2223	1	None: 1/27783	(PRJEB1291, ERR219193)
2063701	p.Ile345Ile	c.1035T>A	synonymous	lineage4.1.1.3: 4/1178, lineage4.9: 1/2941	5	(Rifampicin,): 1/881, None: 4/27783	(PRJNA236909, SRR1218200), (PRJNA236909, SRR1218592), (PRJNA236909, SRR1227301), (PRJNA236909, SRR1231645), (PRJNA236911, SRR1219180)
2063696	p.Pro347Leu	c.1040C>T	missense	lineage2.2.1.1: 3/570	3	(Rifampicin, Isoniazid, Pyrazinamide, Ethambutol, Kanamycin, Streptomycin): 1/411, (Rifampicin, Isoniazid, Pyrazinamide, Ethambutol, Kanamycin, Streptomycin, Ofloxacin): 2/444	(PRJNA379070, SRR5341286), (PRJNA379070, SRR5341421), (PRJNA379070, SRR5341471)
2063694	p.Leu348Met	c.1042T>A	missense	lineage2: 1/56, lineage2.1: 2/68	3	None: 3/27783	(PRJEB1274, ERR218154), (PRJEB1291, ERR219205), (PRJEB27802, ERR2704676)
2063694	p.Leu348Leu	c.1042T>C	synonymous	lineage1.1.1.9: 1/41	1	None: 1/27783	(PRJEB7056, ERR751806)
2063692	p.Leu348Leu	c.1044G>A	synonymous	None: 122/2223, lineage4: 5/814, lineage4.2: 496/497, lineage4.2.1: 737/737	1360	(Ethambutol, Isoniazid): 6/157, (Ethambutol, Rifampicin, Isoniazid, Ofloxacin): 2/81, (Ethambutol, Streptomycin, Isoniazid, Pyrazinamide): 2/362, (Ethambutol,): 6/60, (Isoniazid, Ofloxacin): 1/15, (Isoniazid, Pyrazinamide): 1/33, (Isoniazid,): 56/1780, (Kanamycin, Rifampicin, Ethambutol, Isoniazid, Pyrazinamide): 3/109, (Kanamycin, Rifampicin, Isoniazid): 3/24, (Kanamycin, Rifampicin, Streptomyci…	(PRJDB3875, DRR034370), (PRJDB3875, DRR034410), (PRJDB3875, DRR034413), (PRJDB3875, DRR034447), (PRJDB3875, DRR034480), (PRJDB3875, DRR034504), (PRJDB3875, DRR034507), (PRJDB7006, DRR130144), (PRJDB7006, DRR130150), (PRJDB7006, DRR130195), (PRJDB7006, DRR130212), (PRJDB7006, DRR130233), (PRJDB7006, DRR130236), (PRJDB7006, DRR130239), (PRJDB7006, DRR130240), (PRJEB10385, ERR1034664), (PRJEB10385, …
2063671	p.Pro355Pro	c.1065T>G	synonymous	lineage4.8: 1/3234	1	(Ethambutol, Rifampicin, Isoniazid, Ofloxacin, Pyrazinamide): 1/85	(PRJEB25972, ERR2510705)
2063659	p.Ala359Ala	c.1077C>A	synonymous	lineage1.2.1: 1/164	1	(Rifampicin,): 1/881	(PRJEB32037, ERR3276067)
2063658	p.Gly360Arg	c.1078G>A	missense	lineage2.2.1: 1/9163	1	None: 1/27783	(PRJEB5280, ERR502945)
2063656	p.Gly360Gly	c.1080G>A	synonymous	lineage2.2.1: 1/9163	1	(Streptomycin,): 1/620	(PRJNA268900, SRR1723526)
2063655	p.Gln361Lys	c.1081C>A	missense	lineage4.1.2: 1/971	1	None: 1/27783	(PRJEB9680, ERR2200076)
2063652	p.Ile362Leu	c.1084A>C	missense	lineage4.1.2.1: 7/2867	7	(Rifampicin, Isoniazid): 7/1029	(PRJEB39561, ERR5864915), (PRJEB39561, ERR5864916), (PRJEB39561, ERR5864917), (PRJEB39561, ERR5864918), (PRJEB39561, ERR5864919), (PRJEB39561, ERR5864920), (PRJEB39561, ERR5864921)
2063649	p.Asp363Tyr	c.1087G>T	missense	None: 1/2223	1	None: 1/27783	(PRJEB5280, ERR1023295)
2063648	p.Asp363Gly	c.1088A>G	missense	lineage3: 1/3537	1	None: 1/27783	(PRJEB25991, ERR2513018)
2063644	p.Phe364Phe	c.1092C>T	synonymous	None: 1/2223	1	(Streptomycin, Isoniazid): 1/593	(PRJEB27244, ERR3170453)
2063633	p.Gly368Glu	c.1103G>A	missense	lineage1: 1/244	1	None: 1/27783	(PRJEB5280, ERR1023355)
2063629	p.Gln369Gln	c.1107G>A	synonymous	lineage1.2.2: 2/431	2	None: 2/27783	(PRJNA235782, SRR1172787), (PRJNA235782, SRR1175088)
2063626	p.Thr370Thr	c.1110G>A	synonymous	lineage4.1.1.1: 6/500	6	None: 6/27783	(PRJEB25991, ERR2513300), (PRJNA401515, SRR6045243), (PRJNA401515, SRR6045749), (PRJNA401515, SRR6046098), (PRJNA401515, SRR6046256), (PRJNA401515, SRR6046434)
2063620	p.Thr372Thr	c.1116T>G	synonymous	lineage4.1.2: 1/971	1	None: 1/27783	(PRJEB32037, ERR3276284)
2063612	p.Gly375Ala	c.1124G>C	missense	lineage4.9: 1/2941	1	None: 1/27783	(PRJEB19976, ERR1880934)
2063601	p.Asp379His	c.1135G>C	missense	lineage4: 5/814	5	(Isoniazid,): 2/1780, (Rifampicin, Streptomycin, Ethambutol, Isoniazid): 1/321, (Rifampicin, Streptomycin, Isoniazid): 1/1146, (Streptomycin, Isoniazid): 1/593	(PRJEB26000, ERR2516667), (PRJEB32234, ERR3287744), (PRJEB5280, ERR775307), (PRJEB5280, ERR775319), (PRJEB5280, ERR775364)
2063595	p.Leu381Leu	c.1141T>C	synonymous	None: 1/2223	1	None: 1/27783	(PRJNA419964, SRR6325444)
2063590	p.Ser382Ser	c.1146G>A	synonymous	lineage3: 1/3537	1	None: 1/27783	(PRJEB25972, ERR2510555)
2063588	p.Asp379fs	c.1135_1147delGACTCGTTGTCGT	frameshift	lineage4.3: 1/2990	1	(Rifampicin, Isoniazid, Pyrazinamide): 1/353	(PRJEB27366, ERR2653210)
2063586	p.Phe384Val	c.1150T>G	missense	lineage1.2.2: 1/431, lineage3: 1/3537	2	None: 2/27783	(PRJEB25991, ERR2514719), (PRJEB9680, ERR550876)
2063581	p.Arg385Arg	c.1155C>G	synonymous	None: 1/2223	1	None: 1/27783	(PRJNA419964, SRR6325444)
2063575	p.Asn387Lys	c.1161C>A	missense	lineage4.3: 1/2990	1	(Rifampicin, Ethambutol, Isoniazid, Pyrazinamide): 1/381	(PRJEB5280, ERR751589)
2063572	p.Tyr388*	c.1164C>A	stop_gained	lineage5: 1/155	1	None: 1/27783	(PRJEB25991, ERR2512669)
2063569	p.Asp389Asp	c.1167C>T	synonymous	lineage4.8: 1/3234	1	None: 1/27783	(PRJEB11460, ERR1465895)
2063557	p.394	c.1173_1179delTGCGTCCinsCGCCTCT	synonymous	lineage4.9: 1/2941	1	None: 1/27783	(PRJNA198146, SRR924204)
2063551	p.Arg395Arg	c.1185C>T	synonymous	lineage4.3: 1/2990	1	None: 1/27783	(PRJEB9680, ERR2200108)
2063529	p.Gly403Arg	c.1207G>C	missense	lineage4.8: 1/3234	1	None: 1/27783	(PRJEB25999, ERR2516216)
2063527	p.Gly403Gly	c.1209G>T	synonymous	lineage2.2.1.2: 1/322	1	None: 1/27783	(PRJNA268900, SRR1723797)
2063521	p.Val405Val	c.1215C>T	synonymous	lineage1.1.2.2: 1/951	1	None: 1/27783	(PRJEB5162, ERR400453)
2063504	p.Gly411Val	c.1232G>T	missense	lineage3: 1/3537	1	None: 1/27783	(PRJEB25991, ERR2513610)
2063495	p.Leu414Arg	c.1241T>G	missense	lineage4.5: 1/533	1	None: 1/27783	(PRJNA390471, SRR5709947)
2063494	p.Leu414Leu	c.1242G>A	synonymous	lineage1: 60/244	60	(Ethambutol, Rifampicin, Streptomycin, Isoniazid): 4/1386, (Ethambutol,): 1/60, (Isoniazid,): 5/1780, (Rifampicin, Isoniazid): 3/1029, (Streptomycin, Isoniazid): 1/593, (Streptomycin,): 2/620, None: 44/27783	(PRJEB2070, ERR031450), (PRJEB2070, ERR031451), (PRJEB21685, ERR2027206), (PRJEB21685, ERR2027209), (PRJEB2221, ERR117706), (PRJEB2221, ERR228195), (PRJEB2221, ERR230073), (PRJEB2221, ERR266601), (PRJEB2221, ERR270648), (PRJEB2221, ERR278515), (PRJEB2221, ERR278599), (PRJEB2221, ERR294191), (PRJEB2221, ERR351853), (PRJEB2221, ERR351931), (PRJEB2221, ERR386785), (PRJEB2221, ERR386874), (PRJEB2221,…
2063490	p.Ala416Thr	c.1246G>A	missense	lineage4.9: 1/2941	1	None: 1/27783	(PRJEB19976, ERR1880945)
2063483	p.Leu418Arg	c.1253T>G	missense	lineage3: 2/3537	2	None: 2/27783	(PRJEB2070, ERR023250), (PRJEB3223, ERR234219)
2063482	p.Leu418Leu	c.1254G>A	synonymous	lineage3: 3/3537	3	(Isoniazid,): 3/1780	(PRJEB25592, ERR2446104), (PRJEB26002, ERR2517486), (PRJEB32037, ERR3275258)
2063481	p.Thr419Pro	c.1255A>C	missense	lineage2.2.1: 1/9163	1	None: 1/27783	(PRJNA187550, SRR671823)
2063477	p.Arg420fs	c.1255_1256insC	frameshift	lineage1.2.1.3: 1/435	1	(Isoniazid,): 1/1780	(PRJNA413593, SRR6153200)
2063468	p.Asp423Gly	c.1268A>G	missense	lineage3: 1/3537	1	(Rifampicin, Ethambutol, Ofloxacin): 1/58	(PRJEB25972, ERR2510631)
2063463	p.Glu425Lys	c.1273G>A	missense	lineage4.2: 2/497	2	(Ethambutol,): 1/60, None: 1/27783	(PRJNA413593, SRR6397411), (PRJNA413593, SRR6398049)
2063455	p.Val427Val	c.1281C>G	synonymous	lineage4.5: 1/533	1	None: 1/27783	(PRJEB25991, ERR2514173)
2063439	p.Glu433Lys	c.1297G>A	missense	lineage4.5: 2/533	2	(Ethambutol, Rifampicin, Isoniazid, Ofloxacin): 1/81, None: 1/27783	(PRJEB25972, ERR2510291), (PRJEB25991, ERR2513745)
2063437	p.Glu433Glu	c.1299G>A	synonymous	lineage4.1.2.1: 2/2867	2	None: 2/27783	(PRJEB2221, ERR228191), (PRJNA282721, SRR2100548)
2063432	p.Arg435His	c.1304G>A	missense	lineage1.1.3: 2/308	2	None: 2/27783	(PRJEB21685, ERR2027219), (PRJEB21685, ERR2027223)
2063421	p.Gly439Arg	c.1315G>C	missense	lineage1.1.2.2: 1/951	1	None: 1/27783	(PRJEB32037, ERR3275886)
2063414	p.Arg441Gln	c.1322G>A	missense	lineage2.2.1: 1/9163	1	None: 1/27783	(PRJNA413593, SRR6153228)
2063410	p.Leu442Leu	c.1326G>A	synonymous	lineage4.4.1.2: 1/152	1	None: 1/27783	(PRJEB9680, ERR550737)
2063403	p.Pro445Ser	c.1333C>T	missense	lineage4.1.2.1: 1/2867	1	None: 1/27783	(PRJEB9680, ERR552960)
2063398	p.Leu446Leu	c.1338C>T	synonymous	None: 3/2223	3	(Isoniazid,): 2/1780, None: 1/27783	(PRJEB2221, ERR270805), (PRJNA282721, SRR2100902), (PRJNA401515, SRR6046675)
2063391	p.Arg449Trp	c.1345C>T	missense	lineage1.1.1.6: 1/27	1	None: 1/27783	(PRJEB7056, ERR718549)
2063390	p.Arg449Gln	c.1346G>A	missense	lineage1.2.2: 2/431	2	(Isoniazid,): 2/1780	(PRJEB2221, ERR270678), (PRJNA282721, SRR2099968)
2063389	p.Arg449Arg	c.1347G>T	synonymous	lineage4.2: 1/497	1	(Rifampicin, Ethambutol): 1/118	(PRJNA268900, SRR1724005)
2063388	p.Leu450Leu	c.1348C>T	synonymous	lineage4.7: 5/422	5	None: 5/27783	(PRJEB9680, ERR2199919), (PRJEB9680, ERR551149), (PRJEB9680, ERR551672), (PRJEB9680, ERR552354), (PRJEB9680, ERR553311)
2063382	p.Arg452Cys	c.1354C>T	missense	lineage4.3: 1/2990	1	None: 1/27783	(PRJEB2138, ERR133811)
2063367	p.Val457Met	c.1369G>A	missense	lineage4.1.1.3: 1/1178	1	(Rifampicin,): 1/881	(PRJNA282721, SRR2101727)
2063365	p.Val457Val	c.1371G>A	synonymous	lineage3: 5/3537	5	(Ethambutol, Rifampicin, Streptomycin, Isoniazid): 2/1386, (Rifampicin, Streptomycin, Ethambutol, Isoniazid): 2/321, None: 1/27783	(PRJEB32037, ERR3275871), (PRJNA229235, SRR1144789), (PRJNA229235, SRR1146416), (PRJNA229235, SRR1163051), (PRJNA229235, SRR1163146)
2063364	p.Ile458Val	c.1372A>G	missense	lineage2.2.1.1: 1/570	1	None: 1/27783	(PRJEB5280, ERR1023422)
2063356	p.Gly460Gly	c.1380G>A	synonymous	lineage3: 18/3537	18	(Isoniazid,): 4/1780, None: 14/27783	(PRJEB21685, ERR2027269), (PRJEB21685, ERR2027292), (PRJEB2221, ERR228106), (PRJEB2221, ERR228112), (PRJEB25991, ERR2512709), (PRJEB25991, ERR2512796), (PRJEB25991, ERR2513266), (PRJEB25991, ERR2513453), (PRJEB25991, ERR2513723), (PRJEB25991, ERR2513836), (PRJEB25991, ERR2514183), (PRJEB25991, ERR2514266), (PRJEB25991, ERR2514463), (PRJNA282721, SRR2100471), (PRJNA282721, SRR2100477), (PRJNA40151…
2063350	p.463	c.1380_1386delGCGTTCTinsACGCTCG	synonymous	None: 5/2223	5	None: 5/27783	(PRJEB2794, ERR124651), (PRJEB2794, ERR126600), (PRJNA419964, SRR6325444), (PRJNA419964, SRR6325445), (PRJNA419964, SRR6325448)
2063336	p.Thr467Ser	c.1400C>G	missense	None: 1/2223	1	None: 1/27783	(PRJEB1291, ERR219197)
2063335	p.Thr467Thr	c.1401C>G	synonymous	None: 5/2223	5	None: 5/27783	(PRJEB2794, ERR124651), (PRJEB2794, ERR126600), (PRJNA419964, SRR6325444), (PRJNA419964, SRR6325445), (PRJNA419964, SRR6325448)
2063331	p.Leu469Leu	c.1405C>T	synonymous	lineage1.2.2: 1/431	1	None: 1/27783	(PRJEB25991, ERR2514719)
2063326	p.Leu470Leu	c.1410G>C	synonymous	lineage1.1.2.2: 2/951	2	None: 2/27783	(PRJEB2221, ERR046978), (PRJNA282721, SRR2100098)
2063326	p.Leu470fs	c.1409delT	frameshift	lineage2.2.1: 4/9163	4	(Kanamycin, Rifampicin, Streptomycin, Isoniazid, Pyrazinamide): 4/105	(PRJEB39561, ERR5865729), (PRJEB39561, ERR5865730), (PRJEB39561, ERR5866106), (PRJEB39561, ERR5866107)
2063320	p.Ser472Ser	c.1416T>C	synonymous	None: 5/2223	5	None: 5/27783	(PRJEB2794, ERR124651), (PRJEB2794, ERR126600), (PRJNA419964, SRR6325444), (PRJNA419964, SRR6325445), (PRJNA419964, SRR6325448)
2063319	p.Leu473Leu	c.1417C>T	synonymous	lineage4.4.1.1: 1/1218	1	None: 1/27783	(PRJEB2794, ERR212152)
2063315	p.Ala474Gly	c.1421C>G	missense	lineage3: 2/3537	2	(Rifampicin, Ethambutol, Isoniazid): 1/499, None: 1/27783	(PRJEB25972, ERR2510608), (PRJEB25991, ERR2513651)
2063310	p.Leu476Leu	c.1426C>T	synonymous	None: 5/2223	5	None: 5/27783	(PRJEB2070, ERR031480), (PRJEB25592, ERR2446182), (PRJEB26002, ERR2517594), (PRJEB32037, ERR3275195), (PRJEB3223, ERR234255)
2063310	p.477	c.1422_1426delGGAACinsCGAAT	synonymous	None: 4/2223	4	None: 4/27783	(PRJEB2794, ERR126600), (PRJNA419964, SRR6325444), (PRJNA419964, SRR6325445), (PRJNA419964, SRR6325448)
2063308	p.Leu476Leu	c.1428G>T	synonymous	lineage1.2.2: 2/431	2	None: 2/27783	(PRJEB2221, ERR228185), (PRJNA282721, SRR2100542)
2063302	p.Pro478Pro	c.1434C>G	synonymous	None: 3/2223, lineage4.9: 1/2941	4	None: 4/27783	(PRJNA198146, SRR924204), (PRJNA419964, SRR6325444), (PRJNA419964, SRR6325445), (PRJNA419964, SRR6325448)
2063296	p.Ala480Ala	c.1440A>C	synonymous	None: 3/2223, lineage4.9: 1/2941	4	None: 4/27783	(PRJNA198146, SRR924204), (PRJNA419964, SRR6325444), (PRJNA419964, SRR6325445), (PRJNA419964, SRR6325448)
2063290	p.Gly482Gly	c.1446G>A	synonymous	None: 3/2223, lineage1.1.1: 2/54	5	None: 5/27783	(PRJEB7056, ERR718353), (PRJEB7056, ERR751824), (PRJNA419964, SRR6325444), (PRJNA419964, SRR6325445), (PRJNA419964, SRR6325448)
2063288	p.Thr483Ser	c.1448C>G	missense	lineage4.3.4.2: 1/2155	1	None: 1/27783	(PRJEB2794, ERR212032)
2063282	p.His485Cys	c.1453_1454delCAinsTG	missense	None: 3/2223	3	None: 3/27783	(PRJNA419964, SRR6325444), (PRJNA419964, SRR6325445), (PRJNA419964, SRR6325448)
2063278	p.His485Cys	c.1453_1458delCACCGGinsTGCCGT	missense	lineage4.9: 1/2941	1	None: 1/27783	(PRJNA198146, SRR924204)
2063275	p.Pro487Pro	c.1461G>A	synonymous	lineage3: 6/3537, lineage4.5: 1/533	7	(Rifampicin, Isoniazid): 1/1029, None: 6/27783	(PRJEB2221, ERR387018), (PRJEB23157, ERR2179790), (PRJEB25991, ERR2514620), (PRJEB25991, ERR2514966), (PRJEB25991, ERR2514975), (PRJEB25991, ERR2515067), (PRJEB26001, ERR2517091)
2063273	p.Gly488Asp	c.1463G>A	missense	lineage4.9: 1/2941	1	None: 1/27783	(PRJNA198146, SRR924204)
2063273	p.Gly488Asp	c.1461_1463delGGGinsCGA	missense	None: 3/2223	3	None: 3/27783	(PRJNA419964, SRR6325444), (PRJNA419964, SRR6325445), (PRJNA419964, SRR6325448)
2063272	p.Gly488Gly	c.1464C>G	synonymous	lineage4.5: 1/533	1	None: 1/27783	(PRJEB23157, ERR2179792)
2063266	p.Glu490Asp	c.1470G>C	missense	None: 5/2223, lineage4.9: 1/2941	6	None: 6/27783	(PRJEB2794, ERR124651), (PRJEB2794, ERR126600), (PRJNA198146, SRR924204), (PRJNA419964, SRR6325444), (PRJNA419964, SRR6325445), (PRJNA419964, SRR6325448)
2063262	p.Glu492Gln	c.1474G>C	missense	lineage2.2.1: 1/9163	1	None: 1/27783	(PRJNA187550, SRR671827)
2063261	p.Glu492Ala	c.1475A>C	missense	None: 5/2223, lineage4.9: 1/2941	6	None: 6/27783	(PRJEB2794, ERR124651), (PRJEB2794, ERR126600), (PRJNA198146, SRR924204), (PRJNA419964, SRR6325444), (PRJNA419964, SRR6325445), (PRJNA419964, SRR6325448)
2063256	p.Met494Leu	c.1480A>C	missense	lineage3: 1/3537	1	None: 1/27783	(PRJEB25997, ERR2515690)
2063254	p.Met494Ile	c.1482G>A	missense	lineage4.1.2.1: 6/2867	6	None: 6/27783	(PRJEB25592, ERR2446087), (PRJEB25999, ERR2516275), (PRJEB26002, ERR2517565), (PRJEB32037, ERR3275652), (PRJEB32037, ERR3275729), (PRJEB32037, ERR3276180)
2063251	p.Phe495Phe	c.1485C>T	synonymous	lineage3: 2/3537, lineage3.1.1: 1/834	3	None: 3/27783	(PRJEB23495, ERR2245348), (PRJEB25592, ERR2446228), (PRJEB32037, ERR3275300)
2063250	p.Leu496Leu	c.1486T>C	synonymous	None: 5/2223, lineage4.9: 1/2941	6	None: 6/27783	(PRJEB2794, ERR124651), (PRJEB2794, ERR126600), (PRJNA198146, SRR924204), (PRJNA419964, SRR6325444), (PRJNA419964, SRR6325445), (PRJNA419964, SRR6325448)
2063245	p.Ser497Ser	c.1491G>A	synonymous	lineage3: 5/3537	5	(Rifampicin, Isoniazid, Ofloxacin): 1/72, None: 4/27783	(PRJEB10385, ERR1034599), (PRJEB25991, ERR2512491), (PRJEB25991, ERR2512953), (PRJEB25991, ERR2513375), (PRJEB5162, ERR400519)
2063241	p.Leu499Leu	c.1495T>C	synonymous	lineage4.9: 1/2941	1	None: 1/27783	(PRJNA198146, SRR924204)
2063239	p.Leu499Phe	c.1497G>T	missense	lineage4.1.2: 3/971	3	None: 3/27783	(PRJEB1366, ERR279565), (PRJEB1366, ERR495096), (PRJEB15382, ERR1633903)
2063233	p.502	c.1500_1503delGTATinsCTAC	synonymous	None: 5/2223	5	None: 5/27783	(PRJEB2794, ERR124651), (PRJEB2794, ERR126600), (PRJNA419964, SRR6325444), (PRJNA419964, SRR6325445), (PRJNA419964, SRR6325448)
2063232	p.Val502Leu	c.1504G>T	missense	lineage3: 1/3537	1	None: 1/27783	(PRJEB25972, ERR2510288)
2063229	p.Pro503Ala	c.1507C>G	missense	lineage3: 8/3537	8	None: 8/27783	(PRJEB25592, ERR2446221), (PRJEB25592, ERR2446331), (PRJEB26002, ERR2517257), (PRJEB26002, ERR2517586), (PRJEB32037, ERR3275331), (PRJEB32037, ERR3275454), (PRJEB32037, ERR3275872), (PRJEB32037, ERR3276071)
2063223	p.Gly505Arg	c.1513G>C	missense	lineage2.2.1: 1/9163	1	None: 1/27783	(PRJEB5280, ERR502905)
2063221	p.Gly505Gly	c.1515G>C	synonymous	None: 5/2223	5	None: 5/27783	(PRJEB2794, ERR124651), (PRJEB2794, ERR126600), (PRJNA419964, SRR6325444), (PRJNA419964, SRR6325445), (PRJNA419964, SRR6325448)
2063216	p.Leu507Gln	c.1520T>A	missense	lineage3: 3/3537	3	None: 3/27783	(PRJEB2221, ERR351845), (PRJEB2221, ERR386777), (PRJNA282721, SRR2101184)
2063214	p.Arg508Cys	c.1522C>T	missense	lineage4.3.4.2: 3/2155	3	(Rifampicin, Isoniazid): 1/1029, (Rifampicin,): 1/881, None: 1/27783	(PRJEB11460, ERR1193786), (PRJEB27366, ERR2653082), (PRJEB27366, ERR2653106)
2063210	p.Asp509Thr	c.1524_1526delTGAinsCAC	missense	None: 5/2223	5	None: 5/27783	(PRJEB2794, ERR124651), (PRJEB2794, ERR126600), (PRJNA419964, SRR6325444), (PRJNA419964, SRR6325445), (PRJNA419964, SRR6325448)
2063209	p.Asp509Glu	c.1527C>A	missense	lineage3: 3/3537	3	None: 3/27783	(PRJEB2221, ERR351868), (PRJEB2221, ERR386800), (PRJNA282721, SRR2101206)
2063209	p.Asp509Asp	c.1527C>T	synonymous	lineage3: 1/3537	1	None: 1/27783	(PRJEB25991, ERR2512441)
2063206	p.Val510Val	c.1530G>A	synonymous	lineage4.1.1.3: 2/1178	2	None: 2/27783	(PRJEB6273, ERR552619), (PRJEB6273, ERR552621)
2063204	p.Val511Ala	c.1532T>C	missense	lineage4: 1/814, lineage4.6.1.1: 5/192	6	None: 6/27783	(PRJEB11653, ERR1213878), (PRJEB2221, ERR266519), (PRJEB2221, ERR403325), (PRJEB25991, ERR2512967), (PRJEB31023, ERR3132116), (PRJNA282721, SRR2100738)
2063201	p.Cys512Tyr	c.1535G>A	missense	lineage4.2: 1/497	1	None: 1/27783	(PRJNA401515, SRR6046764)
2063196	p.Pro514Ala	c.1540C>G	missense	lineage1.1.2.2: 2/951	2	(Isoniazid,): 2/1780	(PRJEB2221, ERR270803), (PRJNA282721, SRR2100900)
2063195	p.Pro514Arg	c.1541C>G	missense	lineage4.8: 1/3234	1	None: 1/27783	(PRJEB2358, ERR036204)
2063194	p.Pro514Pro	c.1542C>T	synonymous	None: 42/2223, lineage1.2.1.1: 3/100, lineage4.1.2.1: 6/2867, lineage4.6: 1/187, lineage4.6.2: 1/3, lineage4.6.2.1: 14/14, lineage4.6.2.2: 258/258, lineage5: 9/155	334	(Ethambutol, Isoniazid): 2/157, (Ethambutol, Rifampicin, Isoniazid): 7/328, (Isoniazid,): 49/1780, (Ofloxacin,): 1/142, (Rifampicin, Ethambutol): 1/118, (Rifampicin, Isoniazid): 34/1029, (Rifampicin, Isoniazid, Ofloxacin): 1/72, (Rifampicin, Isoniazid, Pyrazinamide): 3/353, (Rifampicin, Streptomycin): 1/90, (Rifampicin, Streptomycin, Ethambutol): 1/48, (Rifampicin, Streptomycin, Ethambutol, Isoni…	(PRJEB10385, ERR1035145), (PRJEB10385, ERR1035168), (PRJEB10385, ERR1035173), (PRJEB10950, ERR2145487), (PRJEB10950, ERR2145494), (PRJEB10950, ERR2145496), (PRJEB10950, ERR2145517), (PRJEB10950, ERR2145518), (PRJEB10950, ERR2145519), (PRJEB11653, ERR1213915), (PRJEB11653, ERR1213916), (PRJEB12179, ERR1367606), (PRJEB12179, ERR1367626), (PRJEB12179, ERR1367635), (PRJEB12179, ERR1367655), (PRJEB121…
2063194	p.Pro514Pro	c.1542C>G	synonymous	None: 2/2223	2	None: 2/27783	(PRJEB27266, ERR2659164), (PRJEB27266, ERR2659166)
2063185	p.Ala517Ala	c.1551G>C	synonymous	lineage3: 1/3537	1	None: 1/27783	(PRJEB10385, ERR1034697)
2063181	p.Ala519Ser	c.1555G>T	missense	lineage4.1: 2/188	2	None: 2/27783	(PRJEB25991, ERR2513709), (PRJEB25991, ERR2515001)
2063174	p.Pro521His	c.1562C>A	missense	lineage4.3: 9/2990	9	None: 9/27783	(PRJEB11460, ERR1193641), (PRJEB11460, ERR1193695), (PRJEB25991, ERR2512527), (PRJEB25991, ERR2512940), (PRJEB25991, ERR2512996), (PRJEB25991, ERR2513771), (PRJEB2794, ERR182003), (PRJNA401515, SRR6046105), (PRJNA401515, SRR6046237)
2063173	p.Pro521Pro	c.1563C>G	synonymous	lineage3.1.1: 1/834	1	None: 1/27783	(PRJEB29435, ERR3077972)
2063168	p.Ala523Gly	c.1568C>G	missense	lineage1.2.1.3: 1/435	1	None: 1/27783	(PRJNA282721, SRR2100413)
2063164	p.Thr524Thr	c.1572C>G	synonymous	None: 11/2223, lineage4.3: 3/2990	14	(Pyrazinamide,): 11/219, None: 3/27783	(PRJEB25991, ERR2512676), (PRJEB25991, ERR2512732), (PRJEB25991, ERR2512931), (PRJEB25991, ERR2512954), (PRJEB25991, ERR2512956), (PRJEB25991, ERR2512962), (PRJEB25991, ERR2513433), (PRJEB25991, ERR2514191), (PRJEB25991, ERR2514285), (PRJEB25991, ERR2514583), (PRJEB25991, ERR2514955), (PRJEB5162, ERR400311), (PRJEB5162, ERR400518), (PRJNA282721, SRR2100416)
2063161	p.Leu525Leu	c.1575G>T	synonymous	lineage4.1.2.1: 1/2867	1	(Rifampicin, Ethambutol, Isoniazid): 1/499	(PRJEB26000, ERR2516658)
2063159	p.Arg526Leu	c.1577G>T	missense	lineage2.2.1: 1/9163	1	(Ethambutol, Rifampicin, Streptomycin, Ofloxacin, Pyrazinamide): 1/6	(PRJEB10385, ERR1035107)
2063153	p.Thr528Met	c.1583C>T	missense	lineage4.8: 1/3234	1	(Rifampicin,): 1/881	(PRJEB10385, ERR1034988)
2063142	p.Val532Met	c.1594G>A	missense	lineage3: 1/3537	1	None: 1/27783	(PRJEB25991, ERR2514440)
2063139	p.Ala533Thr	c.1597G>A	missense	lineage2.2.2: 1/747	1	None: 1/27783	(PRJNA268900, SRR1723432)
2063138	p.Ala533Glu	c.1598C>A	missense	lineage4.9: 1/2941	1	None: 1/27783	(PRJEB19976, ERR1880937)
2063130	p.Pro536Ala	c.1606C>G	missense	lineage4.9: 1/2941	1	None: 1/27783	(PRJNA63503, SRR1103284)
2063129	p.Pro536Leu	c.1607C>T	missense	lineage4.3.1: 3/124	3	None: 3/27783	(PRJEB25592, ERR2446072), (PRJEB26002, ERR2517504), (PRJEB32037, ERR3275543)
2063128	p.Pro536Pro	c.1608A>T	synonymous	None: 128/2223	128	(Ethambutol, Rifampicin, Isoniazid, Pyrazinamide): 2/150, (Ethambutol, Rifampicin, Streptomycin, Isoniazid): 1/1386, (Isoniazid,): 2/1780, (Rifampicin,): 1/881, (Streptomycin, Isoniazid): 3/593, (Streptomycin, Isoniazid, Pyrazinamide): 1/26, (Streptomycin,): 1/620, None: 117/27783	(PRJEB2070, ERR028318), (PRJEB2070, ERR028322), (PRJEB2070, ERR031455), (PRJEB2070, ERR031459), (PRJEB2070, ERR031479), (PRJEB2070, ERR031480), (PRJEB2070, ERR031484), (PRJEB2138, ERR234677), (PRJEB2138, ERR234678), (PRJEB21685, ERR2027253), (PRJEB2221, ERR228182), (PRJEB2221, ERR266538), (PRJEB2221, ERR351927), (PRJEB2221, ERR386859), (PRJEB2221, ERR387025), (PRJEB2221, ERR387038), (PRJEB2221, E…
2063127	p.Leu537Leu	c.1609C>T	synonymous	lineage2.2.1: 1/9163	1	None: 1/27783	(PRJEB9680, ERR552737)
2063124	p.Cys538Arg	c.1612T>C	missense	lineage4.2.1: 2/737	2	None: 2/27783	(PRJEB25592, ERR2446071), (PRJEB32037, ERR3275449)
2063122	p.Cys538Cys	c.1614T>C	synonymous	lineage2: 1/56	1	None: 1/27783	(PRJNA52007, SRR022873)
2063119	p.Asp539Asp	c.1617C>T	synonymous	lineage2.2.1: 1/9163, lineage4.3.4.2: 1/2155	2	None: 2/27783	(PRJDB3875, DRR034462), (PRJEB11460, ERR1193643)
2063115	p.Leu541Leu	c.1621C>T	synonymous	lineage3.1.2: 1/226	1	None: 1/27783	(PRJEB25991, ERR2512636)
2063113	p.Leu541Leu	c.1623G>A	synonymous	None: 2/2223, lineage1.1.1: 53/54, lineage1.1.1.1: 108/108, lineage1.1.1.2: 30/30, lineage1.1.1.3: 10/10, lineage1.1.1.4: 11/11, lineage1.1.1.5: 44/44, lineage1.1.1.6: 27/27, lineage1.1.1.7: 56/57, lineage1.1.1.8: 89/89, lineage1.1.1.9: 40/41	470	(Ethambutol, Kanamycin, Isoniazid, Rifampicin, Pyrazinamide): 1/16, (Ethambutol, Rifampicin, Isoniazid): 2/328, (Ethambutol, Rifampicin, Isoniazid, Ofloxacin, Pyrazinamide): 1/85, (Ethambutol, Rifampicin, Isoniazid, Pyrazinamide): 4/150, (Ethambutol, Rifampicin, Streptomycin, Isoniazid): 3/1386, (Ethambutol, Rifampicin, Streptomycin, Isoniazid, Pyrazinamide): 1/1017, (Ethambutol, Streptomycin, Is…	(PRJDB3875, DRR034530), (PRJEB10385, ERR1035093), (PRJEB10385, ERR1035095), (PRJEB10385, ERR1035096), (PRJEB10385, ERR1035101), (PRJEB10385, ERR1035108), (PRJEB10385, ERR1035111), (PRJEB10385, ERR1035116), (PRJEB10385, ERR1035118), (PRJEB10385, ERR1035120), (PRJEB10385, ERR1035123), (PRJEB10385, ERR1035126), (PRJEB10385, ERR1035128), (PRJEB10385, ERR1035130), (PRJEB10385, ERR1035131), (PRJEB10385…
2063113	p.Leu541Leu	c.1623G>C	synonymous	lineage4.9: 1/2941	1	None: 1/27783	(PRJEB21685, ERR2027236)
2063110	p.Asp542Glu	c.1626C>A	missense	lineage2.2.2: 1/747	1	None: 1/27783	(PRJEB5280, ERR502926)
2063102	p.Arg545Ser	c.1629_1634delGGAACGinsAGAATC	missense	lineage4.9: 1/2941	1	None: 1/27783	(PRJEB21685, ERR2027236)
2063099	p.Asp546Ala	c.1637A>C	missense	lineage3: 22/3537, lineage4.6.2.2: 5/258	27	(Ethambutol, Isoniazid): 1/157, (Ethambutol, Rifampicin, Isoniazid): 2/328, (Isoniazid,): 2/1780, (Pyrazinamide,): 1/219, (Rifampicin, Isoniazid): 1/1029, (Rifampicin, Streptomycin, Isoniazid): 1/1146, None: 19/27783	(PRJEB10950, ERR2124098), (PRJEB13764, ERR1413481), (PRJEB2221, ERR117664), (PRJEB2221, ERR294231), (PRJEB25991, ERR2512702), (PRJEB25991, ERR2512884), (PRJEB25991, ERR2513660), (PRJEB25991, ERR2513720), (PRJEB25991, ERR2514926), (PRJEB25991, ERR2515033), (PRJEB26000, ERR2516655), (PRJEB31023, ERR3132253), (PRJEB32037, ERR3275867), (PRJEB32037, ERR3275890), (PRJEB3223, ERR234195), (PRJEB32684, ER…
2063094	p.Ala548Pro	c.1642G>C	missense	lineage4.1.2.1: 1/2867	1	None: 1/27783	(PRJEB25991, ERR2514028)
2063093	p.Ala548Ile	c.1642_1643delGCinsAT	missense	lineage4.9: 1/2941	1	None: 1/27783	(PRJEB21685, ERR2027236)
2063090	p.Lys549Thr	c.1646A>C	missense	lineage4.8: 4/3234	4	None: 4/27783	(PRJEB25997, ERR2515216), (PRJEB25997, ERR2515317), (PRJEB25997, ERR2515391), (PRJEB25997, ERR2515694)
2063089	p.Lys549Lys	c.1647G>A	synonymous	lineage4.2.1: 1/737	1	None: 1/27783	(PRJEB25991, ERR2513983)
2063085	p.Leu551fs	c.1649_1650insG	frameshift	None: 2/2223, lineage2.2: 1/316, lineage2.2.1: 1/9163, lineage3: 1/3537, lineage4.1.2.1: 1/2867, lineage4.3: 4/2990, lineage4.3.1: 1/124, lineage4.3.4.1: 3/494, lineage4.3.4.2: 1/2155, lineage4.8: 6/3234	21	(Ethambutol, Rifampicin, Isoniazid): 1/328, (Ethambutol, Rifampicin, Isoniazid, Ofloxacin, Pyrazinamide): 3/85, (Ethambutol, Streptomycin, Isoniazid, Pyrazinamide): 1/362, (Isoniazid,): 1/1780, (Rifampicin, Ethambutol, Isoniazid, Pyrazinamide): 3/381, (Rifampicin, Isoniazid, Ofloxacin, Pyrazinamide): 2/38, (Rifampicin, Ofloxacin, Ethambutol, Isoniazid): 6/82, (Rifampicin, Ofloxacin, Pyrazinamide)…	(PRJEB10002, ERR973455), (PRJEB10002, ERR973456), (PRJEB10002, ERR973457), (PRJEB10385, ERR1035271), (PRJEB10385, ERR1035312), (PRJEB2138, ERR047891), (PRJEB21809, ERR2041729), (PRJEB2221, ERR046796), (PRJEB2221, ERR046903), (PRJEB2221, ERR046944), (PRJEB2221, ERR072083), (PRJEB25972, ERR2510729), (PRJEB25997, ERR2515304), (PRJEB30463, ERR3014593), (PRJEB32234, ERR3287832), (PRJEB32684, ERR333575…
2063082	p.Ser552fs	c.1652_1653insC	frameshift	lineage4.3.4.1: 1/494, lineage4.4.1.1: 4/1218	5	(Ethambutol, Isoniazid): 1/157, (Ethambutol, Rifampicin, Streptomycin, Isoniazid): 7/1386	(PRJEB10385, ERR1035282), (PRJNA198133, SRR833014), (PRJNA198133, SRR833117), (PRJNA198136, SRR833017), (PRJNA198136, SRR833018)
2063082	p.Val550_Leu551insLeu	c.1650_1651insCTC	conservative_inframe_insertion	lineage4.1.1.3: 1/1178	1	(Rifampicin, Streptomycin, Ethambutol, Ofloxacin, Pyrazinamide): 1/16	(PRJEB14199, ERR1873448)
2063080	p.Gly554fs	c.1651_1652dupCT	frameshift	lineage4.1.2.1: 1/2867	1	(Rifampicin, Isoniazid, Pyrazinamide, Ethambutol, Streptomycin, Ofloxacin): 1/617	(PRJEB32234, ERR3287820)
2063079	p.Pro553Thr	c.1657C>A	missense	lineage4.3: 1/2990	1	None: 1/27783	(PRJEB27366, ERR2653044)
2063077	p.Pro553Pro	c.1659C>A	synonymous	lineage2.2.1: 1/9163	1	None: 1/27783	(PRJDB7006, DRR130231)
2063076	p.Gly554fs	c.1654_1655insC	frameshift	lineage4.3: 3/2990, lineage4.3.4.1: 1/494	4	(Rifampicin, Isoniazid, Pyrazinamide, Ethambutol, Kanamycin, Ofloxacin): 1/216, (Rifampicin, Streptomycin, Isoniazid, Ofloxacin): 3/157	(PRJDB7006, DRR130087), (PRJEB39561, ERR5866268), (PRJEB39561, ERR5866269), (PRJEB39561, ERR5866270)
2063076	p.Gly554fs	c.1655delC	frameshift	lineage4.1.2.1: 22/2867	22	(Isoniazid,): 22/1780	(PRJEB2221, ERR117629), (PRJEB2221, ERR123904), (PRJEB2221, ERR123929), (PRJEB2221, ERR266564), (PRJEB2221, ERR270673), (PRJEB2221, ERR270787), (PRJEB2221, ERR278573), (PRJEB2221, ERR386932), (PRJEB2221, ERR403370), (PRJEB25991, ERR2513270), (PRJEB25991, ERR2514381), (PRJNA282721, SRR2099965), (PRJNA282721, SRR2100148), (PRJNA282721, SRR2100168), (PRJNA282721, SRR2100198), (PRJNA282721, SRR210077…
2063074	p.Glu555fs	c.1659_1660insG	frameshift	lineage4.6.1.2: 2/265	2	(Rifampicin, Ethambutol, Isoniazid, Pyrazinamide): 2/381	(PRJEB10950, ERR2124075), (PRJEB11653, ERR1213824)
2063074	p.Gly554Gly	c.1662T>C	synonymous	None: 5/2223, lineage4.9: 1/2941	6	None: 6/27783	(PRJEB2794, ERR124651), (PRJEB2794, ERR126600), (PRJNA198146, SRR924204), (PRJNA419964, SRR6325444), (PRJNA419964, SRR6325445), (PRJNA419964, SRR6325448)
2063056	p.Ala560Ala	c.1680C>G	synonymous	None: 6/2223	6	None: 6/27783	(PRJEB2070, ERR028322), (PRJEB2070, ERR031459), (PRJEB27244, ERR3170478), (PRJEB27244, ERR3170487), (PRJEB3223, ERR234106), (PRJEB3223, ERR234186)
2063046	p.Ile564Val	c.1671_1690delACGTGTTGCCTTTGCTCGCAinsGCGCGTCGCGTTCGCGCGCG	missense	None: 5/2223	5	None: 5/27783	(PRJEB2794, ERR124651), (PRJEB2794, ERR126600), (PRJNA419964, SRR6325444), (PRJNA419964, SRR6325445), (PRJNA419964, SRR6325448)
2063032	p.Lys568Arg	c.1703_1704delAAinsGG	missense	None: 5/2223	5	None: 5/27783	(PRJEB2794, ERR124651), (PRJEB2794, ERR126600), (PRJNA419964, SRR6325444), (PRJNA419964, SRR6325445), (PRJNA419964, SRR6325448)
2063029	p.Pro569Pro	c.1707C>T	synonymous	lineage4.2: 4/497	4	None: 4/27783	(PRJDB3875, DRR034480), (PRJEB11653, ERR1213841), (PRJEB31023, ERR3132294), (PRJNA413593, SRR6153123)
2063029	p.Pro569Pro	c.1707C>G	synonymous	lineage4.9: 1/2941	1	None: 1/27783	(PRJNA198146, SRR924204)
2063020	p.Val572Val	c.1716C>G	synonymous	lineage4.9: 1/2941	1	None: 1/27783	(PRJNA198146, SRR924204)
2063007	p.Ser577Gly	c.1729A>G	missense	lineage4.1.2.1: 1/2867	1	None: 1/27783	(PRJEB2138, ERR108476)
2063005	p.Ser577Ala	c.1728_1731delAAGTinsGGCC	missense	None: 1/2223	1	None: 1/27783	(PRJNA419964, SRR6325444)
2063002	p.Thr578Thr	c.1734C>G	synonymous	lineage3: 1/3537	1	(Ofloxacin,): 1/142	(PRJNA401515, SRR6045482)
2062999	p.Ser579Ser	c.1737G>C	synonymous	lineage4.5: 2/533	2	None: 2/27783	(PRJNA413593, SRR6397614), (PRJNA413593, SRR6397917)
2062990	p.Asp582Asp	c.1746C>T	synonymous	None: 3/2223	3	None: 3/27783	(PRJEB7727, ERR550712), (PRJEB7727, ERR552246), (PRJNA52007, SRR022880)
2062986	p.Gly584Arg	c.1750G>A	missense	lineage4.1.1.3: 1/1178	1	None: 1/27783	(PRJEB2794, ERR124641)
2062986	p.Gly584Trp	c.1750G>T	missense	lineage1.1.1.9: 1/41	1	None: 1/27783	(PRJEB7056, ERR752007)
2062985	p.Gly584Glu	c.1751G>A	missense	lineage4.8: 1/3234	1	None: 1/27783	(PRJEB25991, ERR2513411)
2062980	p.Glu586Lys	c.1756G>A	missense	lineage1.1.1.1: 1/108	1	None: 1/27783	(PRJEB23157, ERR2179823)
2062954	p.Arg594Arg	c.1782C>T	synonymous	lineage4.3: 25/2990	25	(Isoniazid,): 1/1780, (Rifampicin, Isoniazid): 2/1029, (Rifampicin, Streptomycin, Ethambutol, Isoniazid): 3/321, (Rifampicin, Streptomycin, Ethambutol, Isoniazid, Pyrazinamide): 15/472, (Rifampicin, Streptomycin, Isoniazid): 1/1146, (Streptomycin, Isoniazid): 2/593, None: 1/27783	(PRJEB10533, ERR987761), (PRJEB10533, ERR987766), (PRJEB11460, ERR1193648), (PRJEB25543, ERR2503424), (PRJEB25543, ERR2503504), (PRJEB25997, ERR2515390), (PRJEB26000, ERR2516432), (PRJEB26000, ERR2516435), (PRJEB26000, ERR2516449), (PRJEB26000, ERR2516569), (PRJEB26000, ERR2516638), (PRJEB26000, ERR2516671), (PRJEB26000, ERR2516684), (PRJEB26002, ERR2517309), (PRJEB5280, ERR1023320), (PRJEB5280, …
2062953	p.Ser595Gly	c.1783A>G	missense	None: 2/2223	2	(Pyrazinamide,): 2/219	(PRJEB25991, ERR2515036), (PRJEB32037, ERR3276206)
2062944	p.Pro598Ala	c.1792C>G	missense	lineage2.2.1: 7/9163	7	(Ethambutol, Streptomycin, Isoniazid): 1/98, None: 6/27783	(PRJEB10385, ERR1035089), (PRJEB7281, ERR550738), (PRJEB7281, ERR551369), (PRJEB7281, ERR551370), (PRJEB7281, ERR552830), (PRJNA251949, SRR1367220), (PRJNA413593, SRR6152885)
2062936	p.Cys600Cys	c.1800C>T	synonymous	lineage1.1.2.2: 1/951	1	None: 1/27783	(PRJEB25991, ERR2513429)
2062929	p.Ile603Val	c.1807A>G	missense	None: 502/2223, ['lineage1.1.3', 'lineage4']: 1/1, lineage1: 243/244, lineage1.1: 10/10, lineage1.1.1: 54/54, lineage1.1.1.1: 106/108, lineage1.1.1.2: 30/30, lineage1.1.1.3: 10/10, lineage1.1.1.4: 11/11, lineage1.1.1.5: 44/44, lineage1.1.1.6: 27/27, lineage1.1.1.7: 56/57, lineage1.1.1.8: 89/89, lineage1.1.1.9: 41/41, lineage1.1.2: 5/5, lineage1.1.2.2: 947/951, lineage1.1.3: 307/308, lineage1.1.3.…	4115	(Ethambutol, Isoniazid): 18/157, (Ethambutol, Isoniazid, Pyrazinamide): 9/46, (Ethambutol, Kanamycin, Isoniazid): 1/5, (Ethambutol, Kanamycin, Isoniazid, Rifampicin, Pyrazinamide): 1/16, (Ethambutol, Kanamycin, Streptomycin, Isoniazid, Rifampicin): 2/118, (Ethambutol, Rifampicin, Isoniazid): 37/328, (Ethambutol, Rifampicin, Isoniazid, Ofloxacin): 2/81, (Ethambutol, Rifampicin, Isoniazid, Ofloxaci…	(PRJDB3875, DRR034354), (PRJDB3875, DRR034365), (PRJDB3875, DRR034387), (PRJDB3875, DRR034388), (PRJDB3875, DRR034392), (PRJDB3875, DRR034446), (PRJDB3875, DRR034460), (PRJDB3875, DRR034481), (PRJDB3875, DRR034486), (PRJDB3875, DRR034522), (PRJDB3875, DRR034523), (PRJDB3875, DRR034525), (PRJDB6469, DRR120408), (PRJDB6469, DRR120409), (PRJDB7006, DRR130067), (PRJDB7006, DRR130068), (PRJDB7006, DRR…
2062922	p.Val605Ala	c.1814T>C	missense	lineage3: 1/3537	1	None: 1/27783	(PRJEB25991, ERR2514584)
2062915	p.His607Gln	c.1821T>A	missense	lineage1.2.1.3: 1/435	1	None: 1/27783	(PRJNA413593, SRR6153177)
2062910	p.Pro609Leu	c.1826C>T	missense	lineage2.2.1: 1/9163	1	None: 1/27783	(PRJNA187550, SRR671777)
2062908	p.Ala610Ser	c.1828G>T	missense	None: 1/2223, lineage4.1.2.1: 16/2867	17	None: 17/27783	(PRJEB23503, ERR2202594), (PRJEB23503, ERR2202595), (PRJEB23503, ERR2202596), (PRJEB23503, ERR2202597), (PRJEB23503, ERR2202598), (PRJEB23503, ERR2202599), (PRJEB23503, ERR2202600), (PRJEB23503, ERR2202601), (PRJEB23503, ERR2202602), (PRJEB23503, ERR2202603), (PRJEB23503, ERR2202604), (PRJEB23503, ERR2202605), (PRJEB23503, ERR2202606), (PRJEB23503, ERR2202607), (PRJEB23503, ERR2202608), (PRJEB235…
2062905	p.Leu611Ile	c.1831C>A	missense	lineage4.8: 1/3234	1	None: 1/27783	(PRJEB11460, ERR1465908)
2062903	p.Leu611Leu	c.1833C>T	synonymous	lineage1.2.1.2: 1/155	1	None: 1/27783	(PRJEB32037, ERR3276013)
2062897	p.Arg613Arg	c.1839G>A	synonymous	lineage2.1: 1/68	1	None: 1/27783	(PRJNA413593, SRR6153099)
2062896	p.Leu614Met	c.1840C>A	missense	lineage3.1.2.2: 2/60	2	None: 2/27783	(PRJEB2221, ERR072059), (PRJNA282721, SRR2100113)
2062895	p.Leu614Pro	c.1841T>C	missense	lineage2.2.1: 2/9163	2	(Ethambutol, Rifampicin, Streptomycin, Isoniazid): 2/1386	(PRJEB24463, ERR3273097), (PRJEB24463, ERR3284109)
2062894	p.Leu614Leu	c.1842G>A	synonymous	lineage3: 1/3537	1	None: 1/27783	(PRJEB25997, ERR2515454)
2062874	p.Gln618fs	c.1851_1860delCCAGCTCGAA	frameshift	lineage2.2.1: 1/9163	1	(Rifampicin,): 1/881	(PRJDB3875, DRR034348)
2062874	p.Leu621Gln	c.1862T>A	missense	lineage2.2.1: 1/9163	1	(Rifampicin, Streptomycin, Isoniazid): 1/1146	(PRJNA268900, SRR1723664)
2062869	p.Gly623Ser	c.1867G>A	missense	lineage1.1.1.1: 1/108	1	None: 1/27783	(PRJEB10385, ERR1035123)
2062866	p.Gly624Ser	c.1870G>A	missense	lineage3: 1/3537	1	None: 1/27783	(PRJEB23157, ERR2179852)
2062853	p.Arg628Gln	c.1883G>A	missense	lineage3.1.1: 1/834	1	None: 1/27783	(PRJEB9680, ERR2200002)
2062847	p.Ala630Val	c.1889C>T	missense	lineage4.3.1: 30/124	30	(Rifampicin, Streptomycin, Isoniazid): 1/1146, None: 29/27783	(PRJEB11460, ERR1193806), (PRJEB11460, ERR1193829), (PRJEB2057, ERR257891), (PRJEB2057, ERR257892), (PRJEB2057, ERR257902), (PRJEB25592, ERR2446064), (PRJEB25592, ERR2446072), (PRJEB25592, ERR2446125), (PRJEB25592, ERR2446126), (PRJEB25592, ERR2446555), (PRJEB25999, ERR2516244), (PRJEB25999, ERR2516351), (PRJEB26002, ERR2517284), (PRJEB26002, ERR2517285), (PRJEB26002, ERR2517389), (PRJEB26002, ER…
2062847	p.Ala630Asp	c.1889C>A	missense	lineage7: 1/46	1	None: 1/27783	(PRJEB13960, ERR1971861)
2062846	p.Ala630Ala	c.1890C>G	synonymous	lineage1: 1/244	1	None: 1/27783	(PRJNA401515, SRR6045000)
2062842	p.Val632Ile	c.1894G>A	missense	lineage4.1.2.1: 2/2867	2	(Rifampicin,): 2/881	(PRJEB11653, ERR1213866), (PRJEB31023, ERR3132101)
2062839	p.Glu633Gln	c.1897G>C	missense	lineage3: 9/3537	9	(Isoniazid,): 1/1780, None: 8/27783	(PRJEB26001, ERR2516776), (PRJEB26001, ERR2516830), (PRJEB26001, ERR2516855), (PRJEB26001, ERR2516869), (PRJEB26001, ERR2516873), (PRJEB26001, ERR2516919), (PRJEB26001, ERR2517034), (PRJEB26001, ERR2517048), (PRJEB26001, ERR2517058)
2062824	p.Glu638Lys	c.1912G>A	missense	lineage3: 1/3537	1	(Rifampicin, Isoniazid): 1/1029	(PRJEB26001, ERR2517110)
2062823	p.Ala637del	c.1907_1909delCCG	conservative_inframe_deletion	lineage3: 3/3537	3	None: 3/27783	(PRJEB2221, ERR351863), (PRJEB2221, ERR386795), (PRJNA282721, SRR2101201)
2062817	p.Ter640Ter	c.1919A>G	splice_region&stop_retained	lineage3: 2/3537	2	(Isoniazid,): 2/1780	(PRJEB2221, ERR270741), (PRJNA282721, SRR2100845)
