# Supplementary material for: CRISPRi chemical genetics and comparative genomics identify genes mediating drug potency in Mycobacterium tuberculosis
Source: Nat Microbiol. 2022 May 30;7(6):766–79. doi: 10.1038/s41564-022-01130-y (PMC9159947; doi:10.1038/s41564-022-01130-y)
Supplement: Source Data Extended Data Fig. 3 — Statistical source data. [file 41564_2022_1130_MOESM10_ESM.xlsx]

## Sheet: Extended Data Fig. 3b Legend
Source Data Extended Data Figure 3: Chemical-genetic hit overlap between CRISPRi and TnSeq
	Label description
Tab Name	Specifies the drug that the data table is associated with. For example, EMB lists those genes identified as hits (p-adj < 0.01, |L2FC| > 1) by ethambutol TnSeq screening (PMID: 28893793), as well as the MAGeCK output data for the same genes from CRISPRi screening.
Column name	Column description
ORF_ID	Unique gene IDs for all hit genes (p-adj < 0.01, |L2FC| > 1) identified in ethambutol (EMB), isoniazid (INH), rifampicin (RIF), and vancomycin (VAN) TnSeq drug screening (PMID: 28893793)
TnSeq_l2fc	Log2 fold-change value for hit gene (p-adj < 0.01, |L2FC| > 1) identified by TnSeq
TnSeq_p_adj	Adjusted p-value for hit gene (p-adj < 0.01, |L2FC| > 1) identified by TnSeq
CRISPRi_Hit	If the gene was found to be a hit in either the 1 day or 5 day CRISPRi library predepletion screening condition.
CRISPRi_D1_l2fc	Log2 fold-change value (MAGeCK output, see Source Data Figure 1) for the indicated gene using the 1 day pre-depletion CRISPRi library treated at the "High" dose of the indicated drug. The L2FC value for the lowest FDR (negative vs positive MAGeCK output) is reported.
CRISPRi_D1_fdr	FDR (MAGeCK output, see Source Data Figure 1) for the indicated gene using the 1 day pre-depletion CRISPRi library treated at the "High" dose of the indicated drug. The lowest FDR (negative vs positive MAGeCK output) is reported.
CRISPRi_D5_l2fc	Log2 fold-change value (MAGeCK output, see Source Data Figure 1) for the indicated gene using the 5 day pre-depletion CRISPRi library treated at the "High" dose of the indicated drug. The L2FC value for the lowest FDR (negative vs positive MAGeCK output) is reported.
CRISPRi_D5_fdr	FDR (MAGeCK output, see Source Data Figure 1) for the indicated gene using the 5 day pre-depletion CRISPRi library treated at the "High" dose of the indicated drug. The lowest FDR (negative vs positive MAGeCK output) is reported.

## Sheet: Extended Data Fig. 3b EMB
ORF_ID	TnSeq_l2fc	TnSeq_p_adj	CRISPRi_Hit	CRISPRi_D1_l2fc	CRISPRi_D1_fdr	CRISPRi_D5_l2fc	CRISPRi_D5_fdr
RVBD3490:otsA	2.22	0.000538	True	1.7387	7e-06	3.0414	1e-05
RVBD2702:ppgK	3.21	0	True	1.5245	7e-06	2.0404	1e-05
RVBD3696c:glpK	4.26	0	True	3.234	7e-06	3.8183	1e-05
RVBD0019c:fhaB	-1.68	0.000911	False	0.68246	0.043096	0.3095	0.96875
RVBD3311:RVBD3311	-2.15	0.009955	False	-0.32782	0.422441	-0.90077	3.1e-05
RVBD1069c:RVBD1069c	2.68	0	True	1.863	7e-06	2.5145	1e-05
RVBD0346c:ansP2	2.18	0	True	1.189	7e-06	1.5961	1e-05
RVBD0066c:icd2	1.3	0.001906	False	0.86123	7e-06	0.63027	1e-05
RVBD3419c:gcp	2.03	0.000155	True	1.0122	7e-06	1.0546	1e-05
RVBD3920c:RVBD3920c	2.46	0.001543	False	0.27032	0.045173	0.83539	1e-05
RVBD0051:RVBD0051	3.1	0	True	1.2872	7e-06	2.26	1e-05
RVBD2176:pknL	-2.12	0	True	-1.2373	0.000248	-1.8206	3.1e-05
RVBD1072:RVBD1072	3.01	0.000278	True	1.4093	7e-06	1.822	1e-05
RVBD1701:RVBD1701	-1.57	0.003935	False	-0.30884	0.127479	-0.78039	0.000821
RVBD0876c:RVBD0876c	-2.41	0.000278	True	-0.53636	0.000248	-1.4221	3.1e-05
RVBD0020c:fhaA	-2.55	0.003208	True	-0.86563	0.000804	-1.31	3.1e-05
RVBD2710:sigB	-2.99	0	True	-0.57389	0.011474	-1.5108	3.1e-05
RVBD0016c:pbpA	-4.12	0	True	-0.72427	0.005602	-2.1765	3.1e-05
RVBD2582:ppiB	-4.94	0	False	-0.37857	0.000688	-0.57224	3.1e-05
RVBD1640c:lysX	-3.05	0	True	-0.55466	0.000248	-1.5925	3.1e-05
RVBD2476c:gdh	-2.94	0	True	-0.4184	0.00043	-1.0308	3.1e-05
RVBD0820:phoT	-1.8	0.008541	False	-0.55373	0.000804	-0.81013	8.3e-05
RVBD0127:mak	-3.77	0.00308	True	0.3412	0.388528	-1.1463	3.1e-05
RVBD2138:lppL	3.26	0.009081	False	0.52401	7e-06	0.83219	1e-05
RVBD0996:RVBD0996	-2.47	0	True	-1.172	0.000248	-1.6907	3.1e-05
RVBD3804c:fbpA	-3.62	0	True	-0.65244	0.000737	-1.8725	3.1e-05
RVBD0017c:rodA	-3.57	0	True	-0.68504	0.000248	-1.9075	3.1e-05
RVBD1825:RVBD1825	-1.91	0.007481	False	0.56508	0.046846	0.70777	0.000995
RVBD0538:RVBD0538	1.99	0.001468	True	0.96791	7e-06	1.1832	1e-05
RVBD3630:RVBD3630	-2.35	0	True	-0.55184	0.006474	-1.0956	3.1e-05
RVBD1566c:RVBD1566c	-1.47	0	False	0.21863	0.016463	-0.32833	0.151022
RVBD2190c:RVBD2190c	-3.09	0.001845	True	-0.30742	1	-1.2515	3.1e-05
RVBD1747:RVBD1747	1.97	0	True	1.3599	7e-06	1.8563	1e-05
RVBD1300:hemK	5	0.002618	True	1.4179	7e-06	2.6941	1e-05
RVBD0410c:pknG	-3.75	0	True	-0.84207	0.000248	-2.1089	3.1e-05
RVBD3205c:RVBD3205c	-2.23	0	True	-0.62319	0.018677	-1.2155	3.1e-05
RVBD1096:RVBD1096	-1.72	0.001468	False	0.35744	0.685757	-0.32963	0.048526
RVBD2198c:mmpS3	-2.19	0.008456	True	0.93941	0.221559	-1.1737	0.002886
RVBD0204c:RVBD0204c	3.41	0	True	3.1528	7e-06	3.2483	1e-05
RVBD1159:pimE	-2.57	0	True	0.41817	0.612707	-1.4796	3.1e-05
RVBD1565c:RVBD1565c	-3.47	0	True	-0.3858	0.00055	-2.1494	3.1e-05
RVBD1821:secA2	-3.57	0	True	-0.70589	0.000248	-1.6741	3.1e-05
RVBD0642c:mmaA4	-1.55	0.000278	True	-0.98125	0.001613	-1.8495	3.1e-05
RVBD2224c:caeA	-3.56	0	True	1.348	7e-06	0.81542	1e-05
RVBD3044:fecB	-3.35	0	False	-0.25618	0.096089	-0.94747	3.1e-05

## Sheet: Extended Data Fig. 3b INH
ORF_ID	TnSeq_l2fc	TnSeq_p_adj	CRISPRi_Hit	CRISPRi_D1_l2fc	CRISPRi_D1_fdr	CRISPRi_D5_l2fc	CRISPRi_D5_fdr
RVBD3490:otsA	-2.27	0.00163	False	-0.37363	0.421576	-0.75965	1.4e-05
RVBD2173:idsA2	2.37	0	False	0.31838	0.326979	0.91267	0.005819
RVBD1112:RVBD1112	3.04	0.000429	True	-0.58297	0.303859	2.669	2.6e-05
RVBD2140c:TB18.6	-2.2	0.009792	False	0	1	-0.48959	0.050169
RVBD1170:mshB	4.19	0.000633	True	-0.27884	0.789958	2.7998	2.6e-05
RVBD1691:RVBD1691	-2.88	0.000429	True	-0.81654	0.000147	-1.7604	1.4e-05
RVBD2454c:RVBD2454c	4.47	0.000429	True	0.77099	0.00042	4.6523	2.6e-05
RVBD1328:glgP	1.24	0.000288	False	0.22325	0.072921	0.66645	0.000922
RVBD0819:mshD	3.64	0.000109	True	-0.43687	1.3e-05	-1.1054	1.4e-05
RVBD2847c:cysG	3.98	0	True	-0.33845	0.03999	3.9649	2.6e-05
RVBD3849:espR	-3.32	0.000202	True	-3.5959	1.3e-05	-2.3607	1.4e-05
RVBD2640c:RVBD2640c	-2.01	0.00675	False	-0.1853	0.370334	-0.91906	0.004041
RVBD2404c:lepA	3.76	0	True	0.86819	0.009125	5.4802	2.6e-05
RVBD1213:glgC	-1.77	0	True	-0.48922	1.3e-05	-1.5946	1.4e-05
RVBD1324:RVBD1324	2.63	0.000202	True	0.64539	0.007426	2.726	2.6e-05
RVBD2428:ahpC	-4.13	0.000565	True	-3.7689	1.3e-05	-2.6621	1.4e-05
RVBD3600c:RVBD3600c	-2.29	0	True	-0.38231	0.150231	-1.145	0.000136
RVBD1957:RVBD1957	2.16	0	True	1.3353	0.000113	3.7623	2.6e-05
RVBD2429:ahpD	-3.83	0.000109	True	-0.96733	1.3e-05	-1.9383	1.4e-05
RVBD0158:RVBD0158	-2.59	0	True	-1.07	1.3e-05	-1.8119	1.4e-05
RVBD0249c:RVBD0249c	2.06	0	True	0.93799	0.000113	2.1124	2.6e-05
RVBD1173:fbiC	1.62	0	False	-0.34913	3.6e-05	-0.68783	0.652073
RVBD2388c:hemN	1.8	0.007798	True	0.21888	0.148241	1.4696	2.6e-05
RVBD0066c:icd2	1.52	0.000202	False	0.32157	0.873684	0.56789	0.019388
RVBD0153c:ptbB	3.36	0	True	0.59149	0.002823	2.8124	2.6e-05
RVBD0877:RVBD0877	3.48	0	True	2.212	0.000113	7.2138	2.6e-05
RVBD3270:ctpC	2.02	0	True	0.56272	0.00042	1.6035	2.6e-05
RVBD1205:RVBD1205	-3.2	0	True	-1.1769	1.3e-05	-2.0335	1.4e-05
RVBD1901:cinA	-3.24	0	True	-2.0441	1.3e-05	-2.1553	1.4e-05
RVBD0860:fadB	1.52	0.008408	True	0.37521	0.000113	1.7807	2.6e-05
RVBD3419c:gcp	-2.85	0	True	-0.70509	0.000252	-1.4825	1.4e-05
RVBD1956:higA	1.59	0.001869	True	1.9224	0.000113	5.0432	2.6e-05
RVBD3271c:RVBD3271c	-3.42	0	False	-0.48007	0.008473	-0.99065	1.4e-05
RVBD0413:mutT3	-2.51	0.001751	True	-1.5193	1.3e-05	-1.6886	1.4e-05
RVBD0051:RVBD0051	-1.46	0.000565	False	-0.34797	0.007352	-0.83421	1.4e-05
RVBD0806c:cpsY	-1.11	0.000109	False	-0.33828	0.283251	-0.56797	0.09307
RVBD0758:phoR	-2.55	0	False	-0.42764	0.111794	-0.94427	1.4e-05
RVBD0757:phoP	-2.29	0	False	-0.63584	0.080982	-0.47782	0.144268
RVBD0248c:RVBD0248c	1.93	0	True	1.0746	0.000113	2.4378	2.6e-05
RVBD1072:RVBD1072	-2.46	0	True	-1.6623	1.3e-05	-2.0112	1.4e-05
RVBD1710:scpB	-2.25	0.000429	False	-0.8294	3.6e-05	-0.55578	0.180373
RVBD2455c:RVBD2455c	4.03	0	True	0.9097	0.000646	5.354	2.6e-05
RVBD2583c:relA	4.61	0.000565	True	0.45129	0.04399	2.6604	2.6e-05
RVBD2131c:cysQ	3.22	0	True	0.41258	0.116005	3.3898	2.6e-05
RVBD2241:aceE	-2.11	0	False	-0.32379	1	-0.45437	0.059067
RVBD0563:htpX	-2.18	0	True	-1.8409	1.3e-05	-2.1692	1.4e-05
RVBD2535c:pepQ	-3.38	0	False	-0.60822	0.002733	-0.58336	0.008565
RVBD2476c:gdh	-1.51	0.004623	False	-0.43539	1.3e-05	-0.76966	1.4e-05
RVBD1836c:RVBD1836c	-2.69	0	True	-0.48241	1.3e-05	-1.0733	1.4e-05
RVBD2374c:hrcA	-2.49	0	False	-0.39864	0.159648	-0.50794	0.219722
RVBD3136:PPE51	2.15	0.000288	True	1.3441	0.000113	3.3809	2.6e-05
RVBD3220c:RVBD3220c	2.6	0	True	-0.43601	1.3e-05	2.409	0.000464
RVBD2400c:subI	-1.65	0.004757	False	-0.6101	1.3e-05	-0.81022	1.4e-05
RVBD3804c:fbpA	-2.25	0	False	-0.60028	0.001653	-0.62713	4e-05
RVBD2051c:ppm1	-1.86	0.000375	False	-0.39145	1.3e-05	-0.53929	0.000293
RVBD3193c:RVBD3193c	-2.66	0	False	-0.65028	1.3e-05	-0.79085	1.4e-05
RVBD0410c:pknG	-5.54	0	True	-1.2296	1.3e-05	-1.1998	1.4e-05
RVBD0204c:RVBD0204c	-1.67	0	False	-0.57079	1.3e-05	-0.84543	1.4e-05
RVBD1159:pimE	-2.21	0	True	-0.44787	0.002859	-1.0523	1.4e-05
RVBD3044:fecB	-3.11	0	True	-0.64181	1.3e-05	-1.255	1.4e-05

## Sheet: Extended Data Fig. 3b RIF
ORF_ID	TnSeq_l2fc	TnSeq_p_adj	CRISPRi_Hit	CRISPRi_D1_l2fc	CRISPRi_D1_fdr	CRISPRi_D5_l2fc	CRISPRi_D5_fdr
RVBD1754c:RVBD1754c	1.31	0.003116	False	0.68623	2.2e-05	0.20226	0.004542
RVBD1010:ksgA	-1.91	0	True	-1.0665	1e-05	-1.1007	9e-06
RVBD1340:rphA	-2.18	0	True	-2.4821	1e-05	-2.1129	9e-06
RVBD1592c:RVBD1592c	-1.58	0.005558	True	1.0477	2.2e-05	0.66477	2.3e-05
RVBD3484:cpsA	-1.87	0	True	1.4361	2.2e-05	0.73202	2.3e-05
RVBD2091c:RVBD2091c	-1.1	0.000175	True	-2.7259	1e-05	-2.3889	9e-06
RVBD0757:phoP	-1.54	0.007126	False	0.83884	0.019632	0.36256	0.111287
RVBD0179c:lprO	-1.69	0	True	-1.4915	1e-05	-1.0612	9e-06
RVBD0983:pepD	-1.8	0.002234	True	-1.5541	1e-05	-1.3525	9e-06
RVBD3719:RVBD3719	-1.85	0	True	-1.0915	1e-05	-0.54466	9e-06
RVBD0309:RVBD0309	-1.94	0	False	-0.69739	0.121262	-0.87229	0.005937
RVBD0930:pstA1	-2.56	9.6e-05	False	-0.49091	0.000545	-0.45305	0.001234
RVBD2170:RVBD2170	-2.83	0	True	-1.158	1e-05	-1.7016	9e-06
RVBD0929:pstC2	-2.65	0	True	-2.4809	1e-05	-2.6018	9e-06
RVBD2710:sigB	-2.45	0	True	-2.854	1e-05	-2.5405	9e-06
RVBD0928:pstS3	-2.25	9.6e-05	True	-2.3415	1e-05	-2.7326	9e-06
RVBD1220c:RVBD1220c	-1.62	0.000699	True	-1.0281	1e-05	-1.2762	9e-06
RVBD1640c:lysX	-1.79	0	True	-0.99137	1e-05	-1.3238	9e-06
RVBD0820:phoT	-2.86	0	True	-2.1422	1e-05	-2.4042	9e-06
RVBD3414c:sigD	-1.68	0.005894	True	-2.2279	1e-05	-1.6075	9e-06
RVBD1006:RVBD1006	-2.35	0	True	-1.6207	1e-05	-1.9462	9e-06
RVBD1836c:RVBD1836c	-2.18	9.6e-05	True	-0.71279	1e-05	-1.5399	9e-06
RVBD3136:PPE51	-1.31	0.001271	False	-0.71397	0.030059	-0.40255	4.2e-05
RVBD2363:amiA2	-2.84	0.000175	True	-2.3072	1e-05	-2.4886	9e-06
RVBD0129c:fbpC	-2.23	0	False	-0.32473	0.291794	-0.2544	0.00849
RVBD2525c:RVBD2525c	-3.04	0	True	-1.0938	0.000261	-0.69978	9e-06
RVBD3207c:RVBD3207c	-1.72	0.000175	True	-2.0603	1e-05	-1.9175	9e-06
RVBD2400c:subI	-2.08	0.001066	True	-1.3489	1e-05	-1.3021	9e-06
RVBD2179c:RVBD2179c	-2.6	0	False	-0.36718	0.05262	-0.57713	0.005483
RVBD1433:RVBD1433	-2.3	0.00341	True	-1.2435	1e-05	-1.1677	9e-06
RVBD2171:lppM	-2.79	0	True	-2.1659	1e-05	-2.4844	9e-06
RVBD3005c:RVBD3005c	-4.63	0	True	-3.0935	1e-05	-2.7176	9e-06
RVBD2051c:ppm1	-1.86	0	True	-0.75171	1e-05	-1.0573	9e-06
RVBD1435c:RVBD1435c	-2.38	0.005794	True	-1.6248	9.7e-05	-1.2569	2.6e-05
RVBD0361:RVBD0361	-3.4	0	True	-1.5639	1e-05	-1.9463	9e-06
RVBD3193c:RVBD3193c	-1.81	0	True	-1.9625	1e-05	-1.8732	9e-06
RVBD3630:RVBD3630	-1.54	0.005516	True	-0.89535	1e-05	-1.2433	9e-06
RVBD0955:RVBD0955	-3.47	0.000565	True	-1.4008	1e-05	-1.8758	9e-06
RVBD1566c:RVBD1566c	-1.43	0.000175	True	-2.3606	1e-05	-1.8963	9e-06
RVBD3810:pirG	-3.52	0	True	-4.6254	1e-05	-3.7855	9e-06
RVBD1410c:RVBD1410c	-3.23	0	True	-3.4783	1e-05	-3.111	9e-06
RVBD1698:mctB	-4.96	0.005473	True	-3.6119	1e-05	-3.051	9e-06
RVBD0410c:pknG	-2.96	0.000258	True	-2.9154	1e-05	-3.0845	9e-06
RVBD0007:RVBD0007	-3.54	0	True	-2.2366	1e-05	-3.0183	9e-06
RVBD0412c:RVBD0412c	-3.57	0.000412	True	-3.1011	1e-05	-3.215	9e-06
RVBD3682:ponA2	-3.96	0	True	-2.9635	1e-05	-3.3996	9e-06
RVBD2198c:mmpS3	-4.47	0	True	-3.3834	1e-05	-3.1859	9e-06
RVBD0204c:RVBD0204c	-2.94	0	True	-2.4642	1e-05	-2.5311	9e-06
RVBD1159:pimE	-3.39	0	True	0.37738	0.678896	-1.2402	9e-06
RVBD2700:RVBD2700	-4.49	0.000412	True	-2.7042	1e-05	-3.0718	9e-06
RVBD0436c:pssA	-1.78	0.000699	True	-1.7529	1e-05	-1.9106	9e-06
RVBD2869c:rip	-4.35	0	True	-2.386	1e-05	-2.7556	9e-06
RVBD1821:secA2	-2.42	0	False	-0.14594	0.449465	-0.76857	9e-06
RVBD0999:RVBD0999	-4.42	0	True	-0.74347	0.062513	-1.3683	9e-06
RVBD1244:lpqZ	-4.02	0	True	-1.2596	1e-05	-1.375	9e-06
RVBD0994:moeA1	-4.71	0	True	-3.5254	1e-05	-3.4044	9e-06
RVBD2246:kasB	-2.56	0.008445	True	-1.5845	0.001556	-2.4721	8.9e-05
RVBD0472c:RVBD0472c	-4.8	0	True	-1.4778	1e-05	-1.127	9e-06
RVBD0431:RVBD0431	-4.2	0.009295	True	-2.1373	1e-05	-0.85685	0.016484
RVBD3717:RVBD3717	-4.97	0	True	-2.3216	1e-05	-1.0277	9e-06
RVBD3267:RVBD3267	-5.39	0	True	-2.9686	1e-05	-2.3031	9e-06
RVBD2224c:caeA	-5.03	0	True	-1.4113	1e-05	-1.683	9e-06
RVBD1086:RVBD1086	-6.11	0	True	-1.838	1e-05	-1.4593	9e-06
RVBD1411c:lprG	-5.34	9.6e-05	True	-3.6967	1e-05	-3.4582	9e-06
RVBD3044:fecB	-5.81	0	True	-2.9823	1e-05	-3.0763	9e-06

## Sheet: Extended Data Fig. 3b VAN
ORF_ID	TnSeq_l2fc	TnSeq_p_adj	CRISPRi_Hit	CRISPRi_D1_l2fc	CRISPRi_D1_fdr	CRISPRi_D5_l2fc	CRISPRi_D5_fdr
RVBD2690c:RVBD2690c	2.2	7.9e-05	False	0.62283	0.00016	0.57988	3.1e-05
RVBD3490:otsA	1.95	0	False	0.7207	0.000187	0.66274	3.1e-05
RVBD3696c:glpK	1.33	0.006054	True	1.5198	0.00016	1.5774	3.1e-05
RVBD1640c:lysX	-1.27	0	False	-0.50092	0.000637	-0.60566	9e-06
RVBD2476c:gdh	-1.29	0.008072	True	-1.2632	4e-06	-0.96335	9e-06
RVBD0537c:RVBD0537c	-1.44	0.001387	False	-0.62733	4e-06	-0.80636	9e-06
RVBD1006:RVBD1006	-1.56	7.9e-05	True	-0.72059	4e-06	-1.0974	9e-06
RVBD2374c:hrcA	-1.65	0.001468	False	-0.79635	0.001292	-0.65834	0.125679
RVBD3136:PPE51	-1.66	0	False	-0.71621	4e-06	-0.60441	9e-06
RVBD1925:fadD31	-1.71	0	True	-1.1896	4e-06	-1.04	9e-06
RVBD0996:RVBD0996	-1.76	0	False	-0.91186	4e-06	-0.75656	9e-06
RVBD0129c:fbpC	-1.89	0	False	-0.46497	4e-06	-0.42658	0.161698
RVBD2525c:RVBD2525c	-1.9	0	False	-0.80323	0.00107	-0.53296	0.001781
RVBD0244c:fadE5	-1.91	0	False	0.68793	0.00016	0.20989	0.013945
RVBD2197c:RVBD2197c	-1.92	0	True	-1.5815	4e-06	-1.7411	9e-06
RVBD3207c:RVBD3207c	-1.93	0	True	-1.9366	4e-06	-1.426	9e-06
RVBD1824:RVBD1824	-1.94	0.002515	True	-2.3488	4e-06	-3.0735	9e-06
RVBD2400c:subI	-1.96	0.000897	True	-1.2728	4e-06	-1.8957	9e-06
RVBD2179c:RVBD2179c	-2.03	0.00241	False	-0.63646	9.2e-05	-0.93834	0.002132
RVBD2171:lppM	-2.05	0.005287	True	-1.1154	4e-06	-1.3996	9e-06
RVBD3005c:RVBD3005c	-2.06	0	True	-1.2277	4e-06	-2.1155	9e-06
RVBD2051c:ppm1	-2.06	0	True	-0.8188	4e-06	-1.0478	9e-06
RVBD0017c:rodA	-2.1	0.000354	True	-3.8085	4e-06	-3.6727	9e-06
RVBD1823:RVBD1823	-2.13	0.000354	True	-2.0103	4e-06	-2.3944	9e-06
RVBD1825:RVBD1825	-2.23	0	True	-2.9793	4e-06	-3.6303	9e-06
RVBD1435c:RVBD1435c	-2.33	0.00709	True	-2.5332	4e-06	-1.9553	9e-06
RVBD0538:RVBD0538	-2.5	0	True	-2.1492	4e-06	-1.9781	9e-06
RVBD0361:RVBD0361	-2.55	0	True	-1.3181	0.001024	-0.7619	0.009343
RVBD3193c:RVBD3193c	-2.6	0	True	-1.9118	4e-06	-1.9142	9e-06
RVBD3630:RVBD3630	-2.6	0	True	-1.2866	4e-06	-1.4944	9e-06
RVBD0955:RVBD0955	-2.61	0.000897	True	-2.5885	4e-06	-2.4587	9e-06
RVBD1566c:RVBD1566c	-2.83	0	True	-2.2592	4e-06	-1.6891	9e-06
RVBD2221c:glnE	-2.84	0.000557	False	-0.48161	0.00418	-0.39863	9e-06
RVBD2190c:RVBD2190c	-2.87	0.000354	True	-2.4095	4e-06	-1.6652	9e-06
RVBD3810:pirG	-2.94	7.9e-05	True	-4.6508	4e-06	-4.9125	9e-06
RVBD1410c:RVBD1410c	-3.07	0	True	-2.2678	4e-06	-3.5698	9e-06
RVBD1747:RVBD1747	-3.13	0	True	-1.8729	4e-06	-2.0838	9e-06
RVBD0410c:pknG	-3.28	0	True	-2.8329	4e-06	-2.4672	9e-06
RVBD0007:RVBD0007	-3.28	0	True	-1.4743	4e-06	-2.063	9e-06
RVBD0384c:clpB	-3.33	0.008869	True	-1.9064	4e-06	-1.416	9e-06
RVBD0412c:RVBD0412c	-3.36	0	True	-2.6005	4e-06	-2.5637	9e-06
RVBD3632:RVBD3632	-3.36	0	False	-0.6786	4e-06	-0.57777	9e-06
RVBD3205c:RVBD3205c	-3.48	0	True	-2.0466	4e-06	-2.0965	9e-06
RVBD3682:ponA2	-3.53	0	True	-2.1789	4e-06	-2.8724	9e-06
RVBD3779:RVBD3779	-3.55	0	True	-1.2494	4e-06	-1.3009	9e-06
RVBD1096:RVBD1096	-3.59	0	False	-0.79236	4e-06	-0.48786	0.000189
RVBD2198c:mmpS3	-3.62	0	True	-4.6126	4e-06	-4.6329	9e-06
RVBD0204c:RVBD0204c	-3.64	0	True	-1.945	4e-06	-2.5251	9e-06
RVBD1159:pimE	-3.66	0	False	-0.96803	4e-06	-0.71341	9e-06
RVBD2837c:RVBD2837c	-3.72	0.00074	True	-2.0289	4e-06	-1.5956	9e-06
RVBD1565c:RVBD1565c	-3.74	0	True	-3.0294	4e-06	-2.1727	9e-06
RVBD0436c:pssA	-3.83	0	True	-1.6835	4e-06	-2.7288	9e-06
RVBD0437c:psd	-3.86	0.002433	True	-1.4831	4e-06	-2.0036	9e-06
RVBD2869c:rip	-3.89	0	True	-3.3998	4e-06	-3.524	9e-06
RVBD2553c:RVBD2553c	-3.89	0.000155	True	-3.094	4e-06	-2.2137	9e-06
RVBD1821:secA2	-3.96	0	True	-1.4368	4e-06	-1.5768	9e-06
RVBD0050:ponA1	-4	0	True	-2.5889	4e-06	-2.309	9e-06
RVBD0999:RVBD0999	-4.02	0.000354	True	-0.80374	0.000173	-1.6157	9e-06
RVBD2392:cysH	-4.07	0.000897	False	-0.6397	4e-06	-0.51311	9e-06
RVBD1244:lpqZ	-4.3	0	True	-0.75133	4e-06	-1.2019	9e-06
RVBD1512:epiA	-4.37	7.9e-05	False	-0.93275	4e-06	-0.80386	2.5e-05
RVBD2518c:ldtB	-4.51	0.000305	True	-3.8518	4e-06	-3.0634	9e-06
RVBD0994:moeA1	-4.96	0	True	-3.0279	4e-06	-4.2883	9e-06
RVBD0642c:mmaA4	-5.13	0	True	-0.70488	4e-06	-2.6826	9e-06
RVBD2246:kasB	-5.26	7.9e-05	True	-4.0145	4e-06	-3.2575	5.4e-05
RVBD3101c:ftsX	-5.35	0.001428	True	-2.2018	4e-06	-0.72945	0.025314
RVBD0472c:RVBD0472c	-5.35	0	True	-1.3025	4e-06	-1.0896	9e-06
RVBD0431:RVBD0431	-5.48	0.000616	True	-4.3658	4e-06
RVBD3717:RVBD3717	-5.49	0	True	-1.3789	0.000293	-1.1073	9.7e-05
RVBD3267:RVBD3267	-6	0	True	-3.7173	4e-06	-3.7878	9e-06
RVBD2224c:caeA	-6.29	0	True	-2.68	4e-06	-2.6949	9e-06
RVBD1086:RVBD1086	-6.42	0	True	-2.4335	4e-06	-2.692	9e-06
RVBD1411c:lprG	-6.43	7.9e-05	True	-3.8137	4e-06	-4.7105	9e-06
RVBD3044:fecB	-6.97	0	True	-3.4245	4e-06	-3.4554	9e-06
