# Supplementary material for: CRISPRi chemical genetics and comparative genomics identify genes mediating drug potency in Mycobacterium tuberculosis
Source: Nat Microbiol. 2022 May 30;7(6):766–79. doi: 10.1038/s41564-022-01130-y (PMC9159947; doi:10.1038/s41564-022-01130-y)
Supplement: Source Data Extended Data Fig. 7 — Statistical source data. [file 41564_2022_1130_MOESM11_ESM.xlsx]

## Sheet: Legend
Source Data Extended Figure 7: Acquired drug resistance candidate mutations
Gene-drug Iist (tab 2)	A curated list of genes whose inhibition increased fitness in the presence of drug in the CRISPRi chemical-genetic screen (see Source Data Figure 1)
Tab Name (tab 3-16)	Each tab describes a candidate acquired drug resistance conferring gene and associated mutations found in our Mtb clincal strain WGS database
Column name (tab 2)	Column description
Gene	Gene of interest
Enrichment	Drug treatment conditions under which CRISPRi knockdown strains for the gene are enriched (See Source Data Figure 1)
Notes	Operon structure, potential drug resistance mechanism, etc.
Column name (tab 3-16)	Column description
Mutation	Mutation of interest in the following format: WT AA_Codon Position_Mutant AA. For rv3648c (cspA) we highlight abundant mutations in the promoter and 5'UTR region. The nomenclature for cspA is as follows: Genomic position WT nucleotide > mutant nucleotide.
Percent DR	Percentage of strains with that mutation as well as harboring at least one genotypically-predicted drug resistance mutation
Sublineages	Sublineage designation for all isolates with the indicated mutation. Numerator = number of isolates with the mutation in indicated sublineage. Denominator = total number of strains belonging to the indicated sublineage. None = sublineage call was not confident.
Prediction	Predicted effect of mutation (i.e. frameshift, missense, etc.)
# Occurrences	Number of strains with that mutation in our database of 43,572 whole genome sequences

## Sheet: Gene-drug list
Gene	Enrichment	Notes
fadE5 (rv0244c)	RIF, BDQ
ansP2 (rv0346c)	EMB, RIF
ndhA (rv0392c)	INH
mshA (rv0486)	INH, EMB	Phenotype may be explained by loss of mycothiol production; may confer ethionamide cross-resistance
mmaA4 (rv0642c)	RIF
mmaA3 (rv0643c)	RIF	Upstream of mmaA4
phoR (rv0758)	RIF, LVX, EMB, BDQ
bacA (rv1819c)	STR	Mutants also show resistance to AMK, KAN, and CAP (see Figure 4)
mpa (rv2115c)	LZD
idsA2 (rv2173)	EMB, RIF, INH
cysK1 (rv2334)	INH	Upstream of cysE. Phenotype may be explained by loss of mycothiol production; may confer ethionamide cross-resistance
cysE (rv2335)	INH	Phenotype may be explained by loss of mycothiol production; may confer ethionamide cross-resistance
hemN (rv2388c)	INH	Glu91fs mutation shows evidence of homoplasy (convergent evolution)
ettA (rv2477c)	STR, EMB, LVX	Also showed low-level resistance to RIF (see Figure 5, Supplemental figure 8)
relA (rv2583c)	INH	Pro23_Glu26del mutation shows evidence of homoplasy (convergent evolution)
rv2690c	RIF, EMB, BDQ
ceoB (rv2691)	RIF	Upstream of ceoC
ceoC (rv2692)	RIF
rv2738c	LVX, LZD
RnaseJ2 (Rv2752c)	INH	Mutations in rv2752c were identified by Hicks et al. (2018) as having an association with drug resistance by GWAS.
PPE50 (rv3135)	INH, LVX	Upstream of PPE51
PPE51 (rv3136)	EMB, INH, LVX
rv3331	EMB
cspA (rv3648c)	EMB, LZD, BDQ	High number of mutations in predicted promoter region and 5'UTR
rv3848	INH, EMB
rv3920c	INH, LVX

## Sheet: fadE5 (rv0244c)
Mutation	Percent DR	Sublineages	Prediction	# Occurrences
Gly219Asp	100	None: 20/2223	missense	20
Asp238Glu	100	None: 1/2223, lineage4.3.4.2: 26/2155	missense	27
Asp503Asn	100	None: 22/2223	missense	22
Glu479Ala	100	None: 143/2223	missense	143
Lys394Arg	97.95	None: 146/2223	missense	146
Gly103fs	94.74	None: 2/2223, lineage2.1: 1/68, lineage2.2: 1/316, lineage2.2.1: 148/9163	frameshift	152
Val8Leu	92.5	lineage4.3.4.1: 40/494	missense	40
Asp350Asn	90.84	lineage4.3: 262/2990	missense	262
Thr71Pro	86.36	lineage4: 132/814	missense	132
Ser264Leu	85.59	lineage3.1.2: 1/226, lineage4.1.1.1: 117/500	missense	118
Asp541Ala	70.13	lineage4: 2/814, lineage4.3: 547/2990	missense	549
Ala265Pro	64.18	lineage2.2.1: 1/9163, lineage4: 2/814, lineage4.3: 681/2990	missense	684
Asp204Asn	50.82	None: 1/2223, lineage2.2: 1/316, lineage2.2.1: 59/9163	missense	61
Ala220Val	25	lineage2.2.1: 2/9163, lineage4.1: 1/188, lineage4.1.2: 21/971	missense	24
Gly131Val	22.58	None: 2/2223, lineage4.8: 29/3234	missense	31
Lys82fs	22.22	lineage2.2.1: 5/9163, lineage4.1.2.1: 1/2867, lineage4.4.1.1: 3/1218	frameshift	9
Thr374Ala	17.97	None: 4/2223, lineage3: 9/3537, lineage3.1.1: 832/834, lineage4: 1/814	missense	846
Lys461Asn	9.09	lineage4.6.2.2: 22/258	missense	22
Met104Val	7.69	lineage4.3.4.2: 5/2155, lineage5: 8/155	missense	13
Asn85Thr	5.26	lineage2.2.1: 18/9163, lineage4.1.2.1: 1/2867	missense	19
Ala578Val	3.23	lineage4.1.2.1: 31/2867	missense	31
Val522Phe	2.24	None: 2/2223, lineage4.1: 2/188, lineage4.1.2: 622/971	missense	626
Phe459Ser	0	lineage4.1: 1/188, lineage4.1.2: 59/971	missense	60

## Sheet: ansP2 (rv0346c)
Mutation	Percent DR	Sublineages	Prediction	# Occurrences
Met112Val	100	None: 9/2223	missense	9
Glu96fs	47.06	lineage2.2.1: 7/9163, lineage4.1: 1/188, lineage4.1.2: 8/971, lineage4.3.4.1: 1/494	frameshift	17
Gly353Ser	40.23	None: 3/2223, lineage2.2.2: 7/747, lineage4.1.2.1: 9/2867, lineage4.4.1.1: 68/1218	missense	87
Trp128Gly	36.36	lineage1.1.3: 22/308	missense	22
Gly192Val	31.9	lineage3: 116/3537	missense	116
Trp164fs	27.99	None: 1/2223, lineage1: 1/244, lineage1.2.1: 161/164, lineage1.2.1.2: 148/155, lineage1.2.1.3: 432/435	frameshift	743
Gly45del	22.92	None: 1/2223, lineage2: 2/56, lineage2.2.1.1: 45/570	conservative inframe deletion	48
Tyr345His	20	None: 24/2223, lineage4.3: 1/2990	missense	25
Lys97fs	11.78	('lineage1.1.3', 'lineage4'): 1/1, None: 1/2223, lineage1.1: 2/10, lineage1.1.3: 300/308, lineage1.1.3.1: 98/98, lineage1.1.3.2: 24/24, lineage1.1.3.3: 24/24	frameshift	450
Ile244Thr	5.88	lineage4.1.2.1: 4/2867, lineage4.6.1.1: 30/192	missense	34

## Sheet: ndhA (rv0392c)
Mutation	Percent DR	Sublineages	Prediction	# Occurrences
Leu145Val	100	lineage4.3: 59/2990	missense	59
Val241Ala	100	None: 143/2223	missense	143
Leu103fs	90.34	lineage4.2: 6/497, lineage4.2.1: 284/737	frameshift	290
Thr98Ala	88.24	lineage4.3.4.1: 17/494	missense	17
Ser422Phe	87.14	lineage4.1.1.3: 70/1178	missense	70
His164Gln	86.3	None: 1/2223, lineage2.2.2: 145/747	missense	146
Ala135Glu	76	lineage2.2.2: 25/747	missense	25
Gly332Arg	74.14	lineage1.2.2: 2/431, lineage2.2: 1/316, lineage2.2.1.1: 55/570	missense	58
Gly425fs	72.73	lineage4.1.2: 11/971	frameshift	11
Ile348del	56	lineage2.2: 1/316, lineage2.2.1: 24/9163	disruptive inframe deletion	25
Trp419fs	54.2	None: 12/2223, lineage4.1.1: 2/134, lineage4.1.1.3: 272/1178	frameshift	286
Ala334Thr	48.76	lineage1: 10/244, lineage1.2.2: 191/431	missense	201
Lys274Gln	43.33	lineage4.4: 1/42, lineage4.4.1.1: 29/1218	missense	30
Lys313fs	38.83	lineage4: 4/814, lineage4.8: 184/3234	frameshift	188
Ala341fs	36.78	None: 7/2223, lineage2.2.2: 2/747, lineage3: 9/3537, lineage4.1.1.1: 1/500, lineage4.1.2.1: 9/2867, lineage4.2: 7/497, lineage5: 139/155	frameshift	174
Leu285fs	31.82	None: 1/2223, lineage4: 1/814, lineage4.1: 2/188, lineage4.1.2: 150/971	frameshift	154
Ala217fs	30.09	None: 1/2223, lineage4: 22/814, lineage4.5: 522/533	frameshift	545
Gly137fs	28.99	lineage4: 2/814, lineage4.5: 136/533	frameshift	138
Pro70fs	27.27	lineage3: 11/3537	frameshift	11
Ile92Thr	25	None: 1/2223, lineage1: 58/244, lineage4: 1/814	missense	60
Ile92Phe	23.33	lineage1: 30/244	missense	30
Tyr343Cys	19.05	lineage2.2: 1/316, lineage2.2.1: 41/9163	missense	42
Gln57Stop	18.9	None: 4/2223, lineage1.1.1: 5/54, lineage1.1.1.1: 106/108, lineage3: 10/3537, lineage4.5: 2/533	stop gained	127
Gly391Arg	17.95	None: 3/2223, lineage1.1.1: 5/54, lineage1.1.1.1: 108/108, lineage4.8: 1/3234	missense	117
Arg342Stop	8.86	None: 1/2223, lineage4: 2/814, lineage4.1.2.1: 3/2867, lineage4.4.1.2: 152/152	stop gained	158
Pro331Ser	4.55	lineage1.1.3.3: 22/24	missense	22

## Sheet: mshA (rv0486)
Mutation	Percent DR	Sublineages	Prediction	# Occurrences
Val238fs	100	lineage2.2.1: 1/9163, lineage3: 2/3537, lineage4.1.1.2: 4/112	frameshift	7
Arg222fs	100	lineage4.8: 6/3234	frameshift	6
Ala187Val	67.35	None: 77/2223, lineage2: 26/56, lineage2.2: 293/316, lineage2.2.1: 8437/9163, lineage2.2.1.1: 561/570, lineage2.2.1.2: 321/322, lineage4: 17/814, lineage4.9: 3/2941	missense	9735
Leu188Val	42.62	lineage4.3: 61/2990	missense	61
Gly292Arg	41.67	lineage4.1.2.1: 12/2867	missense	12
Arg26Cys	33.33	lineage4.1.2.1: 12/2867	missense	12
Asn111Ser	30.82	None: 14/2223, lineage4: 4/814, lineage4.1: 1/188, lineage4.1.2: 6/971, lineage4.1.2.1: 2855/2867, lineage4.9: 1/2941	missense	2881
Ala134Thr	25	lineage2.2.1: 12/9163	missense	12
Gly106Ala	22.22	lineage1.1.2.2: 45/951	missense	45
Arg443His	22.22	lineage1.1.3: 18/308	missense	18
Asp218Ala	20.79	None: 5/2223, lineage1.1: 1/10, lineage1.1.2: 3/5, lineage1.1.2.2: 371/951	missense	380
Ala182Thr	14.29	lineage4: 3/814, lineage4.8: 11/3234	missense	14
Pro30Leu	10	lineage3: 3/3537, lineage4.8: 7/3234	missense	10
Val4Met	0	lineage4.8: 12/3234	missense	12
Gly32Glu	0	lineage1.2.1.2: 18/155	missense	18

## Sheet: mmaA4 (rv0642c)
Mutation	Percent DR	Sublineages	Prediction	# Occurrences
Pro232Ala	100	lineage4: 1/814, lineage4.2: 4/497, lineage4.2.1: 258/737	missense	263
Asn165Ser	50.19	None: 24/2223, lineage4: 13/814, lineage4.3: 2364/2990, lineage4.3.4: 23/26, lineage4.3.4.1: 493/494, lineage4.3.4.2: 2153/2155, lineage4.9: 1/2941	missense	5071
Phe95Leu	38.07	None: 414/2223, lineage6: 1/1	missense	415
Asp134Tyr	28.57	None: 1/2223, lineage3: 13/3537	missense	14
Val92Ile	21.43	None: 42/2223	missense	42
Asp30Asn	17.65	lineage1: 1/244, lineage1.2.2: 2/431, lineage4.6.2.1: 14/14	missense	17
Thr87Ala	16.67	lineage4: 54/814	missense	54
Ala259Val	12.9	lineage2.2.2: 2/747, lineage4.6: 29/187	missense	31
Glu218Gln	0	None: 6/2223, lineage4.8: 24/3234, lineage4.9: 1/2941	missense	31

## Sheet: mmaA3 (rv0643c)
Mutation	Percent DR	Sublineages	Prediction	# Occurrences
Gly98Asp	100	None: 20/2223	missense	20
Ser13Cys	96.15	lineage4: 1/814, lineage4.3: 25/2990	missense	26
Gly187Ser	52.38	None: 1/2223, lineage2.2.1: 1/9163, lineage3: 1/3537, lineage4.1.1.3: 11/1178, lineage4.1.2: 3/971, lineage4.2.1: 1/737, lineage4.3: 1/2990, lineage4.3.1: 1/124, lineage4.8: 1/3234	missense	21
Ile257Thr	14.29	lineage1: 21/244	missense	21
Asp47Gly	9.09	lineage2.2.1: 1/9163, lineage3: 10/3537	missense	11
Glu263Stop	6.52	lineage7: 46/46	stop gained	46

## Sheet: phoR (rv0758)
Mutation	Percent DR	Sublineages	Prediction	# Occurrences
Ser92fs	100	None: 10/2223	frameshift	10
Leu324fs	100	lineage3: 9/3537	frameshift	9
Phe253Cys	100	None: 3/2223, lineage4: 3/814, lineage4.4: 1/42, lineage4.4.1: 3/18, lineage4.4.1.1: 100/1218	missense	110
Thr35Asn	100	None: 2/2223, lineage4.4.1.1: 48/1218	missense	50
Leu11dup	100	lineage4.1.2.1: 17/2867	disruptive inframe insertion	17
Ala279Val	90.48	lineage4.3: 19/2990, lineage4.4.1.1: 1/1218, lineage4.4.2: 1/273	missense	21
His114Pro	86.67	None: 4/2223, lineage4.1.2.1: 1/2867, lineage4.4.1: 1/18, lineage4.4.1.1: 69/1218	missense	75
Ala395Gly	81.69	lineage4.3.4.2: 212/2155, lineage4.8: 1/3234	missense	213
Thr25Pro	66.67	lineage2.2: 1/316, lineage2.2.1: 15/9163, lineage2.2.2: 1/747, lineage3: 2/3537, lineage4.1.2: 1/971, lineage4.1.2.1: 1/2867, lineage4.4.1.1: 3/1218, lineage4.6.1.2: 2/265, lineage4.8: 2/3234, lineage4.9: 2/2941	missense	30
Pro106Ser	63.33	lineage1.2.2: 1/431, lineage3: 1/3537, lineage4.2: 1/497, lineage4.2.1: 52/737, lineage4.3.4.2: 5/2155	missense	60
Thr451Ile	46.48	lineage1.1.2.2: 71/951	missense	71
Val215Phe	46.15	lineage2.2.1: 1/9163, lineage3: 11/3537, lineage4.1.2.1: 1/2867	missense	13
Ala135Val	43.75	lineage3: 64/3537	missense	64
Gly71Ile	37.55	None: 397/2223, lineage5: 124/155, lineage6: 1/1	missense	522
Ile164Leu	33.33	lineage3: 6/3537, lineage4.1.1.1: 2/500, lineage4.1.2.1: 1/2867, lineage4.2.1: 1/737, lineage4.3: 1/2990, lineage4.9: 1/2941	missense	12
Ala196Val	33.33	None: 1/2223, lineage3: 6/3537, lineage4.2.1: 1/737, lineage4.3.4.2: 2/2155, lineage4.4.1.1: 5/1218	missense	15
Ile145Val	30.16	lineage4.1.2.1: 1/2867, lineage4.7: 62/422	missense	63
Thr390Ala	25	lineage2.2.1: 3/9163, lineage3: 3/3537, lineage3.1.2: 2/226, lineage4.4.1.1: 2/1218, lineage4.6.1.2: 2/265	missense	12
Ala426Val	25	lineage2.2.2: 4/747, lineage3: 1/3537, lineage4: 1/814, lineage4.1.2: 26/971, lineage4.1.2.1: 3/2867, lineage4.9: 1/2941	missense	36
Thr353Ala	20.59	lineage2.2.1: 2/9163, lineage2.2.1.1: 1/570, lineage3: 1/3537, lineage3.1.1: 1/834, lineage4.3: 22/2990, lineage4.3.4.2: 2/2155, lineage4.4.1.1: 4/1218, lineage4.6.1.1: 1/192	missense	34
Asp67Gly	16.67	lineage4.1.2: 18/971	missense	18
Pro63Ser	13.33	lineage4.1: 1/188, lineage4.1.2: 21/971, lineage4.8: 143/3234	missense	165
Pro186Leu	9.09	lineage3: 7/3537, lineage4.3.4.2: 1/2155, lineage4.8: 3/3234	missense	11
Ala221Val	6.38	lineage3: 1/3537, lineage3.1.2: 1/226, lineage4.1.2: 51/971, lineage4.3.4.2: 2/2155, lineage4.4.1.1: 37/1218, lineage4.8: 2/3234	missense	94
Arg425Trp	5.08	lineage2.2.1: 3/9163, lineage4.3: 55/2990, lineage4.6.1.1: 1/192	missense	59
Arg468Cys	4.44	lineage3: 1/3537, lineage4.3: 2/2990, lineage4.3.4.2: 2/2155, lineage4.6: 40/187	missense	45
Ala400Thr	4.17	lineage1.1.3.3: 24/24	missense	24
Leu127Ser	2.78	None: 2/2223, lineage3: 1/3537, lineage3.1.1: 33/834	missense	36
Thr61Lys	2.06	lineage2.2.1: 1/9163, lineage4.2.1: 94/737, lineage4.4.1.2: 1/152, lineage4.6.1.2: 1/265	missense	97

## Sheet: bacA (rv1819c)
Mutation	Percent DR	Sublineages	Prediction	# Occurrences
Gly554fs	100	lineage4.1.2.1: 23/2867, lineage4.3: 3/2990, lineage4.3.4.1: 1/494	frameshift	27
Tyr288Stop	100	lineage4.1.2.1: 7/2867	stop gained	7
Leu551fs	95.24	None: 2/2223, lineage2.2: 1/316, lineage2.2.1: 1/9163, lineage3: 1/3537, lineage4.1.2.1: 1/2867, lineage4.3: 4/2990, lineage4.3.1: 1/124, lineage4.3.4.1: 3/494, lineage4.3.4.2: 1/2155, lineage4.8: 6/3234	frameshift	21
Ile273Thr	50.81	None: 122/2223, lineage4: 9/814, lineage4.2: 496/497, lineage4.2.1: 737/737	missense	1364
Asp546Ala	29.63	lineage3: 22/3537, lineage4.6.2.2: 5/258	missense	27
Ile603Val	25.35	('lineage1.1.3', 'lineage4'): 1/1, None: 502/2223, lineage1: 243/244, lineage1.1: 10/10, lineage1.1.1: 54/54, lineage1.1.1.1: 106/108, lineage1.1.1.2: 30/30, lineage1.1.1.3: 10/10, lineage1.1.1.4: 11/11, lineage1.1.1.5: 44/44, lineage1.1.1.6: 27/27, lineage1.1.1.7: 56/57, lineage1.1.1.8: 89/89, lineage1.1.1.9: 41/41, lineage1.1.2: 5/5, lineage1.1.2.2: 947/951, lineage1.1.3: 307/308, lineage1.1.3.…	missense	4115
Trp153Ser	25	None: 1/2223, lineage2: 1/56, lineage2.2.1.1: 50/570	missense	52
Gly200Ala	16.67	lineage4: 1/814, lineage4.1.2: 17/971	missense	18
Ala630Val	3.33	lineage4.3.1: 30/124	missense	30

[truncated: 17 more sheets: idsA2 (rv2173), cysK1 (rv2334), cysE (rv2335), hemN (rv2388c), ettA (rv2477c), relA (rv2583c), rv2690c, ceoB (rv2691), ceoC (rv2692), rv2738c, Rnase J2 (rv2752c), PPE50 (rv3135), PPE51 (rv3136), rv3331, cspA (rv3648c), rv3848, rv3920c]
