# Supplementary material for: CRISPRi chemical genetics and comparative genomics identify genes mediating drug potency in Mycobacterium tuberculosis
Source: Nat Microbiol. 2022 May 30;7(6):766–79. doi: 10.1038/s41564-022-01130-y (PMC9159947; doi:10.1038/s41564-022-01130-y)
Supplement: Source Data Extended Data Fig. 8 — Statistical source data. [file 41564_2022_1130_MOESM12_ESM.xlsx]

## Sheet: Legend
Source Data Extended Data Figure 8: Full list of NCBI accession numbers of WGS sequences used in this study
Column name	Column description
Project	Unique accession number of the NCBI BioProject. In conjuction with a Run identifier, this identifies a particular instance of WGS sequencing data.
Run	Identifier of the NCBI Run. Total number = 45,473. In conjunction with the NCBI BioProject, this identifies a particular instance of WGS sequencing data.
Used in Fig. 5f (ettA Gly41Glu mutants)	Indication of WGS sequence used to construct phylogenetic tree shown as Fig. 5f, TRUE = hit, FALSE = NA
Used in Fig. 6f (Philippines TB survey)	Indication of WGS sequence used to construct phylogenetic tree shown as Fig. 6f, TRUE = hit, FALSE = NA
Used in Extended Data Fig. 8b (All L1 strains)	Indication of WGS sequence used to construct phylogenetic tree shown as Extended Data Fig. 9b, TRUE = hit, FALSE = NA

## Sheet: Fig 5f,6f,Extended Data Fig. 8b
Project	Run	Used in Fig. 5f (ettA Gly41Glu mutants)	Used in Fig. 6f (Philippines TB survey)	Used in Extended Data Fig. 8b (All L1 strains)
PRJDB2911	DRR019435	FALSE	FALSE	FALSE
PRJDB2911	DRR019436	FALSE	FALSE	FALSE
PRJDB2911	DRR019437	FALSE	FALSE	FALSE
PRJDB2911	DRR019438	FALSE	FALSE	FALSE
PRJDB2911	DRR019439	FALSE	FALSE	FALSE
PRJDB2911	DRR019440	FALSE	FALSE	FALSE
PRJDB2911	DRR019441	FALSE	FALSE	FALSE
PRJDB2911	DRR019442	FALSE	FALSE	FALSE
PRJDB2911	DRR019443	FALSE	FALSE	FALSE
PRJDB2911	DRR019444	FALSE	FALSE	FALSE
PRJDB3875	DRR034340	FALSE	FALSE	FALSE
PRJDB3875	DRR034341	FALSE	FALSE	FALSE
PRJDB3875	DRR034342	FALSE	FALSE	FALSE
PRJDB3875	DRR034343	FALSE	FALSE	FALSE
PRJDB3875	DRR034344	FALSE	FALSE	FALSE
PRJDB3875	DRR034345	FALSE	FALSE	FALSE
PRJDB3875	DRR034346	FALSE	FALSE	FALSE
PRJDB3875	DRR034347	FALSE	FALSE	FALSE
PRJDB3875	DRR034348	FALSE	FALSE	FALSE
PRJDB3875	DRR034349	FALSE	FALSE	FALSE
PRJDB3875	DRR034350	FALSE	FALSE	FALSE
PRJDB3875	DRR034351	FALSE	FALSE	FALSE
PRJDB3875	DRR034352	FALSE	FALSE	FALSE
PRJDB3875	DRR034353	FALSE	FALSE	FALSE
PRJDB3875	DRR034354	FALSE	FALSE	TRUE
PRJDB3875	DRR034355	FALSE	FALSE	FALSE
PRJDB3875	DRR034356	FALSE	FALSE	FALSE
PRJDB3875	DRR034357	FALSE	FALSE	FALSE
PRJDB3875	DRR034358	FALSE	FALSE	FALSE
PRJDB3875	DRR034359	FALSE	FALSE	FALSE
PRJDB3875	DRR034360	FALSE	FALSE	FALSE
PRJDB3875	DRR034361	FALSE	FALSE	FALSE
PRJDB3875	DRR034362	FALSE	FALSE	FALSE
PRJDB3875	DRR034363	FALSE	FALSE	FALSE
PRJDB3875	DRR034364	FALSE	FALSE	FALSE
PRJDB3875	DRR034365	FALSE	FALSE	TRUE
PRJDB3875	DRR034366	FALSE	FALSE	FALSE
PRJDB3875	DRR034367	FALSE	FALSE	FALSE
PRJDB3875	DRR034368	FALSE	FALSE	FALSE
PRJDB3875	DRR034369	FALSE	FALSE	FALSE
PRJDB3875	DRR034370	FALSE	FALSE	FALSE
PRJDB3875	DRR034371	FALSE	FALSE	FALSE
PRJDB3875	DRR034372	FALSE	FALSE	FALSE
PRJDB3875	DRR034373	FALSE	FALSE	FALSE
PRJDB3875	DRR034374	FALSE	FALSE	FALSE
PRJDB3875	DRR034375	FALSE	FALSE	FALSE
PRJDB3875	DRR034376	FALSE	FALSE	FALSE
PRJDB3875	DRR034377	FALSE	FALSE	FALSE
PRJDB3875	DRR034378	FALSE	FALSE	FALSE
PRJDB3875	DRR034379	FALSE	FALSE	FALSE
PRJDB3875	DRR034380	FALSE	FALSE	FALSE
PRJDB3875	DRR034381	FALSE	FALSE	FALSE
PRJDB3875	DRR034382	FALSE	FALSE	FALSE
PRJDB3875	DRR034383	FALSE	FALSE	FALSE
PRJDB3875	DRR034384	FALSE	FALSE	FALSE
PRJDB3875	DRR034385	FALSE	FALSE	FALSE
PRJDB3875	DRR034386	FALSE	FALSE	FALSE
PRJDB3875	DRR034387	FALSE	FALSE	TRUE
PRJDB3875	DRR034388	FALSE	FALSE	TRUE
PRJDB3875	DRR034389	FALSE	FALSE	FALSE
PRJDB3875	DRR034390	FALSE	FALSE	FALSE
PRJDB3875	DRR034391	FALSE	FALSE	FALSE
PRJDB3875	DRR034392	FALSE	FALSE	TRUE
PRJDB3875	DRR034393	FALSE	FALSE	FALSE
PRJDB3875	DRR034394	FALSE	FALSE	FALSE
PRJDB3875	DRR034395	FALSE	FALSE	FALSE
PRJDB3875	DRR034396	FALSE	FALSE	FALSE
PRJDB3875	DRR034397	FALSE	FALSE	FALSE
PRJDB3875	DRR034398	FALSE	FALSE	FALSE
PRJDB3875	DRR034399	FALSE	FALSE	FALSE
PRJDB3875	DRR034400	FALSE	FALSE	FALSE
PRJDB3875	DRR034401	FALSE	FALSE	FALSE
PRJDB3875	DRR034402	FALSE	FALSE	FALSE
PRJDB3875	DRR034403	FALSE	FALSE	FALSE
PRJDB3875	DRR034404	FALSE	FALSE	FALSE
PRJDB3875	DRR034405	FALSE	FALSE	FALSE
PRJDB3875	DRR034406	FALSE	FALSE	FALSE
PRJDB3875	DRR034408	FALSE	FALSE	FALSE
PRJDB3875	DRR034409	FALSE	FALSE	FALSE
PRJDB3875	DRR034410	FALSE	FALSE	FALSE
PRJDB3875	DRR034411	FALSE	FALSE	FALSE
PRJDB3875	DRR034412	FALSE	FALSE	FALSE
PRJDB3875	DRR034413	FALSE	FALSE	FALSE
PRJDB3875	DRR034414	FALSE	FALSE	FALSE
PRJDB3875	DRR034415	FALSE	FALSE	FALSE
PRJDB3875	DRR034416	FALSE	FALSE	FALSE
PRJDB3875	DRR034417	FALSE	FALSE	FALSE
PRJDB3875	DRR034418	FALSE	FALSE	FALSE
PRJDB3875	DRR034419	FALSE	FALSE	FALSE
PRJDB3875	DRR034420	FALSE	FALSE	FALSE
PRJDB3875	DRR034421	FALSE	FALSE	FALSE
PRJDB3875	DRR034422	FALSE	FALSE	FALSE
PRJDB3875	DRR034423	FALSE	FALSE	FALSE
PRJDB3875	DRR034424	FALSE	FALSE	FALSE
PRJDB3875	DRR034425	FALSE	FALSE	FALSE
PRJDB3875	DRR034426	FALSE	FALSE	FALSE
PRJDB3875	DRR034427	FALSE	FALSE	FALSE
PRJDB3875	DRR034428	FALSE	FALSE	FALSE
PRJDB3875	DRR034429	FALSE	FALSE	FALSE
PRJDB3875	DRR034430	FALSE	FALSE	FALSE
PRJDB3875	DRR034431	FALSE	FALSE	FALSE
PRJDB3875	DRR034432	FALSE	FALSE	FALSE
PRJDB3875	DRR034433	FALSE	FALSE	FALSE
PRJDB3875	DRR034434	FALSE	FALSE	FALSE
PRJDB3875	DRR034435	FALSE	FALSE	FALSE
PRJDB3875	DRR034436	FALSE	FALSE	FALSE
PRJDB3875	DRR034437	FALSE	FALSE	FALSE
PRJDB3875	DRR034438	FALSE	FALSE	FALSE
PRJDB3875	DRR034439	FALSE	FALSE	FALSE
PRJDB3875	DRR034440	FALSE	FALSE	FALSE
PRJDB3875	DRR034441	FALSE	FALSE	FALSE
PRJDB3875	DRR034442	FALSE	FALSE	FALSE
PRJDB3875	DRR034443	FALSE	FALSE	FALSE
PRJDB3875	DRR034444	FALSE	FALSE	FALSE
PRJDB3875	DRR034445	FALSE	FALSE	FALSE
PRJDB3875	DRR034446	FALSE	FALSE	TRUE
PRJDB3875	DRR034447	FALSE	FALSE	FALSE
PRJDB3875	DRR034448	FALSE	FALSE	FALSE
PRJDB3875	DRR034450	FALSE	FALSE	FALSE
PRJDB3875	DRR034451	FALSE	FALSE	FALSE
PRJDB3875	DRR034452	FALSE	FALSE	FALSE
PRJDB3875	DRR034453	FALSE	FALSE	FALSE
PRJDB3875	DRR034454	FALSE	FALSE	FALSE
PRJDB3875	DRR034455	FALSE	FALSE	FALSE
PRJDB3875	DRR034456	FALSE	FALSE	FALSE
PRJDB3875	DRR034457	FALSE	FALSE	FALSE
PRJDB3875	DRR034458	FALSE	FALSE	FALSE
PRJDB3875	DRR034459	FALSE	FALSE	FALSE
PRJDB3875	DRR034460	FALSE	FALSE	TRUE
PRJDB3875	DRR034461	FALSE	FALSE	FALSE
PRJDB3875	DRR034462	FALSE	FALSE	FALSE
PRJDB3875	DRR034463	FALSE	FALSE	FALSE
PRJDB3875	DRR034464	FALSE	FALSE	FALSE
PRJDB3875	DRR034465	FALSE	FALSE	FALSE
PRJDB3875	DRR034466	FALSE	FALSE	FALSE
PRJDB3875	DRR034467	FALSE	FALSE	FALSE
PRJDB3875	DRR034468	FALSE	FALSE	FALSE
PRJDB3875	DRR034469	FALSE	FALSE	FALSE
PRJDB3875	DRR034470	FALSE	FALSE	FALSE
PRJDB3875	DRR034471	FALSE	FALSE	FALSE
PRJDB3875	DRR034472	FALSE	FALSE	FALSE
PRJDB3875	DRR034473	FALSE	FALSE	FALSE
PRJDB3875	DRR034474	FALSE	FALSE	FALSE
PRJDB3875	DRR034475	FALSE	FALSE	FALSE
PRJDB3875	DRR034476	FALSE	FALSE	FALSE
PRJDB3875	DRR034477	FALSE	FALSE	FALSE
PRJDB3875	DRR034478	FALSE	FALSE	FALSE
PRJDB3875	DRR034479	FALSE	FALSE	FALSE
PRJDB3875	DRR034480	FALSE	FALSE	FALSE
PRJDB3875	DRR034481	FALSE	FALSE	TRUE
PRJDB3875	DRR034482	FALSE	FALSE	FALSE
PRJDB3875	DRR034483	FALSE	FALSE	FALSE
PRJDB3875	DRR034484	FALSE	FALSE	FALSE
PRJDB3875	DRR034485	FALSE	FALSE	FALSE
PRJDB3875	DRR034486	FALSE	FALSE	TRUE
PRJDB3875	DRR034487	FALSE	FALSE	FALSE
PRJDB3875	DRR034488	FALSE	FALSE	FALSE
PRJDB3875	DRR034489	FALSE	FALSE	FALSE
PRJDB3875	DRR034490	FALSE	FALSE	FALSE
PRJDB3875	DRR034491	FALSE	FALSE	FALSE
PRJDB3875	DRR034492	FALSE	FALSE	FALSE
PRJDB3875	DRR034493	FALSE	FALSE	FALSE
PRJDB3875	DRR034494	FALSE	FALSE	FALSE
PRJDB3875	DRR034495	FALSE	FALSE	FALSE
PRJDB3875	DRR034496	FALSE	FALSE	FALSE
PRJDB3875	DRR034497	FALSE	FALSE	FALSE
PRJDB3875	DRR034498	FALSE	FALSE	FALSE
PRJDB3875	DRR034499	FALSE	FALSE	FALSE
PRJDB3875	DRR034500	FALSE	FALSE	FALSE
PRJDB3875	DRR034502	FALSE	FALSE	FALSE
PRJDB3875	DRR034503	FALSE	FALSE	FALSE
PRJDB3875	DRR034504	FALSE	FALSE	FALSE
PRJDB3875	DRR034505	FALSE	FALSE	FALSE
PRJDB3875	DRR034506	FALSE	FALSE	FALSE
PRJDB3875	DRR034507	FALSE	FALSE	FALSE
PRJDB3875	DRR034508	FALSE	FALSE	FALSE
PRJDB3875	DRR034509	FALSE	FALSE	FALSE
PRJDB3875	DRR034510	FALSE	FALSE	FALSE
PRJDB3875	DRR034511	FALSE	FALSE	FALSE
PRJDB3875	DRR034512	FALSE	FALSE	FALSE
PRJDB3875	DRR034513	FALSE	FALSE	FALSE
PRJDB3875	DRR034514	FALSE	FALSE	FALSE
PRJDB3875	DRR034515	FALSE	FALSE	FALSE
PRJDB3875	DRR034516	FALSE	FALSE	FALSE
PRJDB3875	DRR034517	FALSE	FALSE	FALSE
PRJDB3875	DRR034518	FALSE	FALSE	FALSE
PRJDB3875	DRR034519	FALSE	FALSE	FALSE
PRJDB3875	DRR034520	FALSE	FALSE	FALSE
PRJDB3875	DRR034521	FALSE	FALSE	FALSE
PRJDB3875	DRR034522	FALSE	FALSE	TRUE
PRJDB3875	DRR034523	FALSE	FALSE	TRUE
PRJDB3875	DRR034524	FALSE	FALSE	FALSE
PRJDB3875	DRR034525	FALSE	FALSE	TRUE
PRJDB3875	DRR034526	FALSE	FALSE	FALSE
PRJDB3875	DRR034527	FALSE	FALSE	FALSE
PRJDB3875	DRR034528	FALSE	FALSE	FALSE
PRJDB3875	DRR034529	FALSE	FALSE	FALSE
PRJDB3875	DRR034530	FALSE	FALSE	TRUE
PRJDB3875	DRR034531	FALSE	FALSE	FALSE
PRJDB3875	DRR034532	FALSE	FALSE	FALSE
PRJDB3875	DRR034533	FALSE	FALSE	FALSE
PRJDB3875	DRR034534	FALSE	FALSE	FALSE
PRJDB3875	DRR034535	FALSE	FALSE	FALSE
PRJDB3875	DRR034536	FALSE	FALSE	FALSE
PRJDB4087	DRR041783	FALSE	FALSE	FALSE
PRJDB4087	DRR041784	FALSE	FALSE	FALSE
PRJDB4087	DRR041785	FALSE	FALSE	FALSE
PRJDB4087	DRR041786	FALSE	FALSE	FALSE
PRJDB4087	DRR041787	FALSE	FALSE	FALSE
PRJDB4087	DRR041788	FALSE	FALSE	FALSE
PRJDB4087	DRR041789	FALSE	FALSE	FALSE
PRJDB6469	DRR120408	FALSE	FALSE	FALSE
PRJDB6469	DRR120409	FALSE	FALSE	FALSE
PRJDB6704	DRR122094	FALSE	FALSE	FALSE
PRJDB6704	DRR122095	FALSE	FALSE	FALSE
PRJDB6704	DRR122096	FALSE	FALSE	FALSE
PRJDB7006	DRR130052	FALSE	FALSE	FALSE
PRJDB7006	DRR130053	FALSE	FALSE	FALSE
PRJDB7006	DRR130054	FALSE	FALSE	FALSE
PRJDB7006	DRR130055	FALSE	FALSE	FALSE
PRJDB7006	DRR130056	FALSE	FALSE	FALSE
PRJDB7006	DRR130057	FALSE	FALSE	FALSE
PRJDB7006	DRR130058	FALSE	FALSE	FALSE
PRJDB7006	DRR130059	FALSE	FALSE	FALSE
PRJDB7006	DRR130060	FALSE	FALSE	FALSE
PRJDB7006	DRR130061	FALSE	FALSE	FALSE
PRJDB7006	DRR130062	FALSE	FALSE	FALSE
PRJDB7006	DRR130063	FALSE	FALSE	FALSE
PRJDB7006	DRR130064	FALSE	FALSE	FALSE
PRJDB7006	DRR130065	FALSE	FALSE	FALSE
PRJDB7006	DRR130066	FALSE	FALSE	FALSE
PRJDB7006	DRR130067	FALSE	FALSE	TRUE
PRJDB7006	DRR130068	FALSE	FALSE	TRUE
PRJDB7006	DRR130069	FALSE	FALSE	FALSE
PRJDB7006	DRR130070	FALSE	FALSE	FALSE
PRJDB7006	DRR130071	FALSE	FALSE	FALSE
PRJDB7006	DRR130072	FALSE	FALSE	FALSE
PRJDB7006	DRR130073	FALSE	FALSE	FALSE
PRJDB7006	DRR130074	FALSE	FALSE	FALSE
PRJDB7006	DRR130075	FALSE	FALSE	FALSE
PRJDB7006	DRR130076	FALSE	FALSE	FALSE
PRJDB7006	DRR130077	FALSE	FALSE	FALSE
PRJDB7006	DRR130078	FALSE	FALSE	FALSE
PRJDB7006	DRR130079	FALSE	FALSE	FALSE
PRJDB7006	DRR130080	FALSE	FALSE	FALSE
PRJDB7006	DRR130081	FALSE	FALSE	FALSE
PRJDB7006	DRR130082	FALSE	FALSE	TRUE
PRJDB7006	DRR130083	FALSE	FALSE	FALSE
PRJDB7006	DRR130084	FALSE	FALSE	FALSE
PRJDB7006	DRR130085	FALSE	FALSE	FALSE
PRJDB7006	DRR130086	FALSE	FALSE	FALSE
PRJDB7006	DRR130087	FALSE	FALSE	FALSE
PRJDB7006	DRR130088	FALSE	FALSE	FALSE
PRJDB7006	DRR130089	FALSE	FALSE	FALSE
PRJDB7006	DRR130090	FALSE	FALSE	FALSE
PRJDB7006	DRR130091	FALSE	FALSE	FALSE
PRJDB7006	DRR130092	FALSE	FALSE	FALSE
PRJDB7006	DRR130093	FALSE	FALSE	FALSE
PRJDB7006	DRR130094	FALSE	FALSE	TRUE
PRJDB7006	DRR130095	FALSE	FALSE	FALSE
PRJDB7006	DRR130096	FALSE	FALSE	FALSE
PRJDB7006	DRR130097	FALSE	FALSE	FALSE
PRJDB7006	DRR130098	FALSE	FALSE	FALSE
PRJDB7006	DRR130099	FALSE	FALSE	FALSE
PRJDB7006	DRR130100	FALSE	FALSE	FALSE
PRJDB7006	DRR130101	FALSE	FALSE	FALSE
PRJDB7006	DRR130102	FALSE	FALSE	FALSE
PRJDB7006	DRR130103	FALSE	FALSE	FALSE
PRJDB7006	DRR130104	FALSE	FALSE	FALSE
PRJDB7006	DRR130105	FALSE	FALSE	FALSE
PRJDB7006	DRR130106	FALSE	FALSE	FALSE
PRJDB7006	DRR130107	FALSE	FALSE	FALSE
PRJDB7006	DRR130108	FALSE	FALSE	FALSE
PRJDB7006	DRR130109	FALSE	FALSE	FALSE
PRJDB7006	DRR130110	FALSE	FALSE	FALSE
PRJDB7006	DRR130111	FALSE	FALSE	FALSE
PRJDB7006	DRR130112	FALSE	FALSE	FALSE
PRJDB7006	DRR130113	FALSE	FALSE	FALSE
PRJDB7006	DRR130114	FALSE	FALSE	FALSE
PRJDB7006	DRR130115	FALSE	FALSE	FALSE
PRJDB7006	DRR130116	FALSE	FALSE	FALSE
PRJDB7006	DRR130117	FALSE	FALSE	FALSE
PRJDB7006	DRR130118	FALSE	FALSE	FALSE
PRJDB7006	DRR130119	FALSE	FALSE	FALSE
PRJDB7006	DRR130120	FALSE	FALSE	FALSE
PRJDB7006	DRR130121	FALSE	FALSE	FALSE
PRJDB7006	DRR130122	FALSE	FALSE	FALSE
PRJDB7006	DRR130123	FALSE	FALSE	FALSE
PRJDB7006	DRR130124	FALSE	FALSE	FALSE
PRJDB7006	DRR130125	FALSE	FALSE	TRUE
PRJDB7006	DRR130126	FALSE	FALSE	FALSE
PRJDB7006	DRR130127	FALSE	FALSE	FALSE
PRJDB7006	DRR130128	FALSE	FALSE	FALSE
PRJDB7006	DRR130129	FALSE	FALSE	FALSE
PRJDB7006	DRR130130	FALSE	FALSE	FALSE
PRJDB7006	DRR130131	FALSE	FALSE	TRUE
PRJDB7006	DRR130132	FALSE	FALSE	FALSE
PRJDB7006	DRR130133	FALSE	FALSE	FALSE
PRJDB7006	DRR130134	FALSE	FALSE	FALSE
PRJDB7006	DRR130135	FALSE	FALSE	FALSE
PRJDB7006	DRR130136	FALSE	FALSE	FALSE
PRJDB7006	DRR130137	FALSE	FALSE	FALSE
PRJDB7006	DRR130138	FALSE	FALSE	FALSE
PRJDB7006	DRR130139	FALSE	FALSE	FALSE
PRJDB7006	DRR130140	FALSE	FALSE	FALSE
PRJDB7006	DRR130141	FALSE	FALSE	FALSE
PRJDB7006	DRR130142	FALSE	FALSE	FALSE
PRJDB7006	DRR130143	FALSE	FALSE	FALSE
PRJDB7006	DRR130144	FALSE	FALSE	FALSE
PRJDB7006	DRR130145	FALSE	FALSE	FALSE
PRJDB7006	DRR130146	FALSE	FALSE	FALSE
PRJDB7006	DRR130147	FALSE	FALSE	FALSE
PRJDB7006	DRR130148	FALSE	FALSE	TRUE
PRJDB7006	DRR130149	FALSE	FALSE	FALSE
PRJDB7006	DRR130150	FALSE	FALSE	FALSE
PRJDB7006	DRR130151	FALSE	FALSE	FALSE
PRJDB7006	DRR130152	FALSE	FALSE	FALSE
PRJDB7006	DRR130153	FALSE	FALSE	FALSE
PRJDB7006	DRR130154	FALSE	FALSE	FALSE
PRJDB7006	DRR130155	FALSE	FALSE	FALSE
PRJDB7006	DRR130156	FALSE	FALSE	FALSE
PRJDB7006	DRR130157	FALSE	FALSE	FALSE
PRJDB7006	DRR130158	FALSE	FALSE	FALSE
PRJDB7006	DRR130159	FALSE	FALSE	FALSE
PRJDB7006	DRR130160	FALSE	FALSE	FALSE
PRJDB7006	DRR130161	FALSE	FALSE	FALSE
PRJDB7006	DRR130162	FALSE	FALSE	FALSE
PRJDB7006	DRR130163	FALSE	FALSE	FALSE
PRJDB7006	DRR130164	FALSE	FALSE	FALSE
PRJDB7006	DRR130165	FALSE	FALSE	FALSE
PRJDB7006	DRR130166	FALSE	FALSE	FALSE
PRJDB7006	DRR130167	FALSE	FALSE	FALSE
PRJDB7006	DRR130168	FALSE	FALSE	FALSE
PRJDB7006	DRR130169	FALSE	FALSE	FALSE
PRJDB7006	DRR130170	FALSE	FALSE	FALSE
PRJDB7006	DRR130171	FALSE	FALSE	FALSE
PRJDB7006	DRR130172	FALSE	FALSE	FALSE
PRJDB7006	DRR130173	FALSE	FALSE	FALSE
PRJDB7006	DRR130174	FALSE	FALSE	FALSE
PRJDB7006	DRR130175	FALSE	FALSE	FALSE
PRJDB7006	DRR130176	FALSE	FALSE	FALSE
PRJDB7006	DRR130177	FALSE	FALSE	FALSE
PRJDB7006	DRR130178	FALSE	FALSE	FALSE
PRJDB7006	DRR130179	FALSE	FALSE	FALSE
PRJDB7006	DRR130180	FALSE	FALSE	FALSE
PRJDB7006	DRR130181	FALSE	FALSE	FALSE
PRJDB7006	DRR130182	FALSE	FALSE	FALSE
PRJDB7006	DRR130183	FALSE	FALSE	FALSE
PRJDB7006	DRR130184	FALSE	FALSE	FALSE
PRJDB7006	DRR130185	FALSE	FALSE	FALSE
PRJDB7006	DRR130186	FALSE	FALSE	FALSE
PRJDB7006	DRR130187	FALSE	FALSE	FALSE
PRJDB7006	DRR130188	FALSE	FALSE	FALSE
PRJDB7006	DRR130189	FALSE	FALSE	FALSE
PRJDB7006	DRR130190	FALSE	FALSE	FALSE
PRJDB7006	DRR130191	FALSE	FALSE	FALSE
PRJDB7006	DRR130192	FALSE	FALSE	FALSE
PRJDB7006	DRR130193	FALSE	FALSE	FALSE
PRJDB7006	DRR130194	FALSE	FALSE	FALSE
PRJDB7006	DRR130195	FALSE	FALSE	FALSE
PRJDB7006	DRR130196	FALSE	FALSE	FALSE
PRJDB7006	DRR130197	FALSE	FALSE	FALSE
PRJDB7006	DRR130198	FALSE	FALSE	FALSE
PRJDB7006	DRR130199	FALSE	FALSE	FALSE
PRJDB7006	DRR130200	FALSE	FALSE	FALSE
PRJDB7006	DRR130201	FALSE	FALSE	FALSE
PRJDB7006	DRR130202	FALSE	FALSE	FALSE
PRJDB7006	DRR130203	FALSE	FALSE	FALSE
PRJDB7006	DRR130204	FALSE	FALSE	FALSE
PRJDB7006	DRR130205	FALSE	FALSE	FALSE
PRJDB7006	DRR130206	FALSE	FALSE	FALSE
PRJDB7006	DRR130207	FALSE	FALSE	FALSE
PRJDB7006	DRR130208	FALSE	FALSE	FALSE
PRJDB7006	DRR130209	FALSE	FALSE	FALSE
PRJDB7006	DRR130210	FALSE	FALSE	FALSE
PRJDB7006	DRR130211	FALSE	FALSE	FALSE
PRJDB7006	DRR130212	FALSE	FALSE	FALSE
PRJDB7006	DRR130213	FALSE	FALSE	FALSE
PRJDB7006	DRR130214	FALSE	FALSE	FALSE
PRJDB7006	DRR130215	FALSE	FALSE	FALSE
PRJDB7006	DRR130216	FALSE	FALSE	TRUE
PRJDB7006	DRR130217	FALSE	FALSE	FALSE
PRJDB7006	DRR130218	FALSE	FALSE	FALSE
PRJDB7006	DRR130219	FALSE	FALSE	FALSE
PRJDB7006	DRR130220	FALSE	FALSE	FALSE
PRJDB7006	DRR130221	FALSE	FALSE	FALSE
PRJDB7006	DRR130222	FALSE	FALSE	TRUE
PRJDB7006	DRR130223	FALSE	FALSE	FALSE
PRJDB7006	DRR130224	FALSE	FALSE	FALSE
PRJDB7006	DRR130225	FALSE	FALSE	FALSE
PRJDB7006	DRR130226	FALSE	FALSE	FALSE
PRJDB7006	DRR130227	FALSE	FALSE	FALSE
PRJDB7006	DRR130228	FALSE	FALSE	FALSE
PRJDB7006	DRR130229	FALSE	FALSE	FALSE
PRJDB7006	DRR130230	FALSE	FALSE	FALSE
PRJDB7006	DRR130231	FALSE	FALSE	FALSE
PRJDB7006	DRR130232	FALSE	FALSE	FALSE
PRJDB7006	DRR130233	FALSE	FALSE	FALSE
PRJDB7006	DRR130234	FALSE	FALSE	FALSE
PRJDB7006	DRR130235	FALSE	FALSE	FALSE
PRJDB7006	DRR130236	FALSE	FALSE	FALSE
PRJDB7006	DRR130237	FALSE	FALSE	FALSE
PRJDB7006	DRR130238	FALSE	FALSE	FALSE
PRJDB7006	DRR130239	FALSE	FALSE	FALSE
PRJDB7006	DRR130240	FALSE	FALSE	FALSE
PRJDB7006	DRR130241	FALSE	FALSE	FALSE
PRJDB7006	DRR130242	FALSE	FALSE	FALSE
PRJDB7374	DRR157280	FALSE	FALSE	FALSE
PRJDB7374	DRR157281	FALSE	FALSE	FALSE
PRJEB10002	ERR973451	FALSE	FALSE	FALSE
PRJEB10002	ERR973452	FALSE	FALSE	FALSE
PRJEB10002	ERR973453	FALSE	FALSE	FALSE
PRJEB10002	ERR973454	FALSE	FALSE	FALSE
PRJEB10002	ERR973455	FALSE	FALSE	FALSE
PRJEB10002	ERR973456	FALSE	FALSE	FALSE
PRJEB10002	ERR973457	FALSE	FALSE	FALSE
PRJEB10037	ERR983228	FALSE	FALSE	FALSE
PRJEB10037	ERR983229	FALSE	FALSE	FALSE
PRJEB10037	ERR983230	FALSE	FALSE	FALSE
PRJEB10037	ERR983231	FALSE	FALSE	FALSE
PRJEB10037	ERR983232	FALSE	FALSE	FALSE
PRJEB10037	ERR983233	FALSE	FALSE	FALSE
PRJEB10037	ERR983234	FALSE	FALSE	FALSE
PRJEB10037	ERR983236	FALSE	FALSE	FALSE
PRJEB10037	ERR983237	FALSE	FALSE	TRUE
PRJEB10037	ERR983238	FALSE	FALSE	FALSE
PRJEB10037	ERR983239	FALSE	FALSE	FALSE
PRJEB10037	ERR983240	FALSE	FALSE	FALSE
PRJEB10037	ERR983241	FALSE	FALSE	FALSE
PRJEB10245	ERR979062	FALSE	FALSE	FALSE
PRJEB10245	ERR979063	FALSE	FALSE	FALSE
PRJEB10245	ERR979064	FALSE	FALSE	FALSE
PRJEB10245	ERR979065	FALSE	FALSE	FALSE
PRJEB10245	ERR979066	FALSE	FALSE	FALSE
PRJEB10245	ERR979067	FALSE	FALSE	FALSE
PRJEB10245	ERR979068	FALSE	FALSE	FALSE
PRJEB10245	ERR979069	FALSE	FALSE	FALSE
PRJEB10245	ERR979070	FALSE	FALSE	FALSE
PRJEB10245	ERR979071	FALSE	FALSE	FALSE
PRJEB10245	ERR979072	FALSE	FALSE	FALSE
PRJEB10245	ERR979073	FALSE	FALSE	FALSE
PRJEB10245	ERR979074	FALSE	FALSE	FALSE
PRJEB10245	ERR979075	FALSE	FALSE	FALSE
PRJEB10385	ERR1034576	FALSE	FALSE	FALSE
PRJEB10385	ERR1034577	FALSE	FALSE	FALSE
PRJEB10385	ERR1034578	FALSE	FALSE	FALSE
PRJEB10385	ERR1034579	FALSE	FALSE	FALSE
PRJEB10385	ERR1034580	FALSE	FALSE	FALSE
PRJEB10385	ERR1034581	FALSE	FALSE	FALSE
PRJEB10385	ERR1034582	FALSE	FALSE	FALSE
PRJEB10385	ERR1034583	FALSE	FALSE	FALSE
PRJEB10385	ERR1034584	FALSE	FALSE	FALSE
PRJEB10385	ERR1034585	FALSE	FALSE	FALSE
PRJEB10385	ERR1034586	FALSE	FALSE	FALSE
PRJEB10385	ERR1034587	FALSE	FALSE	FALSE
PRJEB10385	ERR1034588	FALSE	FALSE	TRUE
PRJEB10385	ERR1034589	FALSE	FALSE	FALSE
PRJEB10385	ERR1034590	FALSE	FALSE	FALSE
PRJEB10385	ERR1034591	FALSE	FALSE	FALSE
PRJEB10385	ERR1034592	FALSE	FALSE	TRUE
PRJEB10385	ERR1034593	FALSE	FALSE	FALSE
PRJEB10385	ERR1034594	FALSE	FALSE	FALSE
PRJEB10385	ERR1034595	FALSE	FALSE	FALSE
PRJEB10385	ERR1034596	FALSE	FALSE	FALSE
PRJEB10385	ERR1034597	FALSE	FALSE	FALSE
PRJEB10385	ERR1034598	FALSE	FALSE	FALSE
PRJEB10385	ERR1034599	FALSE	FALSE	FALSE
PRJEB10385	ERR1034600	FALSE	FALSE	FALSE
PRJEB10385	ERR1034601	FALSE	FALSE	FALSE
PRJEB10385	ERR1034602	FALSE	FALSE	FALSE
PRJEB10385	ERR1034603	FALSE	FALSE	FALSE
PRJEB10385	ERR1034604	FALSE	FALSE	FALSE
PRJEB10385	ERR1034605	FALSE	FALSE	FALSE
PRJEB10385	ERR1034606	FALSE	FALSE	TRUE
PRJEB10385	ERR1034607	FALSE	FALSE	TRUE
PRJEB10385	ERR1034608	FALSE	FALSE	FALSE
PRJEB10385	ERR1034609	FALSE	FALSE	FALSE
PRJEB10385	ERR1034610	FALSE	FALSE	TRUE
PRJEB10385	ERR1034611	FALSE	FALSE	FALSE
PRJEB10385	ERR1034612	FALSE	FALSE	FALSE
PRJEB10385	ERR1034613	FALSE	FALSE	FALSE
PRJEB10385	ERR1034614	FALSE	FALSE	FALSE
PRJEB10385	ERR1034615	FALSE	FALSE	FALSE
PRJEB10385	ERR1034616	FALSE	FALSE	FALSE
PRJEB10385	ERR1034617	FALSE	FALSE	FALSE
PRJEB10385	ERR1034618	FALSE	FALSE	FALSE
PRJEB10385	ERR1034619	FALSE	FALSE	FALSE
PRJEB10385	ERR1034620	FALSE	FALSE	FALSE
PRJEB10385	ERR1034621	FALSE	FALSE	FALSE
PRJEB10385	ERR1034622	FALSE	FALSE	FALSE
PRJEB10385	ERR1034623	FALSE	FALSE	FALSE
PRJEB10385	ERR1034624	FALSE	FALSE	FALSE
PRJEB10385	ERR1034625	FALSE	FALSE	FALSE
PRJEB10385	ERR1034626	FALSE	FALSE	FALSE
PRJEB10385	ERR1034627	FALSE	FALSE	FALSE
PRJEB10385	ERR1034628	FALSE	FALSE	FALSE
PRJEB10385	ERR1034629	FALSE	FALSE	FALSE
PRJEB10385	ERR1034630	FALSE	FALSE	FALSE
PRJEB10385	ERR1034631	FALSE	FALSE	FALSE
PRJEB10385	ERR1034632	FALSE	FALSE	FALSE
PRJEB10385	ERR1034633	FALSE	FALSE	FALSE
PRJEB10385	ERR1034635	FALSE	FALSE	FALSE
PRJEB10385	ERR1034636	FALSE	FALSE	FALSE
PRJEB10385	ERR1034637	FALSE	FALSE	FALSE
PRJEB10385	ERR1034639	FALSE	FALSE	FALSE
PRJEB10385	ERR1034640	FALSE	FALSE	FALSE
PRJEB10385	ERR1034641	FALSE	FALSE	FALSE
PRJEB10385	ERR1034642	FALSE	FALSE	FALSE
PRJEB10385	ERR1034643	FALSE	FALSE	FALSE
PRJEB10385	ERR1034644	FALSE	FALSE	FALSE
PRJEB10385	ERR1034645	FALSE	FALSE	FALSE
PRJEB10385	ERR1034646	FALSE	FALSE	FALSE
PRJEB10385	ERR1034647	FALSE	FALSE	FALSE
PRJEB10385	ERR1034648	FALSE	FALSE	FALSE
PRJEB10385	ERR1034649	FALSE	FALSE	FALSE
PRJEB10385	ERR1034650	FALSE	FALSE	FALSE
PRJEB10385	ERR1034651	FALSE	FALSE	FALSE
PRJEB10385	ERR1034653	FALSE	FALSE	FALSE
PRJEB10385	ERR1034654	FALSE	FALSE	FALSE
PRJEB10385	ERR1034655	FALSE	FALSE	FALSE
PRJEB10385	ERR1034656	FALSE	FALSE	FALSE
PRJEB10385	ERR1034657	FALSE	FALSE	FALSE
PRJEB10385	ERR1034658	FALSE	FALSE	FALSE
PRJEB10385	ERR1034659	FALSE	FALSE	FALSE
PRJEB10385	ERR1034660	FALSE	FALSE	FALSE
PRJEB10385	ERR1034661	FALSE	FALSE	FALSE
PRJEB10385	ERR1034662	FALSE	FALSE	FALSE
PRJEB10385	ERR1034663	FALSE	FALSE	FALSE
PRJEB10385	ERR1034664	FALSE	FALSE	FALSE
PRJEB10385	ERR1034665	FALSE	FALSE	FALSE
PRJEB10385	ERR1034666	FALSE	FALSE	FALSE
PRJEB10385	ERR1034667	FALSE	FALSE	FALSE
PRJEB10385	ERR1034668	FALSE	FALSE	FALSE
PRJEB10385	ERR1034669	FALSE	FALSE	FALSE
PRJEB10385	ERR1034670	FALSE	FALSE	FALSE
PRJEB10385	ERR1034671	FALSE	FALSE	FALSE
PRJEB10385	ERR1034672	FALSE	FALSE	FALSE
PRJEB10385	ERR1034673	FALSE	FALSE	FALSE
PRJEB10385	ERR1034674	FALSE	FALSE	FALSE
PRJEB10385	ERR1034675	FALSE	FALSE	FALSE
PRJEB10385	ERR1034676	FALSE	FALSE	FALSE
PRJEB10385	ERR1034677	FALSE	FALSE	FALSE
PRJEB10385	ERR1034678	FALSE	FALSE	FALSE
PRJEB10385	ERR1034679	FALSE	FALSE	FALSE
PRJEB10385	ERR1034680	FALSE	FALSE	FALSE
PRJEB10385	ERR1034681	FALSE	FALSE	FALSE
PRJEB10385	ERR1034682	FALSE	FALSE	FALSE
PRJEB10385	ERR1034683	FALSE	FALSE	FALSE
PRJEB10385	ERR1034684	FALSE	FALSE	FALSE
PRJEB10385	ERR1034685	FALSE	FALSE	FALSE
PRJEB10385	ERR1034688	FALSE	FALSE	FALSE
PRJEB10385	ERR1034689	FALSE	FALSE	FALSE
PRJEB10385	ERR1034690	FALSE	FALSE	FALSE
PRJEB10385	ERR1034691	FALSE	FALSE	FALSE
PRJEB10385	ERR1034692	FALSE	FALSE	TRUE
PRJEB10385	ERR1034693	FALSE	FALSE	FALSE
PRJEB10385	ERR1034694	FALSE	FALSE	FALSE
PRJEB10385	ERR1034695	FALSE	FALSE	TRUE
PRJEB10385	ERR1034696	FALSE	FALSE	TRUE
PRJEB10385	ERR1034697	FALSE	FALSE	FALSE
PRJEB10385	ERR1034698	FALSE	FALSE	FALSE
PRJEB10385	ERR1034699	FALSE	FALSE	FALSE
PRJEB10385	ERR1034700	FALSE	FALSE	FALSE
PRJEB10385	ERR1034701	FALSE	FALSE	TRUE
PRJEB10385	ERR1034702	FALSE	FALSE	FALSE
PRJEB10385	ERR1034703	FALSE	FALSE	FALSE
PRJEB10385	ERR1034704	FALSE	FALSE	FALSE
PRJEB10385	ERR1034705	FALSE	FALSE	FALSE
PRJEB10385	ERR1034706	FALSE	FALSE	FALSE
PRJEB10385	ERR1034707	FALSE	FALSE	FALSE
PRJEB10385	ERR1034708	FALSE	FALSE	FALSE
PRJEB10385	ERR1034709	FALSE	FALSE	FALSE
PRJEB10385	ERR1034710	FALSE	FALSE	FALSE
PRJEB10385	ERR1034711	FALSE	FALSE	FALSE
PRJEB10385	ERR1034712	FALSE	FALSE	FALSE
PRJEB10385	ERR1034713	FALSE	FALSE	FALSE
PRJEB10385	ERR1034714	FALSE	FALSE	FALSE
PRJEB10385	ERR1034715	FALSE	FALSE	FALSE
PRJEB10385	ERR1034716	FALSE	FALSE	FALSE
PRJEB10385	ERR1034717	FALSE	FALSE	FALSE
PRJEB10385	ERR1034718	FALSE	FALSE	FALSE
PRJEB10385	ERR1034719	FALSE	FALSE	FALSE
PRJEB10385	ERR1034720	FALSE	FALSE	FALSE
PRJEB10385	ERR1034721	FALSE	FALSE	FALSE
PRJEB10385	ERR1034722	FALSE	FALSE	FALSE
PRJEB10385	ERR1034723	FALSE	FALSE	FALSE
PRJEB10385	ERR1034724	FALSE	FALSE	FALSE
PRJEB10385	ERR1034725	FALSE	FALSE	FALSE
PRJEB10385	ERR1034726	FALSE	FALSE	FALSE
PRJEB10385	ERR1034727	FALSE	FALSE	FALSE
PRJEB10385	ERR1034728	FALSE	FALSE	FALSE
PRJEB10385	ERR1034729	FALSE	FALSE	FALSE
PRJEB10385	ERR1034730	FALSE	FALSE	FALSE
PRJEB10385	ERR1034731	FALSE	FALSE	FALSE
PRJEB10385	ERR1034732	FALSE	FALSE	FALSE
PRJEB10385	ERR1034733	FALSE	FALSE	FALSE
PRJEB10385	ERR1034734	FALSE	FALSE	FALSE
PRJEB10385	ERR1034735	FALSE	FALSE	FALSE
PRJEB10385	ERR1034736	FALSE	FALSE	FALSE
PRJEB10385	ERR1034737	FALSE	FALSE	FALSE
PRJEB10385	ERR1034738	FALSE	FALSE	FALSE
PRJEB10385	ERR1034739	FALSE	FALSE	FALSE
PRJEB10385	ERR1034740	FALSE	FALSE	FALSE
PRJEB10385	ERR1034741	FALSE	FALSE	FALSE
PRJEB10385	ERR1034742	FALSE	FALSE	FALSE
PRJEB10385	ERR1034743	FALSE	FALSE	FALSE
PRJEB10385	ERR1034744	FALSE	FALSE	FALSE
PRJEB10385	ERR1034745	FALSE	FALSE	FALSE
PRJEB10385	ERR1034746	FALSE	FALSE	FALSE
PRJEB10385	ERR1034747	TRUE	FALSE	FALSE
PRJEB10385	ERR1034748	FALSE	FALSE	FALSE
PRJEB10385	ERR1034749	FALSE	FALSE	FALSE
PRJEB10385	ERR1034750	FALSE	FALSE	FALSE
PRJEB10385	ERR1034751	FALSE	FALSE	FALSE
PRJEB10385	ERR1034752	FALSE	FALSE	FALSE
PRJEB10385	ERR1034753	FALSE	FALSE	FALSE
PRJEB10385	ERR1034754	FALSE	FALSE	FALSE
PRJEB10385	ERR1034755	FALSE	FALSE	FALSE
PRJEB10385	ERR1034756	FALSE	FALSE	FALSE
PRJEB10385	ERR1034757	FALSE	FALSE	FALSE
PRJEB10385	ERR1034758	FALSE	FALSE	FALSE
PRJEB10385	ERR1034759	TRUE	FALSE	FALSE
PRJEB10385	ERR1034760	FALSE	FALSE	FALSE
PRJEB10385	ERR1034761	FALSE	FALSE	FALSE
PRJEB10385	ERR1034762	FALSE	FALSE	FALSE
PRJEB10385	ERR1034763	FALSE	FALSE	FALSE
PRJEB10385	ERR1034764	FALSE	FALSE	FALSE
PRJEB10385	ERR1034765	FALSE	FALSE	FALSE
PRJEB10385	ERR1034766	FALSE	FALSE	FALSE
PRJEB10385	ERR1034767	FALSE	FALSE	FALSE
PRJEB10385	ERR1034768	FALSE	FALSE	FALSE
PRJEB10385	ERR1034769	FALSE	FALSE	FALSE
PRJEB10385	ERR1034770	FALSE	FALSE	FALSE
PRJEB10385	ERR1034771	FALSE	FALSE	FALSE
PRJEB10385	ERR1034772	FALSE	FALSE	FALSE
PRJEB10385	ERR1034773	FALSE	FALSE	FALSE
PRJEB10385	ERR1034774	FALSE	FALSE	FALSE
PRJEB10385	ERR1034775	FALSE	FALSE	FALSE
PRJEB10385	ERR1034776	FALSE	FALSE	FALSE
PRJEB10385	ERR1034777	FALSE	FALSE	FALSE
PRJEB10385	ERR1034778	FALSE	FALSE	FALSE
PRJEB10385	ERR1034779	FALSE	FALSE	FALSE
PRJEB10385	ERR1034780	FALSE	FALSE	FALSE
PRJEB10385	ERR1034781	FALSE	FALSE	FALSE
PRJEB10385	ERR1034782	FALSE	FALSE	FALSE
PRJEB10385	ERR1034783	FALSE	FALSE	FALSE
PRJEB10385	ERR1034784	FALSE	FALSE	FALSE
PRJEB10385	ERR1034785	FALSE	FALSE	FALSE
PRJEB10385	ERR1034786	FALSE	FALSE	FALSE
PRJEB10385	ERR1034787	FALSE	FALSE	FALSE
PRJEB10385	ERR1034788	FALSE	FALSE	FALSE
PRJEB10385	ERR1034789	FALSE	FALSE	FALSE
PRJEB10385	ERR1034790	FALSE	FALSE	FALSE
PRJEB10385	ERR1034792	FALSE	FALSE	FALSE
PRJEB10385	ERR1034794	FALSE	FALSE	FALSE
PRJEB10385	ERR1034795	FALSE	FALSE	FALSE
PRJEB10385	ERR1034796	FALSE	FALSE	FALSE
PRJEB10385	ERR1034797	FALSE	FALSE	FALSE
PRJEB10385	ERR1034798	FALSE	FALSE	FALSE
PRJEB10385	ERR1034799	FALSE	FALSE	FALSE
PRJEB10385	ERR1034800	FALSE	FALSE	FALSE
PRJEB10385	ERR1034801	FALSE	FALSE	FALSE
PRJEB10385	ERR1034802	FALSE	FALSE	FALSE
PRJEB10385	ERR1034803	TRUE	FALSE	FALSE
PRJEB10385	ERR1034804	TRUE	FALSE	FALSE
PRJEB10385	ERR1034805	FALSE	FALSE	FALSE
PRJEB10385	ERR1034806	FALSE	FALSE	FALSE
PRJEB10385	ERR1034807	FALSE	FALSE	FALSE
PRJEB10385	ERR1034808	FALSE	FALSE	FALSE
PRJEB10385	ERR1034809	FALSE	FALSE	FALSE
PRJEB10385	ERR1034810	FALSE	FALSE	FALSE
PRJEB10385	ERR1034811	FALSE	FALSE	FALSE
PRJEB10385	ERR1034812	FALSE	FALSE	FALSE
PRJEB10385	ERR1034813	FALSE	FALSE	FALSE
PRJEB10385	ERR1034814	FALSE	FALSE	FALSE
PRJEB10385	ERR1034815	FALSE	FALSE	FALSE
PRJEB10385	ERR1034816	FALSE	FALSE	FALSE
PRJEB10385	ERR1034817	FALSE	FALSE	FALSE
PRJEB10385	ERR1034818	FALSE	FALSE	FALSE
PRJEB10385	ERR1034819	FALSE	FALSE	FALSE
PRJEB10385	ERR1034820	FALSE	FALSE	FALSE
PRJEB10385	ERR1034821	FALSE	FALSE	FALSE
PRJEB10385	ERR1034822	FALSE	FALSE	FALSE
PRJEB10385	ERR1034823	FALSE	FALSE	FALSE
PRJEB10385	ERR1034824	FALSE	FALSE	FALSE
PRJEB10385	ERR1034825	FALSE	FALSE	FALSE
PRJEB10385	ERR1034826	FALSE	FALSE	FALSE
PRJEB10385	ERR1034827	FALSE	FALSE	FALSE
PRJEB10385	ERR1034828	FALSE	FALSE	FALSE
PRJEB10385	ERR1034829	FALSE	FALSE	FALSE
PRJEB10385	ERR1034830	FALSE	FALSE	FALSE
PRJEB10385	ERR1034831	FALSE	FALSE	FALSE
PRJEB10385	ERR1034832	FALSE	FALSE	FALSE
PRJEB10385	ERR1034833	FALSE	FALSE	FALSE
PRJEB10385	ERR1034834	FALSE	FALSE	FALSE
PRJEB10385	ERR1034835	FALSE	FALSE	FALSE
PRJEB10385	ERR1034836	FALSE	FALSE	FALSE
PRJEB10385	ERR1034837	FALSE	FALSE	FALSE
PRJEB10385	ERR1034838	FALSE	FALSE	FALSE
PRJEB10385	ERR1034839	FALSE	FALSE	FALSE
PRJEB10385	ERR1034840	FALSE	FALSE	FALSE
PRJEB10385	ERR1034841	FALSE	FALSE	FALSE
PRJEB10385	ERR1034842	FALSE	FALSE	FALSE
PRJEB10385	ERR1034843	FALSE	FALSE	FALSE
PRJEB10385	ERR1034844	FALSE	FALSE	FALSE
PRJEB10385	ERR1034845	FALSE	FALSE	FALSE
PRJEB10385	ERR1034846	FALSE	FALSE	FALSE
PRJEB10385	ERR1034847	FALSE	FALSE	FALSE
PRJEB10385	ERR1034848	FALSE	FALSE	FALSE
PRJEB10385	ERR1034849	FALSE	FALSE	FALSE
PRJEB10385	ERR1034850	FALSE	FALSE	FALSE
PRJEB10385	ERR1034851	FALSE	FALSE	FALSE
PRJEB10385	ERR1034854	FALSE	FALSE	FALSE
PRJEB10385	ERR1034855	FALSE	FALSE	FALSE
PRJEB10385	ERR1034856	FALSE	FALSE	FALSE
PRJEB10385	ERR1034857	FALSE	FALSE	FALSE
PRJEB10385	ERR1034858	FALSE	FALSE	FALSE
PRJEB10385	ERR1034859	FALSE	FALSE	FALSE
PRJEB10385	ERR1034860	FALSE	FALSE	FALSE
PRJEB10385	ERR1034861	FALSE	FALSE	FALSE
PRJEB10385	ERR1034862	FALSE	FALSE	FALSE
PRJEB10385	ERR1034863	FALSE	FALSE	FALSE
PRJEB10385	ERR1034864	FALSE	FALSE	FALSE
PRJEB10385	ERR1034865	FALSE	FALSE	FALSE
PRJEB10385	ERR1034866	FALSE	FALSE	FALSE
PRJEB10385	ERR1034867	FALSE	FALSE	FALSE
PRJEB10385	ERR1034868	FALSE	FALSE	FALSE
PRJEB10385	ERR1034869	FALSE	FALSE	FALSE
PRJEB10385	ERR1034870	FALSE	FALSE	FALSE
PRJEB10385	ERR1034871	FALSE	FALSE	FALSE
PRJEB10385	ERR1034872	FALSE	FALSE	FALSE
PRJEB10385	ERR1034873	FALSE	FALSE	FALSE
PRJEB10385	ERR1034874	FALSE	FALSE	FALSE
PRJEB10385	ERR1034875	FALSE	FALSE	FALSE
PRJEB10385	ERR1034876	FALSE	FALSE	FALSE
PRJEB10385	ERR1034877	FALSE	FALSE	FALSE
PRJEB10385	ERR1034878	FALSE	FALSE	FALSE
PRJEB10385	ERR1034879	FALSE	FALSE	FALSE
PRJEB10385	ERR1034880	FALSE	FALSE	FALSE
PRJEB10385	ERR1034881	FALSE	FALSE	FALSE
PRJEB10385	ERR1034882	FALSE	FALSE	FALSE
PRJEB10385	ERR1034883	FALSE	FALSE	FALSE
PRJEB10385	ERR1034884	FALSE	FALSE	FALSE
PRJEB10385	ERR1034885	FALSE	FALSE	FALSE
PRJEB10385	ERR1034886	FALSE	FALSE	FALSE
PRJEB10385	ERR1034887	FALSE	FALSE	FALSE
PRJEB10385	ERR1034888	FALSE	FALSE	FALSE
PRJEB10385	ERR1034889	FALSE	FALSE	FALSE
PRJEB10385	ERR1034890	FALSE	FALSE	FALSE
PRJEB10385	ERR1034891	FALSE	FALSE	FALSE
PRJEB10385	ERR1034892	FALSE	FALSE	FALSE
PRJEB10385	ERR1034893	FALSE	FALSE	FALSE
PRJEB10385	ERR1034894	FALSE	FALSE	FALSE
PRJEB10385	ERR1034895	FALSE	FALSE	FALSE
PRJEB10385	ERR1034896	FALSE	FALSE	FALSE
PRJEB10385	ERR1034897	FALSE	FALSE	FALSE
PRJEB10385	ERR1034898	FALSE	FALSE	FALSE
PRJEB10385	ERR1034899	FALSE	FALSE	FALSE
PRJEB10385	ERR1034900	FALSE	FALSE	FALSE
PRJEB10385	ERR1034901	FALSE	FALSE	FALSE
PRJEB10385	ERR1034902	FALSE	FALSE	FALSE
PRJEB10385	ERR1034903	FALSE	FALSE	FALSE
PRJEB10385	ERR1034904	FALSE	FALSE	FALSE
PRJEB10385	ERR1034905	FALSE	FALSE	FALSE
PRJEB10385	ERR1034906	FALSE	FALSE	FALSE
PRJEB10385	ERR1034907	FALSE	FALSE	FALSE
PRJEB10385	ERR1034908	FALSE	FALSE	FALSE
PRJEB10385	ERR1034909	FALSE	FALSE	FALSE
PRJEB10385	ERR1034910	FALSE	FALSE	FALSE
PRJEB10385	ERR1034911	FALSE	FALSE	FALSE
PRJEB10385	ERR1034912	FALSE	FALSE	FALSE
PRJEB10385	ERR1034913	FALSE	FALSE	FALSE
PRJEB10385	ERR1034914	FALSE	FALSE	FALSE
PRJEB10385	ERR1034915	FALSE	FALSE	FALSE
PRJEB10385	ERR1034916	FALSE	FALSE	FALSE
PRJEB10385	ERR1034917	FALSE	FALSE	FALSE
PRJEB10385	ERR1034918	FALSE	FALSE	FALSE
PRJEB10385	ERR1034919	FALSE	FALSE	FALSE
PRJEB10385	ERR1034920	FALSE	FALSE	FALSE
PRJEB10385	ERR1034921	FALSE	FALSE	FALSE
PRJEB10385	ERR1034922	FALSE	FALSE	FALSE
PRJEB10385	ERR1034923	FALSE	FALSE	FALSE
PRJEB10385	ERR1034924	FALSE	FALSE	FALSE
PRJEB10385	ERR1034925	FALSE	FALSE	FALSE
PRJEB10385	ERR1034926	FALSE	FALSE	FALSE
PRJEB10385	ERR1034927	FALSE	FALSE	FALSE
PRJEB10385	ERR1034928	FALSE	FALSE	FALSE
PRJEB10385	ERR1034929	FALSE	FALSE	FALSE
PRJEB10385	ERR1034930	FALSE	FALSE	FALSE
PRJEB10385	ERR1034931	FALSE	FALSE	FALSE
PRJEB10385	ERR1034932	FALSE	FALSE	FALSE
PRJEB10385	ERR1034933	FALSE	FALSE	FALSE
PRJEB10385	ERR1034934	FALSE	FALSE	FALSE
PRJEB10385	ERR1034935	FALSE	FALSE	FALSE
PRJEB10385	ERR1034936	FALSE	FALSE	FALSE
PRJEB10385	ERR1034937	FALSE	FALSE	FALSE
PRJEB10385	ERR1034938	FALSE	FALSE	FALSE
PRJEB10385	ERR1034939	FALSE	FALSE	FALSE
PRJEB10385	ERR1034940	FALSE	FALSE	FALSE
PRJEB10385	ERR1034941	FALSE	FALSE	FALSE
PRJEB10385	ERR1034942	FALSE	FALSE	FALSE
PRJEB10385	ERR1034943	FALSE	FALSE	FALSE
PRJEB10385	ERR1034944	FALSE	FALSE	FALSE
PRJEB10385	ERR1034945	FALSE	FALSE	FALSE
PRJEB10385	ERR1034946	FALSE	FALSE	FALSE
PRJEB10385	ERR1034947	FALSE	FALSE	FALSE
PRJEB10385	ERR1034948	FALSE	FALSE	FALSE
PRJEB10385	ERR1034949	FALSE	FALSE	FALSE
PRJEB10385	ERR1034952	FALSE	FALSE	FALSE
PRJEB10385	ERR1034953	FALSE	FALSE	FALSE
PRJEB10385	ERR1034954	FALSE	FALSE	FALSE
PRJEB10385	ERR1034955	FALSE	FALSE	FALSE
PRJEB10385	ERR1034956	FALSE	FALSE	FALSE
PRJEB10385	ERR1034957	FALSE	FALSE	FALSE
PRJEB10385	ERR1034958	FALSE	FALSE	FALSE
PRJEB10385	ERR1034959	FALSE	FALSE	FALSE
PRJEB10385	ERR1034960	FALSE	FALSE	FALSE
PRJEB10385	ERR1034961	FALSE	FALSE	FALSE
PRJEB10385	ERR1034962	FALSE	FALSE	FALSE
PRJEB10385	ERR1034963	FALSE	FALSE	FALSE
PRJEB10385	ERR1034964	FALSE	FALSE	FALSE
PRJEB10385	ERR1034965	FALSE	FALSE	FALSE
PRJEB10385	ERR1034966	FALSE	FALSE	FALSE
PRJEB10385	ERR1034967	FALSE	FALSE	FALSE
PRJEB10385	ERR1034968	FALSE	FALSE	FALSE
PRJEB10385	ERR1034969	FALSE	FALSE	FALSE
PRJEB10385	ERR1034970	FALSE	FALSE	FALSE
PRJEB10385	ERR1034971	FALSE	FALSE	FALSE
PRJEB10385	ERR1034972	FALSE	FALSE	FALSE
PRJEB10385	ERR1034973	FALSE	FALSE	FALSE
PRJEB10385	ERR1034974	FALSE	FALSE	FALSE
PRJEB10385	ERR1034975	FALSE	FALSE	FALSE
PRJEB10385	ERR1034976	FALSE	FALSE	FALSE
PRJEB10385	ERR1034977	FALSE	FALSE	FALSE
PRJEB10385	ERR1034978	FALSE	FALSE	FALSE
PRJEB10385	ERR1034979	FALSE	FALSE	FALSE
PRJEB10385	ERR1034980	FALSE	FALSE	FALSE
PRJEB10385	ERR1034981	FALSE	FALSE	FALSE
PRJEB10385	ERR1034982	FALSE	FALSE	FALSE
PRJEB10385	ERR1034983	FALSE	FALSE	FALSE
PRJEB10385	ERR1034984	FALSE	FALSE	FALSE
PRJEB10385	ERR1034985	FALSE	FALSE	FALSE
PRJEB10385	ERR1034986	FALSE	FALSE	FALSE
PRJEB10385	ERR1034987	FALSE	FALSE	FALSE
PRJEB10385	ERR1034988	FALSE	FALSE	FALSE
PRJEB10385	ERR1034989	FALSE	FALSE	FALSE
PRJEB10385	ERR1034990	FALSE	FALSE	FALSE
PRJEB10385	ERR1034991	FALSE	FALSE	FALSE
PRJEB10385	ERR1034992	FALSE	FALSE	FALSE
PRJEB10385	ERR1034993	FALSE	FALSE	FALSE
PRJEB10385	ERR1034994	FALSE	FALSE	FALSE
PRJEB10385	ERR1034995	FALSE	FALSE	FALSE
PRJEB10385	ERR1034996	FALSE	FALSE	FALSE
PRJEB10385	ERR1034997	FALSE	FALSE	FALSE
PRJEB10385	ERR1034998	FALSE	FALSE	FALSE
PRJEB10385	ERR1034999	FALSE	FALSE	FALSE
PRJEB10385	ERR1035000	FALSE	FALSE	FALSE
PRJEB10385	ERR1035001	FALSE	FALSE	TRUE
PRJEB10385	ERR1035002	FALSE	FALSE	FALSE
PRJEB10385	ERR1035003	FALSE	FALSE	FALSE
PRJEB10385	ERR1035004	FALSE	FALSE	FALSE
PRJEB10385	ERR1035005	FALSE	FALSE	FALSE
PRJEB10385	ERR1035006	FALSE	FALSE	FALSE
PRJEB10385	ERR1035007	FALSE	FALSE	FALSE
PRJEB10385	ERR1035008	FALSE	FALSE	FALSE
PRJEB10385	ERR1035009	FALSE	FALSE	FALSE
PRJEB10385	ERR1035010	FALSE	FALSE	FALSE
PRJEB10385	ERR1035011	FALSE	FALSE	FALSE
PRJEB10385	ERR1035012	FALSE	FALSE	FALSE
PRJEB10385	ERR1035013	FALSE	FALSE	FALSE
PRJEB10385	ERR1035014	FALSE	FALSE	FALSE
PRJEB10385	ERR1035015	FALSE	FALSE	FALSE
PRJEB10385	ERR1035016	FALSE	FALSE	FALSE
PRJEB10385	ERR1035017	FALSE	FALSE	FALSE
PRJEB10385	ERR1035018	FALSE	FALSE	FALSE
PRJEB10385	ERR1035019	FALSE	FALSE	FALSE
PRJEB10385	ERR1035020	FALSE	FALSE	FALSE
PRJEB10385	ERR1035021	FALSE	FALSE	FALSE
PRJEB10385	ERR1035022	FALSE	FALSE	FALSE
PRJEB10385	ERR1035023	FALSE	FALSE	FALSE
PRJEB10385	ERR1035024	FALSE	FALSE	FALSE
PRJEB10385	ERR1035025	FALSE	FALSE	FALSE
PRJEB10385	ERR1035026	FALSE	FALSE	FALSE
PRJEB10385	ERR1035027	FALSE	FALSE	FALSE
PRJEB10385	ERR1035028	FALSE	FALSE	FALSE
PRJEB10385	ERR1035029	FALSE	FALSE	FALSE
PRJEB10385	ERR1035030	FALSE	FALSE	FALSE
PRJEB10385	ERR1035031	FALSE	FALSE	FALSE
PRJEB10385	ERR1035032	FALSE	FALSE	FALSE
PRJEB10385	ERR1035033	FALSE	FALSE	FALSE
PRJEB10385	ERR1035034	FALSE	FALSE	FALSE
PRJEB10385	ERR1035035	FALSE	FALSE	FALSE
PRJEB10385	ERR1035036	FALSE	FALSE	FALSE
PRJEB10385	ERR1035037	FALSE	FALSE	FALSE
PRJEB10385	ERR1035038	FALSE	FALSE	FALSE
PRJEB10385	ERR1035039	FALSE	FALSE	FALSE
PRJEB10385	ERR1035040	FALSE	FALSE	FALSE
PRJEB10385	ERR1035041	FALSE	FALSE	FALSE
PRJEB10385	ERR1035042	FALSE	FALSE	FALSE
PRJEB10385	ERR1035043	FALSE	FALSE	FALSE
PRJEB10385	ERR1035044	FALSE	FALSE	FALSE
PRJEB10385	ERR1035045	FALSE	FALSE	FALSE
PRJEB10385	ERR1035046	FALSE	FALSE	FALSE
PRJEB10385	ERR1035047	FALSE	FALSE	FALSE
PRJEB10385	ERR1035048	FALSE	FALSE	FALSE
PRJEB10385	ERR1035049	FALSE	FALSE	FALSE
PRJEB10385	ERR1035050	FALSE	FALSE	FALSE
PRJEB10385	ERR1035051	FALSE	FALSE	FALSE
PRJEB10385	ERR1035052	FALSE	FALSE	FALSE
PRJEB10385	ERR1035053	FALSE	FALSE	FALSE
PRJEB10385	ERR1035054	FALSE	FALSE	FALSE
PRJEB10385	ERR1035055	FALSE	FALSE	FALSE
PRJEB10385	ERR1035056	FALSE	FALSE	FALSE
PRJEB10385	ERR1035057	FALSE	FALSE	FALSE
PRJEB10385	ERR1035058	FALSE	FALSE	FALSE
PRJEB10385	ERR1035059	FALSE	FALSE	FALSE
PRJEB10385	ERR1035060	FALSE	FALSE	FALSE
PRJEB10385	ERR1035061	FALSE	FALSE	FALSE
PRJEB10385	ERR1035062	FALSE	FALSE	FALSE
PRJEB10385	ERR1035063	FALSE	FALSE	FALSE
PRJEB10385	ERR1035064	FALSE	FALSE	FALSE
PRJEB10385	ERR1035065	FALSE	FALSE	FALSE
PRJEB10385	ERR1035066	FALSE	FALSE	FALSE
PRJEB10385	ERR1035067	FALSE	FALSE	FALSE
PRJEB10385	ERR1035068	FALSE	FALSE	FALSE
PRJEB10385	ERR1035069	FALSE	FALSE	FALSE
PRJEB10385	ERR1035070	FALSE	FALSE	FALSE
PRJEB10385	ERR1035071	FALSE	FALSE	FALSE
PRJEB10385	ERR1035072	FALSE	FALSE	FALSE
PRJEB10385	ERR1035073	FALSE	FALSE	FALSE
PRJEB10385	ERR1035074	FALSE	FALSE	FALSE
PRJEB10385	ERR1035075	FALSE	FALSE	FALSE
PRJEB10385	ERR1035076	FALSE	FALSE	FALSE
PRJEB10385	ERR1035077	FALSE	FALSE	FALSE
PRJEB10385	ERR1035078	FALSE	FALSE	FALSE
PRJEB10385	ERR1035079	FALSE	FALSE	FALSE
PRJEB10385	ERR1035080	FALSE	FALSE	FALSE
PRJEB10385	ERR1035081	FALSE	FALSE	FALSE
PRJEB10385	ERR1035082	FALSE	FALSE	FALSE
PRJEB10385	ERR1035083	FALSE	FALSE	FALSE
PRJEB10385	ERR1035084	FALSE	FALSE	FALSE
PRJEB10385	ERR1035085	FALSE	FALSE	FALSE
PRJEB10385	ERR1035086	FALSE	FALSE	FALSE
PRJEB10385	ERR1035087	FALSE	FALSE	FALSE
PRJEB10385	ERR1035088	FALSE	FALSE	FALSE
PRJEB10385	ERR1035089	FALSE	FALSE	FALSE
PRJEB10385	ERR1035090	FALSE	FALSE	FALSE
PRJEB10385	ERR1035091	FALSE	FALSE	FALSE
PRJEB10385	ERR1035092	FALSE	FALSE	FALSE
PRJEB10385	ERR1035093	FALSE	FALSE	TRUE
PRJEB10385	ERR1035094	FALSE	FALSE	FALSE
PRJEB10385	ERR1035095	FALSE	FALSE	TRUE
PRJEB10385	ERR1035096	FALSE	FALSE	TRUE
PRJEB10385	ERR1035097	FALSE	FALSE	FALSE
PRJEB10385	ERR1035098	FALSE	FALSE	FALSE
PRJEB10385	ERR1035099	FALSE	FALSE	FALSE
PRJEB10385	ERR1035100	FALSE	FALSE	FALSE
PRJEB10385	ERR1035101	FALSE	FALSE	TRUE
PRJEB10385	ERR1035102	FALSE	FALSE	FALSE
PRJEB10385	ERR1035103	FALSE	FALSE	FALSE
PRJEB10385	ERR1035104	FALSE	FALSE	FALSE
PRJEB10385	ERR1035105	FALSE	FALSE	FALSE
PRJEB10385	ERR1035107	FALSE	FALSE	FALSE
PRJEB10385	ERR1035108	FALSE	FALSE	TRUE
PRJEB10385	ERR1035109	FALSE	FALSE	FALSE
PRJEB10385	ERR1035110	FALSE	FALSE	FALSE
PRJEB10385	ERR1035111	FALSE	FALSE	TRUE
PRJEB10385	ERR1035112	FALSE	FALSE	FALSE
PRJEB10385	ERR1035114	FALSE	FALSE	FALSE
PRJEB10385	ERR1035115	FALSE	FALSE	TRUE
PRJEB10385	ERR1035116	FALSE	FALSE	TRUE
PRJEB10385	ERR1035117	FALSE	FALSE	FALSE
PRJEB10385	ERR1035118	FALSE	FALSE	TRUE
PRJEB10385	ERR1035119	FALSE	FALSE	TRUE
PRJEB10385	ERR1035120	FALSE	FALSE	TRUE
PRJEB10385	ERR1035121	FALSE	FALSE	FALSE
PRJEB10385	ERR1035123	FALSE	FALSE	TRUE
PRJEB10385	ERR1035124	FALSE	FALSE	FALSE
PRJEB10385	ERR1035125	FALSE	FALSE	FALSE
PRJEB10385	ERR1035126	FALSE	FALSE	TRUE
PRJEB10385	ERR1035127	FALSE	FALSE	FALSE
PRJEB10385	ERR1035128	FALSE	FALSE	TRUE
PRJEB10385	ERR1035129	FALSE	FALSE	FALSE
PRJEB10385	ERR1035130	FALSE	FALSE	TRUE
PRJEB10385	ERR1035131	FALSE	FALSE	TRUE
PRJEB10385	ERR1035132	FALSE	FALSE	FALSE
PRJEB10385	ERR1035133	FALSE	FALSE	FALSE
PRJEB10385	ERR1035134	FALSE	FALSE	TRUE
PRJEB10385	ERR1035135	FALSE	FALSE	FALSE
PRJEB10385	ERR1035136	FALSE	FALSE	TRUE
PRJEB10385	ERR1035137	FALSE	FALSE	FALSE
PRJEB10385	ERR1035139	FALSE	FALSE	FALSE
PRJEB10385	ERR1035140	FALSE	FALSE	FALSE
PRJEB10385	ERR1035141	FALSE	FALSE	FALSE
PRJEB10385	ERR1035142	FALSE	FALSE	FALSE
PRJEB10385	ERR1035143	FALSE	FALSE	TRUE
PRJEB10385	ERR1035144	FALSE	FALSE	FALSE
PRJEB10385	ERR1035145	FALSE	FALSE	FALSE
PRJEB10385	ERR1035146	FALSE	FALSE	FALSE
PRJEB10385	ERR1035147	FALSE	FALSE	FALSE
PRJEB10385	ERR1035148	FALSE	FALSE	FALSE
PRJEB10385	ERR1035152	FALSE	FALSE	FALSE
PRJEB10385	ERR1035153	FALSE	FALSE	FALSE
PRJEB10385	ERR1035154	FALSE	FALSE	FALSE
PRJEB10385	ERR1035155	FALSE	FALSE	FALSE
PRJEB10385	ERR1035156	FALSE	FALSE	FALSE
PRJEB10385	ERR1035158	FALSE	FALSE	FALSE
PRJEB10385	ERR1035159	FALSE	FALSE	FALSE
PRJEB10385	ERR1035160	FALSE	FALSE	FALSE
PRJEB10385	ERR1035161	FALSE	FALSE	FALSE
PRJEB10385	ERR1035163	FALSE	FALSE	FALSE
PRJEB10385	ERR1035165	FALSE	FALSE	TRUE
PRJEB10385	ERR1035167	FALSE	FALSE	FALSE
PRJEB10385	ERR1035168	FALSE	FALSE	FALSE
PRJEB10385	ERR1035169	FALSE	FALSE	FALSE
PRJEB10385	ERR1035170	FALSE	FALSE	FALSE
PRJEB10385	ERR1035171	FALSE	FALSE	TRUE
PRJEB10385	ERR1035172	FALSE	FALSE	FALSE
PRJEB10385	ERR1035173	FALSE	FALSE	FALSE
PRJEB10385	ERR1035174	FALSE	FALSE	FALSE
PRJEB10385	ERR1035175	FALSE	FALSE	FALSE
PRJEB10385	ERR1035176	FALSE	FALSE	FALSE
PRJEB10385	ERR1035177	FALSE	FALSE	FALSE
PRJEB10385	ERR1035178	FALSE	FALSE	FALSE
PRJEB10385	ERR1035179	FALSE	FALSE	FALSE
PRJEB10385	ERR1035180	FALSE	FALSE	FALSE
PRJEB10385	ERR1035181	FALSE	FALSE	FALSE
PRJEB10385	ERR1035182	FALSE	FALSE	FALSE
PRJEB10385	ERR1035183	FALSE	FALSE	FALSE
PRJEB10385	ERR1035184	FALSE	FALSE	FALSE
PRJEB10385	ERR1035185	FALSE	FALSE	FALSE
PRJEB10385	ERR1035186	FALSE	FALSE	FALSE
PRJEB10385	ERR1035187	FALSE	FALSE	FALSE
PRJEB10385	ERR1035188	FALSE	FALSE	FALSE
PRJEB10385	ERR1035189	FALSE	FALSE	FALSE
PRJEB10385	ERR1035190	FALSE	FALSE	FALSE
PRJEB10385	ERR1035191	FALSE	FALSE	FALSE
PRJEB10385	ERR1035192	FALSE	FALSE	FALSE
PRJEB10385	ERR1035193	FALSE	FALSE	FALSE
PRJEB10385	ERR1035194	FALSE	FALSE	FALSE
PRJEB10385	ERR1035195	FALSE	FALSE	FALSE
PRJEB10385	ERR1035196	FALSE	FALSE	FALSE
PRJEB10385	ERR1035197	FALSE	FALSE	FALSE
PRJEB10385	ERR1035198	FALSE	FALSE	FALSE
PRJEB10385	ERR1035199	FALSE	FALSE	FALSE
PRJEB10385	ERR1035200	FALSE	FALSE	FALSE
PRJEB10385	ERR1035201	FALSE	FALSE	FALSE
PRJEB10385	ERR1035202	FALSE	FALSE	FALSE
PRJEB10385	ERR1035203	FALSE	FALSE	FALSE
PRJEB10385	ERR1035204	FALSE	FALSE	FALSE
PRJEB10385	ERR1035205	FALSE	FALSE	FALSE
PRJEB10385	ERR1035206	FALSE	FALSE	FALSE
PRJEB10385	ERR1035207	FALSE	FALSE	FALSE
PRJEB10385	ERR1035208	FALSE	FALSE	FALSE
PRJEB10385	ERR1035209	FALSE	FALSE	FALSE
PRJEB10385	ERR1035210	FALSE	FALSE	FALSE
PRJEB10385	ERR1035211	FALSE	FALSE	FALSE
PRJEB10385	ERR1035212	FALSE	FALSE	FALSE
PRJEB10385	ERR1035213	FALSE	FALSE	FALSE
PRJEB10385	ERR1035214	FALSE	FALSE	FALSE
PRJEB10385	ERR1035215	FALSE	FALSE	FALSE
PRJEB10385	ERR1035216	FALSE	FALSE	FALSE
PRJEB10385	ERR1035217	FALSE	FALSE	FALSE
PRJEB10385	ERR1035218	FALSE	FALSE	FALSE
PRJEB10385	ERR1035219	FALSE	FALSE	FALSE
PRJEB10385	ERR1035220	FALSE	FALSE	FALSE
PRJEB10385	ERR1035221	FALSE	FALSE	FALSE
PRJEB10385	ERR1035222	FALSE	FALSE	FALSE
PRJEB10385	ERR1035224	FALSE	FALSE	FALSE
PRJEB10385	ERR1035225	FALSE	FALSE	FALSE
PRJEB10385	ERR1035226	FALSE	FALSE	FALSE
PRJEB10385	ERR1035227	FALSE	FALSE	FALSE
PRJEB10385	ERR1035228	FALSE	FALSE	FALSE
PRJEB10385	ERR1035230	FALSE	FALSE	FALSE
PRJEB10385	ERR1035231	FALSE	FALSE	FALSE
PRJEB10385	ERR1035232	FALSE	FALSE	FALSE
PRJEB10385	ERR1035233	FALSE	FALSE	FALSE
PRJEB10385	ERR1035234	FALSE	FALSE	FALSE
PRJEB10385	ERR1035235	FALSE	FALSE	FALSE
PRJEB10385	ERR1035236	FALSE	FALSE	FALSE
PRJEB10385	ERR1035237	FALSE	FALSE	FALSE
PRJEB10385	ERR1035238	FALSE	FALSE	FALSE
PRJEB10385	ERR1035240	FALSE	FALSE	FALSE
PRJEB10385	ERR1035241	FALSE	FALSE	FALSE
PRJEB10385	ERR1035242	FALSE	FALSE	FALSE
PRJEB10385	ERR1035243	FALSE	FALSE	FALSE
PRJEB10385	ERR1035244	FALSE	FALSE	FALSE
PRJEB10385	ERR1035245	FALSE	FALSE	FALSE
PRJEB10385	ERR1035246	FALSE	FALSE	FALSE
PRJEB10385	ERR1035247	FALSE	FALSE	FALSE
PRJEB10385	ERR1035248	FALSE	FALSE	FALSE
PRJEB10385	ERR1035249	FALSE	FALSE	FALSE
PRJEB10385	ERR1035250	FALSE	FALSE	FALSE
PRJEB10385	ERR1035251	FALSE	FALSE	FALSE
PRJEB10385	ERR1035252	FALSE	FALSE	FALSE
PRJEB10385	ERR1035253	FALSE	FALSE	FALSE
PRJEB10385	ERR1035254	FALSE	FALSE	FALSE
PRJEB10385	ERR1035255	FALSE	FALSE	FALSE
PRJEB10385	ERR1035256	FALSE	FALSE	FALSE
PRJEB10385	ERR1035257	FALSE	FALSE	FALSE
PRJEB10385	ERR1035258	FALSE	FALSE	FALSE
PRJEB10385	ERR1035259	FALSE	FALSE	FALSE
PRJEB10385	ERR1035260	FALSE	FALSE	FALSE
PRJEB10385	ERR1035261	FALSE	FALSE	FALSE
PRJEB10385	ERR1035262	FALSE	FALSE	FALSE
PRJEB10385	ERR1035263	FALSE	FALSE	FALSE
PRJEB10385	ERR1035264	FALSE	FALSE	FALSE
PRJEB10385	ERR1035265	FALSE	FALSE	FALSE
PRJEB10385	ERR1035266	FALSE	FALSE	FALSE
PRJEB10385	ERR1035267	FALSE	FALSE	FALSE
PRJEB10385	ERR1035268	FALSE	FALSE	FALSE
PRJEB10385	ERR1035269	FALSE	FALSE	FALSE
PRJEB10385	ERR1035270	FALSE	FALSE	FALSE
PRJEB10385	ERR1035271	FALSE	FALSE	FALSE
PRJEB10385	ERR1035272	FALSE	FALSE	FALSE
PRJEB10385	ERR1035273	FALSE	FALSE	FALSE
PRJEB10385	ERR1035274	FALSE	FALSE	FALSE
PRJEB10385	ERR1035275	FALSE	FALSE	FALSE
PRJEB10385	ERR1035276	FALSE	FALSE	FALSE
PRJEB10385	ERR1035277	FALSE	FALSE	FALSE
PRJEB10385	ERR1035278	FALSE	FALSE	FALSE
PRJEB10385	ERR1035279	FALSE	FALSE	FALSE
PRJEB10385	ERR1035280	FALSE	FALSE	FALSE
PRJEB10385	ERR1035281	FALSE	FALSE	FALSE
PRJEB10385	ERR1035282	FALSE	FALSE	FALSE
PRJEB10385	ERR1035283	FALSE	FALSE	FALSE
PRJEB10385	ERR1035284	FALSE	FALSE	FALSE
PRJEB10385	ERR1035285	FALSE	FALSE	FALSE
PRJEB10385	ERR1035286	FALSE	FALSE	FALSE
PRJEB10385	ERR1035287	FALSE	FALSE	FALSE
PRJEB10385	ERR1035288	FALSE	FALSE	FALSE
PRJEB10385	ERR1035289	FALSE	FALSE	FALSE
PRJEB10385	ERR1035290	FALSE	FALSE	FALSE
PRJEB10385	ERR1035291	FALSE	FALSE	FALSE
PRJEB10385	ERR1035292	FALSE	FALSE	FALSE
PRJEB10385	ERR1035293	FALSE	FALSE	FALSE
PRJEB10385	ERR1035294	FALSE	FALSE	FALSE
PRJEB10385	ERR1035295	FALSE	FALSE	FALSE
PRJEB10385	ERR1035296	FALSE	FALSE	FALSE
PRJEB10385	ERR1035297	FALSE	FALSE	FALSE
PRJEB10385	ERR1035298	FALSE	FALSE	FALSE
PRJEB10385	ERR1035299	FALSE	FALSE	FALSE
PRJEB10385	ERR1035300	FALSE	FALSE	FALSE
PRJEB10385	ERR1035301	FALSE	FALSE	FALSE
PRJEB10385	ERR1035302	FALSE	FALSE	FALSE
PRJEB10385	ERR1035303	FALSE	FALSE	FALSE
PRJEB10385	ERR1035304	FALSE	FALSE	FALSE
PRJEB10385	ERR1035305	FALSE	FALSE	FALSE
PRJEB10385	ERR1035306	FALSE	FALSE	FALSE
PRJEB10385	ERR1035307	FALSE	FALSE	FALSE
PRJEB10385	ERR1035308	FALSE	FALSE	FALSE
PRJEB10385	ERR1035309	FALSE	FALSE	FALSE
PRJEB10385	ERR1035310	FALSE	FALSE	FALSE
PRJEB10385	ERR1035311	FALSE	FALSE	FALSE
PRJEB10385	ERR1035312	FALSE	FALSE	FALSE
PRJEB10385	ERR1035313	FALSE	FALSE	FALSE
PRJEB10385	ERR1035314	FALSE	FALSE	FALSE
PRJEB10385	ERR1035315	FALSE	FALSE	FALSE
PRJEB10385	ERR1035316	FALSE	FALSE	FALSE
PRJEB10385	ERR1035317	FALSE	FALSE	FALSE
PRJEB10385	ERR1035318	FALSE	FALSE	FALSE
PRJEB10385	ERR1035319	FALSE	FALSE	FALSE
PRJEB10385	ERR1035320	FALSE	FALSE	FALSE
PRJEB10385	ERR1035321	FALSE	FALSE	FALSE
PRJEB10385	ERR1035322	FALSE	FALSE	FALSE
PRJEB10385	ERR1035323	FALSE	FALSE	FALSE
PRJEB10385	ERR1035324	FALSE	FALSE	FALSE
PRJEB10385	ERR1035325	FALSE	FALSE	FALSE
PRJEB10385	ERR1035326	FALSE	FALSE	FALSE
PRJEB10385	ERR1035327	FALSE	FALSE	FALSE
PRJEB10385	ERR1035328	FALSE	FALSE	FALSE
PRJEB10385	ERR1035329	FALSE	FALSE	FALSE
PRJEB10385	ERR1035330	FALSE	FALSE	FALSE
PRJEB10385	ERR1035331	FALSE	FALSE	FALSE
PRJEB10385	ERR1035332	FALSE	FALSE	FALSE
PRJEB10385	ERR1035333	FALSE	FALSE	FALSE
PRJEB10385	ERR1035334	FALSE	FALSE	FALSE
PRJEB10385	ERR1035335	FALSE	FALSE	FALSE
PRJEB10385	ERR1035336	FALSE	FALSE	FALSE
PRJEB10385	ERR1035337	FALSE	FALSE	FALSE
PRJEB10385	ERR1035338	FALSE	FALSE	FALSE
PRJEB10385	ERR1035339	FALSE	FALSE	FALSE
PRJEB10385	ERR1035340	FALSE	FALSE	FALSE
PRJEB10385	ERR1035341	FALSE	FALSE	FALSE
PRJEB10385	ERR1035342	FALSE	FALSE	FALSE
PRJEB10385	ERR1035343	FALSE	FALSE	FALSE
PRJEB10385	ERR1035344	FALSE	FALSE	FALSE
PRJEB10385	ERR1035345	FALSE	FALSE	FALSE
PRJEB10385	ERR1035346	FALSE	FALSE	FALSE
PRJEB10385	ERR1035347	FALSE	FALSE	FALSE
PRJEB10385	ERR1035348	FALSE	FALSE	FALSE
PRJEB10385	ERR1035349	FALSE	FALSE	FALSE
PRJEB10385	ERR1035350	FALSE	FALSE	FALSE
PRJEB10385	ERR1035351	FALSE	FALSE	FALSE
PRJEB10385	ERR1035352	FALSE	FALSE	FALSE
PRJEB10385	ERR1035353	FALSE	FALSE	FALSE
PRJEB10385	ERR1035354	FALSE	FALSE	FALSE
PRJEB10385	ERR1035355	FALSE	FALSE	FALSE
PRJEB10385	ERR1035356	FALSE	FALSE	FALSE
PRJEB10385	ERR1035357	FALSE	FALSE	FALSE
PRJEB10385	ERR1035358	FALSE	FALSE	FALSE
PRJEB10385	ERR1035359	FALSE	FALSE	FALSE
PRJEB10385	ERR1035361	FALSE	FALSE	FALSE
PRJEB10385	ERR1035362	FALSE	FALSE	FALSE
PRJEB10385	ERR1035363	FALSE	FALSE	FALSE
PRJEB10385	ERR1035364	FALSE	FALSE	FALSE
PRJEB10385	ERR1036274	FALSE	FALSE	FALSE
PRJEB10385	ERR1036275	FALSE	FALSE	FALSE
PRJEB10385	ERR1036276	FALSE	FALSE	FALSE
PRJEB10385	ERR1036277	FALSE	FALSE	FALSE
PRJEB10385	ERR1036278	FALSE	FALSE	FALSE
PRJEB10385	ERR1036279	FALSE	FALSE	FALSE
PRJEB10385	ERR1036280	FALSE	FALSE	FALSE
PRJEB10385	ERR1036281	FALSE	FALSE	FALSE
PRJEB10385	ERR1036282	FALSE	FALSE	FALSE
PRJEB10385	ERR1036283	FALSE	FALSE	FALSE
PRJEB10385	ERR1036284	FALSE	FALSE	FALSE
PRJEB10385	ERR1036285	FALSE	FALSE	FALSE
PRJEB10385	ERR1036286	FALSE	FALSE	FALSE
PRJEB10385	ERR1036287	FALSE	FALSE	FALSE
PRJEB10385	ERR1036288	FALSE	FALSE	FALSE
PRJEB10385	ERR1036289	FALSE	FALSE	FALSE
PRJEB10385	ERR1036290	FALSE	FALSE	FALSE
PRJEB10385	ERR1036291	FALSE	FALSE	FALSE
PRJEB10385	ERR1036292	FALSE	FALSE	FALSE
PRJEB10385	ERR1036293	FALSE	FALSE	FALSE
PRJEB10385	ERR1036294	FALSE	FALSE	FALSE
PRJEB10385	ERR1036295	FALSE	FALSE	FALSE
PRJEB10385	ERR1036296	FALSE	FALSE	FALSE
PRJEB10385	ERR1036297	FALSE	FALSE	FALSE
PRJEB10385	ERR1036298	FALSE	FALSE	FALSE
PRJEB10533	ERR987695	FALSE	FALSE	FALSE
PRJEB10533	ERR987696	FALSE	FALSE	FALSE
PRJEB10533	ERR987697	FALSE	FALSE	FALSE
PRJEB10533	ERR987698	FALSE	FALSE	FALSE
PRJEB10533	ERR987699	FALSE	FALSE	FALSE
PRJEB10533	ERR987700	FALSE	FALSE	FALSE
PRJEB10533	ERR987701	FALSE	FALSE	FALSE
PRJEB10533	ERR987702	FALSE	FALSE	FALSE
PRJEB10533	ERR987703	FALSE	FALSE	FALSE
PRJEB10533	ERR987704	FALSE	FALSE	FALSE
PRJEB10533	ERR987705	FALSE	FALSE	FALSE
PRJEB10533	ERR987706	FALSE	FALSE	FALSE
PRJEB10533	ERR987708	FALSE	FALSE	FALSE
PRJEB10533	ERR987709	FALSE	FALSE	FALSE
PRJEB10533	ERR987710	FALSE	FALSE	FALSE
PRJEB10533	ERR987711	FALSE	FALSE	FALSE
PRJEB10533	ERR987712	FALSE	FALSE	FALSE
PRJEB10533	ERR987713	FALSE	FALSE	FALSE
PRJEB10533	ERR987714	FALSE	FALSE	FALSE
PRJEB10533	ERR987715	FALSE	FALSE	FALSE
PRJEB10533	ERR987716	FALSE	FALSE	FALSE
PRJEB10533	ERR987717	FALSE	FALSE	FALSE
PRJEB10533	ERR987718	FALSE	FALSE	FALSE
PRJEB10533	ERR987719	FALSE	FALSE	FALSE
PRJEB10533	ERR987720	FALSE	FALSE	FALSE
PRJEB10533	ERR987721	FALSE	FALSE	FALSE
PRJEB10533	ERR987723	FALSE	FALSE	FALSE
PRJEB10533	ERR987724	FALSE	FALSE	FALSE
PRJEB10533	ERR987725	FALSE	FALSE	FALSE
PRJEB10533	ERR987726	FALSE	FALSE	FALSE
PRJEB10533	ERR987727	FALSE	FALSE	FALSE
PRJEB10533	ERR987728	FALSE	FALSE	FALSE
PRJEB10533	ERR987729	FALSE	FALSE	FALSE
PRJEB10533	ERR987730	FALSE	FALSE	FALSE
PRJEB10533	ERR987731	FALSE	FALSE	FALSE
PRJEB10533	ERR987732	FALSE	FALSE	FALSE
PRJEB10533	ERR987734	FALSE	FALSE	FALSE
PRJEB10533	ERR987736	FALSE	FALSE	FALSE
PRJEB10533	ERR987737	FALSE	FALSE	FALSE
PRJEB10533	ERR987738	FALSE	FALSE	FALSE
PRJEB10533	ERR987739	FALSE	FALSE	FALSE
PRJEB10533	ERR987740	FALSE	FALSE	FALSE
PRJEB10533	ERR987741	FALSE	FALSE	FALSE
PRJEB10533	ERR987742	FALSE	FALSE	FALSE
PRJEB10533	ERR987743	FALSE	FALSE	FALSE
PRJEB10533	ERR987744	FALSE	FALSE	FALSE
PRJEB10533	ERR987745	FALSE	FALSE	FALSE
PRJEB10533	ERR987746	FALSE	FALSE	FALSE
PRJEB10533	ERR987747	FALSE	FALSE	FALSE
PRJEB10533	ERR987748	FALSE	FALSE	FALSE
PRJEB10533	ERR987750	FALSE	FALSE	FALSE
PRJEB10533	ERR987751	FALSE	FALSE	FALSE
PRJEB10533	ERR987752	FALSE	FALSE	FALSE
PRJEB10533	ERR987753	FALSE	FALSE	FALSE
PRJEB10533	ERR987754	FALSE	FALSE	FALSE
PRJEB10533	ERR987755	FALSE	FALSE	FALSE
PRJEB10533	ERR987756	FALSE	FALSE	FALSE
PRJEB10533	ERR987757	FALSE	FALSE	FALSE
PRJEB10533	ERR987758	FALSE	FALSE	FALSE
PRJEB10533	ERR987759	FALSE	FALSE	FALSE
PRJEB10533	ERR987760	FALSE	FALSE	FALSE
PRJEB10533	ERR987761	FALSE	FALSE	FALSE
PRJEB10533	ERR987762	FALSE	FALSE	FALSE
PRJEB10533	ERR987764	FALSE	FALSE	FALSE
PRJEB10533	ERR987765	FALSE	FALSE	FALSE
PRJEB10533	ERR987766	FALSE	FALSE	FALSE
PRJEB10533	ERR987767	FALSE	FALSE	FALSE
PRJEB10533	ERR987768	FALSE	FALSE	FALSE
PRJEB10533	ERR987769	FALSE	FALSE	FALSE
PRJEB10533	ERR987770	FALSE	FALSE	FALSE
PRJEB10533	ERR987771	FALSE	FALSE	FALSE
PRJEB10533	ERR987772	FALSE	FALSE	FALSE
PRJEB10533	ERR987774	FALSE	FALSE	FALSE
PRJEB10533	ERR987775	FALSE	FALSE	FALSE
PRJEB10533	ERR987778	FALSE	FALSE	FALSE
PRJEB10533	ERR987779	FALSE	FALSE	FALSE
PRJEB10533	ERR987780	FALSE	FALSE	FALSE
PRJEB10533	ERR987781	FALSE	FALSE	FALSE
PRJEB10533	ERR987783	FALSE	FALSE	FALSE
PRJEB10533	ERR987784	FALSE	FALSE	FALSE
PRJEB10533	ERR987785	FALSE	FALSE	FALSE
PRJEB10533	ERR987786	FALSE	FALSE	FALSE
PRJEB10533	ERR987787	FALSE	FALSE	FALSE
PRJEB10533	ERR987788	FALSE	FALSE	FALSE
PRJEB10577	ERR990531	FALSE	FALSE	FALSE
PRJEB10577	ERR990532	FALSE	FALSE	FALSE
PRJEB10577	ERR990533	FALSE	FALSE	FALSE
PRJEB10577	ERR990534	FALSE	FALSE	FALSE
PRJEB10577	ERR990535	FALSE	FALSE	FALSE
PRJEB10577	ERR990536	FALSE	FALSE	FALSE
PRJEB10577	ERR990537	FALSE	FALSE	FALSE
PRJEB10577	ERR990538	FALSE	FALSE	FALSE
PRJEB10577	ERR990539	FALSE	FALSE	FALSE
PRJEB10577	ERR990540	FALSE	FALSE	FALSE
PRJEB10577	ERR990541	FALSE	FALSE	FALSE
PRJEB10577	ERR990542	FALSE	FALSE	FALSE
PRJEB10577	ERR990543	FALSE	FALSE	FALSE
PRJEB10577	ERR990544	FALSE	FALSE	FALSE
PRJEB10577	ERR990545	FALSE	FALSE	FALSE
PRJEB10577	ERR990546	FALSE	FALSE	FALSE
PRJEB10577	ERR990547	FALSE	FALSE	FALSE
PRJEB10577	ERR990548	FALSE	FALSE	FALSE
PRJEB10577	ERR990549	FALSE	FALSE	FALSE
PRJEB10577	ERR990550	FALSE	FALSE	FALSE
PRJEB10577	ERR990551	FALSE	FALSE	FALSE
PRJEB10577	ERR990552	FALSE	FALSE	FALSE
PRJEB10577	ERR990553	FALSE	FALSE	FALSE
PRJEB10577	ERR990554	FALSE	FALSE	FALSE
PRJEB10577	ERR990555	FALSE	FALSE	FALSE
PRJEB10577	ERR990556	FALSE	FALSE	FALSE
PRJEB10715	ERR1013702	FALSE	FALSE	FALSE
PRJEB10715	ERR1013703	FALSE	FALSE	FALSE
PRJEB10715	ERR1013704	FALSE	FALSE	FALSE
PRJEB10919	ERR1022493	FALSE	FALSE	FALSE
PRJEB10919	ERR1022494	FALSE	FALSE	FALSE
PRJEB10919	ERR1022495	FALSE	FALSE	FALSE
PRJEB10919	ERR1022496	FALSE	FALSE	FALSE
PRJEB10950	ERR2124075	FALSE	FALSE	FALSE
PRJEB10950	ERR2124076	FALSE	FALSE	FALSE
PRJEB10950	ERR2124077	FALSE	FALSE	FALSE
PRJEB10950	ERR2124078	FALSE	FALSE	FALSE
PRJEB10950	ERR2124079	FALSE	FALSE	FALSE
PRJEB10950	ERR2124080	FALSE	FALSE	FALSE
PRJEB10950	ERR2124081	FALSE	FALSE	FALSE
PRJEB10950	ERR2124082	FALSE	FALSE	FALSE
PRJEB10950	ERR2124083	FALSE	FALSE	FALSE
PRJEB10950	ERR2124084	FALSE	FALSE	TRUE
PRJEB10950	ERR2124085	FALSE	FALSE	FALSE
PRJEB10950	ERR2124086	FALSE	FALSE	FALSE
PRJEB10950	ERR2124087	FALSE	FALSE	FALSE
PRJEB10950	ERR2124088	FALSE	FALSE	FALSE
PRJEB10950	ERR2124089	FALSE	FALSE	FALSE
PRJEB10950	ERR2124090	FALSE	FALSE	FALSE
PRJEB10950	ERR2124091	FALSE	FALSE	FALSE
PRJEB10950	ERR2124092	FALSE	FALSE	TRUE
PRJEB10950	ERR2124093	FALSE	FALSE	TRUE
PRJEB10950	ERR2124094	FALSE	FALSE	TRUE
PRJEB10950	ERR2124095	FALSE	FALSE	FALSE
PRJEB10950	ERR2124096	FALSE	FALSE	FALSE
PRJEB10950	ERR2124097	FALSE	FALSE	FALSE
PRJEB10950	ERR2124098	FALSE	FALSE	FALSE
PRJEB10950	ERR2124099	FALSE	FALSE	FALSE
PRJEB10950	ERR2124100	FALSE	FALSE	FALSE
PRJEB10950	ERR2124101	FALSE	FALSE	FALSE
PRJEB10950	ERR2124102	FALSE	FALSE	FALSE
PRJEB10950	ERR2124103	FALSE	FALSE	FALSE
PRJEB10950	ERR2124104	FALSE	FALSE	TRUE
PRJEB10950	ERR2124105	FALSE	FALSE	FALSE
PRJEB10950	ERR2124106	FALSE	FALSE	FALSE
PRJEB10950	ERR2124107	FALSE	FALSE	FALSE
PRJEB10950	ERR2124108	FALSE	FALSE	FALSE
PRJEB10950	ERR2145485	FALSE	FALSE	FALSE
PRJEB10950	ERR2145486	FALSE	FALSE	FALSE
PRJEB10950	ERR2145487	FALSE	FALSE	FALSE
PRJEB10950	ERR2145488	FALSE	FALSE	FALSE
PRJEB10950	ERR2145489	FALSE	FALSE	FALSE
PRJEB10950	ERR2145490	FALSE	FALSE	TRUE
PRJEB10950	ERR2145491	FALSE	FALSE	FALSE
PRJEB10950	ERR2145492	FALSE	FALSE	FALSE
PRJEB10950	ERR2145493	FALSE	FALSE	FALSE
PRJEB10950	ERR2145494	FALSE	FALSE	FALSE
PRJEB10950	ERR2145495	FALSE	FALSE	FALSE
PRJEB10950	ERR2145496	FALSE	FALSE	FALSE
PRJEB10950	ERR2145497	FALSE	FALSE	FALSE
PRJEB10950	ERR2145498	FALSE	FALSE	FALSE
PRJEB10950	ERR2145499	FALSE	FALSE	FALSE
PRJEB10950	ERR2145500	FALSE	FALSE	FALSE
PRJEB10950	ERR2145501	FALSE	FALSE	FALSE
PRJEB10950	ERR2145502	FALSE	FALSE	FALSE
PRJEB10950	ERR2145503	FALSE	FALSE	FALSE
PRJEB10950	ERR2145504	FALSE	FALSE	FALSE
PRJEB10950	ERR2145505	FALSE	FALSE	FALSE
PRJEB10950	ERR2145506	FALSE	FALSE	FALSE
PRJEB10950	ERR2145507	FALSE	FALSE	FALSE
PRJEB10950	ERR2145508	FALSE	FALSE	FALSE
PRJEB10950	ERR2145509	FALSE	FALSE	FALSE
PRJEB10950	ERR2145510	FALSE	FALSE	TRUE
PRJEB10950	ERR2145511	FALSE	FALSE	TRUE
PRJEB10950	ERR2145512	FALSE	FALSE	FALSE
PRJEB10950	ERR2145513	FALSE	FALSE	FALSE
PRJEB10950	ERR2145514	FALSE	FALSE	TRUE
PRJEB10950	ERR2145515	FALSE	FALSE	FALSE
PRJEB10950	ERR2145516	FALSE	FALSE	FALSE
PRJEB10950	ERR2145517	FALSE	FALSE	FALSE
PRJEB10950	ERR2145518	FALSE	FALSE	FALSE
PRJEB10950	ERR2145519	FALSE	FALSE	FALSE
PRJEB10950	ERR2145520	FALSE	FALSE	FALSE
PRJEB10950	ERR2145521	FALSE	FALSE	FALSE
PRJEB10950	ERR2145522	FALSE	FALSE	FALSE
PRJEB10950	ERR2145523	FALSE	FALSE	FALSE
PRJEB10950	ERR2145524	FALSE	FALSE	FALSE
PRJEB11460	ERR1193641	FALSE	FALSE	FALSE
PRJEB11460	ERR1193642	FALSE	FALSE	FALSE
PRJEB11460	ERR1193643	FALSE	FALSE	FALSE
PRJEB11460	ERR1193644	FALSE	FALSE	FALSE
PRJEB11460	ERR1193645	FALSE	FALSE	FALSE
PRJEB11460	ERR1193646	FALSE	FALSE	FALSE
PRJEB11460	ERR1193647	FALSE	FALSE	FALSE
PRJEB11460	ERR1193648	FALSE	FALSE	FALSE
PRJEB11460	ERR1193649	FALSE	FALSE	FALSE
PRJEB11460	ERR1193650	FALSE	FALSE	FALSE
PRJEB11460	ERR1193651	FALSE	FALSE	FALSE
PRJEB11460	ERR1193652	FALSE	FALSE	FALSE
PRJEB11460	ERR1193653	FALSE	FALSE	FALSE
PRJEB11460	ERR1193660	FALSE	FALSE	FALSE
PRJEB11460	ERR1193661	FALSE	FALSE	FALSE
PRJEB11460	ERR1193662	FALSE	FALSE	FALSE
PRJEB11460	ERR1193663	FALSE	FALSE	FALSE
PRJEB11460	ERR1193664	FALSE	FALSE	FALSE
PRJEB11460	ERR1193665	FALSE	FALSE	FALSE
PRJEB11460	ERR1193666	FALSE	FALSE	FALSE
PRJEB11460	ERR1193667	FALSE	FALSE	FALSE
PRJEB11460	ERR1193668	FALSE	FALSE	FALSE
PRJEB11460	ERR1193669	FALSE	FALSE	FALSE
PRJEB11460	ERR1193670	FALSE	FALSE	FALSE
PRJEB11460	ERR1193671	FALSE	FALSE	FALSE
PRJEB11460	ERR1193672	FALSE	FALSE	FALSE
PRJEB11460	ERR1193674	FALSE	FALSE	FALSE
PRJEB11460	ERR1193675	FALSE	FALSE	FALSE
PRJEB11460	ERR1193676	FALSE	FALSE	FALSE
PRJEB11460	ERR1193677	FALSE	FALSE	FALSE
PRJEB11460	ERR1193678	FALSE	FALSE	FALSE
PRJEB11460	ERR1193679	FALSE	FALSE	FALSE
PRJEB11460	ERR1193680	FALSE	FALSE	FALSE
PRJEB11460	ERR1193681	FALSE	FALSE	FALSE
PRJEB11460	ERR1193682	FALSE	FALSE	FALSE
PRJEB11460	ERR1193683	FALSE	FALSE	FALSE
PRJEB11460	ERR1193684	FALSE	FALSE	FALSE
PRJEB11460	ERR1193685	FALSE	FALSE	FALSE
PRJEB11460	ERR1193686	FALSE	FALSE	FALSE
PRJEB11460	ERR1193687	FALSE	FALSE	FALSE
PRJEB11460	ERR1193688	FALSE	FALSE	FALSE
PRJEB11460	ERR1193689	FALSE	FALSE	FALSE
PRJEB11460	ERR1193690	FALSE	FALSE	FALSE
PRJEB11460	ERR1193691	FALSE	FALSE	FALSE
PRJEB11460	ERR1193692	FALSE	FALSE	FALSE
PRJEB11460	ERR1193693	FALSE	FALSE	FALSE
PRJEB11460	ERR1193694	FALSE	FALSE	FALSE
PRJEB11460	ERR1193695	FALSE	FALSE	FALSE
PRJEB11460	ERR1193696	FALSE	FALSE	FALSE
PRJEB11460	ERR1193697	FALSE	FALSE	FALSE
PRJEB11460	ERR1193698	FALSE	FALSE	FALSE
PRJEB11460	ERR1193699	FALSE	FALSE	FALSE
PRJEB11460	ERR1193700	FALSE	FALSE	FALSE
PRJEB11460	ERR1193701	FALSE	FALSE	FALSE
PRJEB11460	ERR1193702	FALSE	FALSE	FALSE
PRJEB11460	ERR1193703	FALSE	FALSE	FALSE
PRJEB11460	ERR1193704	FALSE	FALSE	FALSE
PRJEB11460	ERR1193705	FALSE	FALSE	FALSE
PRJEB11460	ERR1193706	FALSE	FALSE	FALSE
PRJEB11460	ERR1193707	FALSE	FALSE	FALSE
PRJEB11460	ERR1193708	FALSE	FALSE	FALSE
PRJEB11460	ERR1193709	FALSE	FALSE	FALSE
PRJEB11460	ERR1193710	FALSE	FALSE	FALSE
PRJEB11460	ERR1193711	FALSE	FALSE	FALSE
PRJEB11460	ERR1193712	FALSE	FALSE	FALSE
PRJEB11460	ERR1193713	FALSE	FALSE	FALSE
PRJEB11460	ERR1193714	FALSE	FALSE	FALSE
PRJEB11460	ERR1193715	FALSE	FALSE	FALSE
PRJEB11460	ERR1193716	FALSE	FALSE	FALSE
PRJEB11460	ERR1193717	FALSE	FALSE	FALSE
PRJEB11460	ERR1193718	FALSE	FALSE	FALSE
PRJEB11460	ERR1193719	FALSE	FALSE	FALSE
PRJEB11460	ERR1193720	FALSE	FALSE	FALSE
PRJEB11460	ERR1193721	FALSE	FALSE	FALSE
PRJEB11460	ERR1193722	FALSE	FALSE	FALSE
PRJEB11460	ERR1193723	FALSE	FALSE	FALSE
PRJEB11460	ERR1193724	FALSE	FALSE	FALSE
PRJEB11460	ERR1193725	FALSE	FALSE	FALSE
PRJEB11460	ERR1193726	FALSE	FALSE	FALSE
PRJEB11460	ERR1193727	FALSE	FALSE	FALSE
PRJEB11460	ERR1193728	FALSE	FALSE	FALSE
PRJEB11460	ERR1193729	FALSE	FALSE	FALSE
PRJEB11460	ERR1193730	FALSE	FALSE	FALSE
PRJEB11460	ERR1193731	FALSE	FALSE	FALSE
PRJEB11460	ERR1193732	FALSE	FALSE	FALSE
PRJEB11460	ERR1193733	FALSE	FALSE	FALSE
PRJEB11460	ERR1193734	FALSE	FALSE	FALSE
PRJEB11460	ERR1193735	FALSE	FALSE	FALSE
PRJEB11460	ERR1193736	FALSE	FALSE	FALSE
PRJEB11460	ERR1193737	FALSE	FALSE	FALSE
PRJEB11460	ERR1193738	FALSE	FALSE	FALSE
PRJEB11460	ERR1193739	FALSE	FALSE	FALSE
PRJEB11460	ERR1193740	FALSE	FALSE	FALSE
PRJEB11460	ERR1193741	FALSE	FALSE	FALSE
PRJEB11460	ERR1193742	FALSE	FALSE	FALSE
PRJEB11460	ERR1193743	FALSE	FALSE	FALSE
PRJEB11460	ERR1193744	FALSE	FALSE	FALSE
PRJEB11460	ERR1193745	FALSE	FALSE	FALSE
PRJEB11460	ERR1193746	FALSE	FALSE	FALSE
PRJEB11460	ERR1193747	FALSE	FALSE	FALSE
PRJEB11460	ERR1193748	FALSE	FALSE	FALSE
PRJEB11460	ERR1193749	FALSE	FALSE	FALSE
PRJEB11460	ERR1193750	FALSE	FALSE	FALSE
PRJEB11460	ERR1193751	FALSE	FALSE	FALSE
PRJEB11460	ERR1193752	FALSE	FALSE	FALSE
PRJEB11460	ERR1193753	FALSE	FALSE	FALSE
PRJEB11460	ERR1193754	FALSE	FALSE	FALSE
PRJEB11460	ERR1193756	FALSE	FALSE	FALSE
PRJEB11460	ERR1193757	FALSE	FALSE	FALSE
PRJEB11460	ERR1193758	FALSE	FALSE	FALSE
PRJEB11460	ERR1193759	FALSE	FALSE	FALSE
PRJEB11460	ERR1193760	FALSE	FALSE	FALSE
PRJEB11460	ERR1193761	FALSE	FALSE	FALSE
PRJEB11460	ERR1193762	FALSE	FALSE	FALSE
PRJEB11460	ERR1193763	FALSE	FALSE	FALSE
PRJEB11460	ERR1193764	FALSE	FALSE	FALSE
PRJEB11460	ERR1193765	FALSE	FALSE	FALSE
PRJEB11460	ERR1193766	FALSE	FALSE	FALSE
PRJEB11460	ERR1193767	FALSE	FALSE	FALSE
PRJEB11460	ERR1193768	FALSE	FALSE	FALSE
PRJEB11460	ERR1193769	FALSE	FALSE	FALSE
PRJEB11460	ERR1193770	FALSE	FALSE	FALSE
PRJEB11460	ERR1193771	FALSE	FALSE	FALSE
PRJEB11460	ERR1193772	FALSE	FALSE	FALSE
PRJEB11460	ERR1193773	FALSE	FALSE	FALSE
PRJEB11460	ERR1193774	FALSE	FALSE	FALSE
PRJEB11460	ERR1193775	FALSE	FALSE	FALSE
PRJEB11460	ERR1193776	FALSE	FALSE	FALSE
PRJEB11460	ERR1193777	FALSE	FALSE	FALSE
PRJEB11460	ERR1193778	FALSE	FALSE	FALSE
PRJEB11460	ERR1193779	FALSE	FALSE	FALSE
PRJEB11460	ERR1193780	FALSE	FALSE	FALSE
PRJEB11460	ERR1193781	FALSE	FALSE	FALSE
PRJEB11460	ERR1193782	FALSE	FALSE	FALSE
PRJEB11460	ERR1193783	FALSE	FALSE	FALSE
PRJEB11460	ERR1193784	FALSE	FALSE	FALSE
PRJEB11460	ERR1193785	FALSE	FALSE	FALSE
PRJEB11460	ERR1193786	FALSE	FALSE	FALSE
PRJEB11460	ERR1193787	FALSE	FALSE	FALSE
PRJEB11460	ERR1193788	FALSE	FALSE	FALSE
PRJEB11460	ERR1193789	FALSE	FALSE	FALSE
PRJEB11460	ERR1193790	FALSE	FALSE	FALSE
PRJEB11460	ERR1193791	FALSE	FALSE	FALSE
PRJEB11460	ERR1193792	FALSE	FALSE	FALSE
PRJEB11460	ERR1193793	FALSE	FALSE	FALSE
PRJEB11460	ERR1193794	FALSE	FALSE	FALSE
PRJEB11460	ERR1193795	FALSE	FALSE	FALSE
PRJEB11460	ERR1193796	FALSE	FALSE	FALSE
PRJEB11460	ERR1193797	FALSE	FALSE	FALSE
PRJEB11460	ERR1193798	FALSE	FALSE	FALSE
PRJEB11460	ERR1193799	FALSE	FALSE	FALSE
PRJEB11460	ERR1193800	FALSE	FALSE	FALSE
PRJEB11460	ERR1193801	FALSE	FALSE	FALSE
PRJEB11460	ERR1193802	FALSE	FALSE	FALSE
PRJEB11460	ERR1193803	FALSE	FALSE	FALSE
PRJEB11460	ERR1193804	FALSE	FALSE	FALSE
PRJEB11460	ERR1193805	FALSE	FALSE	FALSE
PRJEB11460	ERR1193806	FALSE	FALSE	FALSE
PRJEB11460	ERR1193807	FALSE	FALSE	FALSE
PRJEB11460	ERR1193808	FALSE	FALSE	FALSE
PRJEB11460	ERR1193809	FALSE	FALSE	FALSE
PRJEB11460	ERR1193810	FALSE	FALSE	FALSE
PRJEB11460	ERR1193811	FALSE	FALSE	FALSE
PRJEB11460	ERR1193812	FALSE	FALSE	FALSE
PRJEB11460	ERR1193813	FALSE	FALSE	FALSE
PRJEB11460	ERR1193814	FALSE	FALSE	FALSE
PRJEB11460	ERR1193815	FALSE	FALSE	FALSE
PRJEB11460	ERR1193816	FALSE	FALSE	FALSE
PRJEB11460	ERR1193817	FALSE	FALSE	FALSE
PRJEB11460	ERR1193818	FALSE	FALSE	FALSE
PRJEB11460	ERR1193819	FALSE	FALSE	FALSE
PRJEB11460	ERR1193820	FALSE	FALSE	FALSE
PRJEB11460	ERR1193821	FALSE	FALSE	FALSE
PRJEB11460	ERR1193822	FALSE	FALSE	FALSE
PRJEB11460	ERR1193823	FALSE	FALSE	FALSE
PRJEB11460	ERR1193824	FALSE	FALSE	FALSE
PRJEB11460	ERR1193825	FALSE	FALSE	FALSE
PRJEB11460	ERR1193826	FALSE	FALSE	FALSE
PRJEB11460	ERR1193827	FALSE	FALSE	FALSE
PRJEB11460	ERR1193828	FALSE	FALSE	FALSE
PRJEB11460	ERR1193829	FALSE	FALSE	FALSE
PRJEB11460	ERR1193830	FALSE	FALSE	FALSE
PRJEB11460	ERR1193831	FALSE	FALSE	FALSE
PRJEB11460	ERR1193832	FALSE	FALSE	FALSE
PRJEB11460	ERR1193833	FALSE	FALSE	FALSE
PRJEB11460	ERR1193834	FALSE	FALSE	FALSE
PRJEB11460	ERR1193835	FALSE	FALSE	FALSE
PRJEB11460	ERR1193836	FALSE	FALSE	FALSE
PRJEB11460	ERR1193837	FALSE	FALSE	FALSE
PRJEB11460	ERR1193838	FALSE	FALSE	FALSE
PRJEB11460	ERR1193839	FALSE	FALSE	FALSE
PRJEB11460	ERR1193840	FALSE	FALSE	FALSE
PRJEB11460	ERR1193841	FALSE	FALSE	FALSE
PRJEB11460	ERR1193842	FALSE	FALSE	FALSE
PRJEB11460	ERR1193843	FALSE	FALSE	FALSE
PRJEB11460	ERR1193844	FALSE	FALSE	FALSE
PRJEB11460	ERR1193845	FALSE	FALSE	FALSE
PRJEB11460	ERR1193846	FALSE	FALSE	FALSE
PRJEB11460	ERR1193847	FALSE	FALSE	FALSE
PRJEB11460	ERR1193848	FALSE	FALSE	FALSE
PRJEB11460	ERR1193849	FALSE	FALSE	FALSE
PRJEB11460	ERR1193850	FALSE	FALSE	FALSE
PRJEB11460	ERR1193851	FALSE	FALSE	FALSE
PRJEB11460	ERR1193852	FALSE	FALSE	FALSE
PRJEB11460	ERR1193853	FALSE	FALSE	FALSE
PRJEB11460	ERR1193854	FALSE	FALSE	FALSE
PRJEB11460	ERR1193855	FALSE	FALSE	FALSE
PRJEB11460	ERR1193856	FALSE	FALSE	FALSE
PRJEB11460	ERR1193857	FALSE	FALSE	FALSE
PRJEB11460	ERR1193858	FALSE	FALSE	FALSE
PRJEB11460	ERR1193859	FALSE	FALSE	FALSE
PRJEB11460	ERR1193860	FALSE	FALSE	FALSE
PRJEB11460	ERR1193861	FALSE	FALSE	FALSE
PRJEB11460	ERR1193862	FALSE	FALSE	FALSE
PRJEB11460	ERR1193863	FALSE	FALSE	FALSE
PRJEB11460	ERR1193864	FALSE	FALSE	FALSE
PRJEB11460	ERR1193865	FALSE	FALSE	FALSE
PRJEB11460	ERR1193866	FALSE	FALSE	FALSE
PRJEB11460	ERR1193867	FALSE	FALSE	FALSE
PRJEB11460	ERR1193868	FALSE	FALSE	FALSE
PRJEB11460	ERR1193869	FALSE	FALSE	FALSE
PRJEB11460	ERR1193870	FALSE	FALSE	FALSE
PRJEB11460	ERR1193871	FALSE	FALSE	FALSE
PRJEB11460	ERR1193872	FALSE	FALSE	FALSE
PRJEB11460	ERR1193873	FALSE	FALSE	FALSE
PRJEB11460	ERR1193874	FALSE	FALSE	FALSE
PRJEB11460	ERR1193875	FALSE	FALSE	FALSE
PRJEB11460	ERR1193876	FALSE	FALSE	FALSE
PRJEB11460	ERR1193877	FALSE	FALSE	FALSE
PRJEB11460	ERR1193878	FALSE	FALSE	FALSE
PRJEB11460	ERR1193879	FALSE	FALSE	FALSE
PRJEB11460	ERR1193880	FALSE	FALSE	FALSE
PRJEB11460	ERR1193881	FALSE	FALSE	FALSE
PRJEB11460	ERR1193882	FALSE	FALSE	FALSE
PRJEB11460	ERR1193883	FALSE	FALSE	FALSE
PRJEB11460	ERR1193884	FALSE	FALSE	FALSE
PRJEB11460	ERR1193885	FALSE	FALSE	FALSE
PRJEB11460	ERR1193886	FALSE	FALSE	FALSE
PRJEB11460	ERR1193887	FALSE	FALSE	FALSE
PRJEB11460	ERR1193888	FALSE	FALSE	FALSE
PRJEB11460	ERR1193889	FALSE	FALSE	FALSE
PRJEB11460	ERR1193890	FALSE	FALSE	FALSE
PRJEB11460	ERR1193891	FALSE	FALSE	FALSE
PRJEB11460	ERR1193892	FALSE	FALSE	FALSE
PRJEB11460	ERR1193893	FALSE	FALSE	FALSE
PRJEB11460	ERR1193894	FALSE	FALSE	FALSE
PRJEB11460	ERR1193895	FALSE	FALSE	FALSE
PRJEB11460	ERR1193896	FALSE	FALSE	FALSE
PRJEB11460	ERR1193897	FALSE	FALSE	FALSE
PRJEB11460	ERR1193898	FALSE	FALSE	FALSE
PRJEB11460	ERR1193899	FALSE	FALSE	FALSE
PRJEB11460	ERR1193900	FALSE	FALSE	FALSE
PRJEB11460	ERR1193901	FALSE	FALSE	FALSE
PRJEB11460	ERR1193903	FALSE	FALSE	FALSE
PRJEB11460	ERR1193904	FALSE	FALSE	FALSE
PRJEB11460	ERR1193905	FALSE	FALSE	FALSE
PRJEB11460	ERR1198974	FALSE	FALSE	FALSE
PRJEB11460	ERR1198975	FALSE	FALSE	FALSE
PRJEB11460	ERR1198976	FALSE	FALSE	FALSE
PRJEB11460	ERR1198987	FALSE	FALSE	FALSE
PRJEB11460	ERR1198989	FALSE	FALSE	FALSE
PRJEB11460	ERR1198990	FALSE	FALSE	FALSE
PRJEB11460	ERR1198991	FALSE	FALSE	FALSE
PRJEB11460	ERR1198992	FALSE	FALSE	FALSE
PRJEB11460	ERR1198993	FALSE	FALSE	FALSE
PRJEB11460	ERR1198994	FALSE	FALSE	FALSE
PRJEB11460	ERR1198995	FALSE	FALSE	FALSE
PRJEB11460	ERR1198996	FALSE	FALSE	FALSE
PRJEB11460	ERR1198997	FALSE	FALSE	FALSE
PRJEB11460	ERR1198998	FALSE	FALSE	FALSE
PRJEB11460	ERR1198999	FALSE	FALSE	FALSE
PRJEB11460	ERR1199000	FALSE	FALSE	FALSE
PRJEB11460	ERR1199001	FALSE	FALSE	FALSE
PRJEB11460	ERR1199002	FALSE	FALSE	FALSE
PRJEB11460	ERR1199003	FALSE	FALSE	FALSE
PRJEB11460	ERR1199004	FALSE	FALSE	FALSE
PRJEB11460	ERR1199005	FALSE	FALSE	FALSE
PRJEB11460	ERR1199006	FALSE	FALSE	FALSE
PRJEB11460	ERR1199008	FALSE	FALSE	FALSE
PRJEB11460	ERR1199009	FALSE	FALSE	FALSE
PRJEB11460	ERR1199010	FALSE	FALSE	FALSE
PRJEB11460	ERR1199011	FALSE	FALSE	FALSE
PRJEB11460	ERR1199012	FALSE	FALSE	FALSE
PRJEB11460	ERR1199013	FALSE	FALSE	FALSE
PRJEB11460	ERR1199014	FALSE	FALSE	FALSE
PRJEB11460	ERR1199015	FALSE	FALSE	FALSE
PRJEB11460	ERR1199016	FALSE	FALSE	FALSE
PRJEB11460	ERR1199017	FALSE	FALSE	FALSE
PRJEB11460	ERR1199018	FALSE	FALSE	FALSE
PRJEB11460	ERR1199019	FALSE	FALSE	FALSE
PRJEB11460	ERR1199020	FALSE	FALSE	FALSE
PRJEB11460	ERR1199021	FALSE	FALSE	FALSE
PRJEB11460	ERR1199022	FALSE	FALSE	FALSE
PRJEB11460	ERR1199023	FALSE	FALSE	FALSE
PRJEB11460	ERR1199024	FALSE	FALSE	FALSE
PRJEB11460	ERR1199025	FALSE	FALSE	FALSE
PRJEB11460	ERR1199026	FALSE	FALSE	FALSE
PRJEB11460	ERR1199027	FALSE	FALSE	FALSE
PRJEB11460	ERR1199028	FALSE	FALSE	FALSE
PRJEB11460	ERR1199029	FALSE	FALSE	FALSE
PRJEB11460	ERR1199030	FALSE	FALSE	FALSE
PRJEB11460	ERR1199031	FALSE	FALSE	FALSE
PRJEB11460	ERR1199032	FALSE	FALSE	FALSE
PRJEB11460	ERR1199033	FALSE	FALSE	FALSE
PRJEB11460	ERR1199035	FALSE	FALSE	FALSE
PRJEB11460	ERR1199036	FALSE	FALSE	FALSE
PRJEB11460	ERR1199037	FALSE	FALSE	FALSE
PRJEB11460	ERR1199039	FALSE	FALSE	FALSE
PRJEB11460	ERR1199040	FALSE	FALSE	FALSE
PRJEB11460	ERR1199041	FALSE	FALSE	FALSE
PRJEB11460	ERR1199042	FALSE	FALSE	FALSE
PRJEB11460	ERR1199044	FALSE	FALSE	FALSE
PRJEB11460	ERR1199045	FALSE	FALSE	FALSE
PRJEB11460	ERR1199046	FALSE	FALSE	FALSE
PRJEB11460	ERR1199047	FALSE	FALSE	FALSE
PRJEB11460	ERR1199048	FALSE	FALSE	FALSE
PRJEB11460	ERR1199049	FALSE	FALSE	FALSE
PRJEB11460	ERR1199050	FALSE	FALSE	FALSE
PRJEB11460	ERR1199051	FALSE	FALSE	FALSE
PRJEB11460	ERR1199052	FALSE	FALSE	FALSE
PRJEB11460	ERR1199053	FALSE	FALSE	FALSE
PRJEB11460	ERR1199054	FALSE	FALSE	FALSE
PRJEB11460	ERR1199055	FALSE	FALSE	FALSE
PRJEB11460	ERR1199056	FALSE	FALSE	FALSE
PRJEB11460	ERR1199057	FALSE	FALSE	FALSE
PRJEB11460	ERR1199058	FALSE	FALSE	FALSE
PRJEB11460	ERR1199059	FALSE	FALSE	FALSE
PRJEB11460	ERR1199060	FALSE	FALSE	FALSE
PRJEB11460	ERR1199061	FALSE	FALSE	FALSE
PRJEB11460	ERR1199062	FALSE	FALSE	FALSE
PRJEB11460	ERR1199063	FALSE	FALSE	FALSE
PRJEB11460	ERR1199065	FALSE	FALSE	FALSE
PRJEB11460	ERR1199066	FALSE	FALSE	FALSE
PRJEB11460	ERR1199067	FALSE	FALSE	FALSE
PRJEB11460	ERR1199068	FALSE	FALSE	FALSE
PRJEB11460	ERR1199069	FALSE	FALSE	FALSE
PRJEB11460	ERR1199070	FALSE	FALSE	FALSE
PRJEB11460	ERR1199071	FALSE	FALSE	FALSE
PRJEB11460	ERR1199072	FALSE	FALSE	FALSE
PRJEB11460	ERR1199073	FALSE	FALSE	FALSE
PRJEB11460	ERR1199075	FALSE	FALSE	FALSE
PRJEB11460	ERR1199076	FALSE	FALSE	FALSE
PRJEB11460	ERR1199077	FALSE	FALSE	FALSE
PRJEB11460	ERR1199078	FALSE	FALSE	FALSE
PRJEB11460	ERR1199079	FALSE	FALSE	FALSE
PRJEB11460	ERR1199080	FALSE	FALSE	FALSE
PRJEB11460	ERR1199081	FALSE	FALSE	FALSE
PRJEB11460	ERR1199082	FALSE	FALSE	FALSE
PRJEB11460	ERR1199083	FALSE	FALSE	FALSE
PRJEB11460	ERR1199084	FALSE	FALSE	FALSE
PRJEB11460	ERR1199085	FALSE	FALSE	FALSE
PRJEB11460	ERR1199086	FALSE	FALSE	FALSE
PRJEB11460	ERR1199087	FALSE	FALSE	FALSE
PRJEB11460	ERR1199088	FALSE	FALSE	FALSE
PRJEB11460	ERR1199089	FALSE	FALSE	FALSE
PRJEB11460	ERR1199090	FALSE	FALSE	FALSE
PRJEB11460	ERR1199091	FALSE	FALSE	FALSE
PRJEB11460	ERR1199092	FALSE	FALSE	FALSE
PRJEB11460	ERR1199094	FALSE	FALSE	FALSE
PRJEB11460	ERR1199095	FALSE	FALSE	FALSE
PRJEB11460	ERR1199096	FALSE	FALSE	FALSE
PRJEB11460	ERR1199097	FALSE	FALSE	FALSE
PRJEB11460	ERR1199098	FALSE	FALSE	FALSE
PRJEB11460	ERR1199099	FALSE	FALSE	FALSE
PRJEB11460	ERR1199100	FALSE	FALSE	FALSE
PRJEB11460	ERR1199101	FALSE	FALSE	FALSE
PRJEB11460	ERR1199102	FALSE	FALSE	FALSE
PRJEB11460	ERR1199103	FALSE	FALSE	FALSE
PRJEB11460	ERR1199104	FALSE	FALSE	FALSE
PRJEB11460	ERR1199105	FALSE	FALSE	FALSE
PRJEB11460	ERR1199106	FALSE	FALSE	FALSE
PRJEB11460	ERR1199107	FALSE	FALSE	FALSE
PRJEB11460	ERR1199108	FALSE	FALSE	FALSE
PRJEB11460	ERR1199109	FALSE	FALSE	FALSE
PRJEB11460	ERR1199110	FALSE	FALSE	FALSE
PRJEB11460	ERR1199111	FALSE	FALSE	FALSE
PRJEB11460	ERR1199112	FALSE	FALSE	FALSE
PRJEB11460	ERR1199113	FALSE	FALSE	FALSE
PRJEB11460	ERR1199114	FALSE	FALSE	FALSE
PRJEB11460	ERR1199115	FALSE	FALSE	FALSE
PRJEB11460	ERR1199116	FALSE	FALSE	FALSE
PRJEB11460	ERR1199117	FALSE	FALSE	FALSE
PRJEB11460	ERR1199118	FALSE	FALSE	FALSE
PRJEB11460	ERR1199119	FALSE	FALSE	FALSE
PRJEB11460	ERR1199120	FALSE	FALSE	FALSE
PRJEB11460	ERR1199121	FALSE	FALSE	FALSE
PRJEB11460	ERR1199122	FALSE	FALSE	FALSE
PRJEB11460	ERR1199123	FALSE	FALSE	FALSE
PRJEB11460	ERR1199124	FALSE	FALSE	FALSE
PRJEB11460	ERR1199125	FALSE	FALSE	FALSE
PRJEB11460	ERR1199126	FALSE	FALSE	FALSE
PRJEB11460	ERR1199127	FALSE	FALSE	FALSE
PRJEB11460	ERR1199128	FALSE	FALSE	FALSE
PRJEB11460	ERR1199130	FALSE	FALSE	FALSE
PRJEB11460	ERR1199131	FALSE	FALSE	FALSE
PRJEB11460	ERR1199132	FALSE	FALSE	FALSE
PRJEB11460	ERR1199133	FALSE	FALSE	FALSE
PRJEB11460	ERR1199134	FALSE	FALSE	FALSE
PRJEB11460	ERR1199135	FALSE	FALSE	FALSE
PRJEB11460	ERR1199136	FALSE	FALSE	FALSE
PRJEB11460	ERR1199137	FALSE	FALSE	FALSE
PRJEB11460	ERR1199138	FALSE	FALSE	FALSE
PRJEB11460	ERR1199139	FALSE	FALSE	FALSE
PRJEB11460	ERR1199140	FALSE	FALSE	FALSE
PRJEB11460	ERR1199141	FALSE	FALSE	FALSE
PRJEB11460	ERR1199142	FALSE	FALSE	FALSE
PRJEB11460	ERR1199143	FALSE	FALSE	FALSE
PRJEB11460	ERR1199144	FALSE	FALSE	FALSE
PRJEB11460	ERR1199145	FALSE	FALSE	FALSE
PRJEB11460	ERR1199146	FALSE	FALSE	FALSE
PRJEB11460	ERR1199147	FALSE	FALSE	FALSE
PRJEB11460	ERR1199148	FALSE	FALSE	FALSE
PRJEB11460	ERR1199149	FALSE	FALSE	FALSE
PRJEB11460	ERR1199150	FALSE	FALSE	FALSE
PRJEB11460	ERR1199151	FALSE	FALSE	FALSE
PRJEB11460	ERR1199152	FALSE	FALSE	FALSE
PRJEB11460	ERR1199153	FALSE	FALSE	FALSE
PRJEB11460	ERR1465722	FALSE	FALSE	FALSE
PRJEB11460	ERR1465723	FALSE	FALSE	FALSE
PRJEB11460	ERR1465724	FALSE	FALSE	FALSE
PRJEB11460	ERR1465725	FALSE	FALSE	FALSE
PRJEB11460	ERR1465726	FALSE	FALSE	FALSE
PRJEB11460	ERR1465727	FALSE	FALSE	FALSE
PRJEB11460	ERR1465728	FALSE	FALSE	FALSE
PRJEB11460	ERR1465729	FALSE	FALSE	FALSE
PRJEB11460	ERR1465730	FALSE	FALSE	FALSE
PRJEB11460	ERR1465731	FALSE	FALSE	FALSE
PRJEB11460	ERR1465732	FALSE	FALSE	FALSE
PRJEB11460	ERR1465733	FALSE	FALSE	FALSE
PRJEB11460	ERR1465734	FALSE	FALSE	FALSE
PRJEB11460	ERR1465735	FALSE	FALSE	FALSE
PRJEB11460	ERR1465736	FALSE	FALSE	FALSE
PRJEB11460	ERR1465737	FALSE	FALSE	FALSE
PRJEB11460	ERR1465738	FALSE	FALSE	FALSE
PRJEB11460	ERR1465739	FALSE	FALSE	FALSE
PRJEB11460	ERR1465740	FALSE	FALSE	FALSE
PRJEB11460	ERR1465741	FALSE	FALSE	FALSE
PRJEB11460	ERR1465742	FALSE	FALSE	FALSE
PRJEB11460	ERR1465743	FALSE	FALSE	FALSE
PRJEB11460	ERR1465744	FALSE	FALSE	FALSE
PRJEB11460	ERR1465745	FALSE	FALSE	FALSE
PRJEB11460	ERR1465746	FALSE	FALSE	FALSE
PRJEB11460	ERR1465747	FALSE	FALSE	FALSE
PRJEB11460	ERR1465748	FALSE	FALSE	FALSE
PRJEB11460	ERR1465749	FALSE	FALSE	FALSE
PRJEB11460	ERR1465750	FALSE	FALSE	FALSE
PRJEB11460	ERR1465751	FALSE	FALSE	FALSE
PRJEB11460	ERR1465752	FALSE	FALSE	FALSE
PRJEB11460	ERR1465753	FALSE	FALSE	FALSE
PRJEB11460	ERR1465754	FALSE	FALSE	FALSE
PRJEB11460	ERR1465755	FALSE	FALSE	FALSE
PRJEB11460	ERR1465756	FALSE	FALSE	FALSE
PRJEB11460	ERR1465757	FALSE	FALSE	FALSE
PRJEB11460	ERR1465758	FALSE	FALSE	FALSE
PRJEB11460	ERR1465759	FALSE	FALSE	FALSE
PRJEB11460	ERR1465760	FALSE	FALSE	FALSE
PRJEB11460	ERR1465761	FALSE	FALSE	FALSE
PRJEB11460	ERR1465762	FALSE	FALSE	FALSE
PRJEB11460	ERR1465763	FALSE	FALSE	FALSE
PRJEB11460	ERR1465764	FALSE	FALSE	FALSE
PRJEB11460	ERR1465765	FALSE	FALSE	FALSE
PRJEB11460	ERR1465766	FALSE	FALSE	FALSE
PRJEB11460	ERR1465767	FALSE	FALSE	FALSE
PRJEB11460	ERR1465768	FALSE	FALSE	FALSE
PRJEB11460	ERR1465769	FALSE	FALSE	FALSE
PRJEB11460	ERR1465770	FALSE	FALSE	FALSE
PRJEB11460	ERR1465771	FALSE	FALSE	FALSE
PRJEB11460	ERR1465772	FALSE	FALSE	FALSE
PRJEB11460	ERR1465773	FALSE	FALSE	FALSE
PRJEB11460	ERR1465774	FALSE	FALSE	FALSE
PRJEB11460	ERR1465775	FALSE	FALSE	FALSE
PRJEB11460	ERR1465776	FALSE	FALSE	FALSE
PRJEB11460	ERR1465777	FALSE	FALSE	FALSE
PRJEB11460	ERR1465778	FALSE	FALSE	FALSE
PRJEB11460	ERR1465779	FALSE	FALSE	FALSE
PRJEB11460	ERR1465780	FALSE	FALSE	FALSE
PRJEB11460	ERR1465781	FALSE	FALSE	FALSE
PRJEB11460	ERR1465782	FALSE	FALSE	FALSE
PRJEB11460	ERR1465783	FALSE	FALSE	FALSE
PRJEB11460	ERR1465784	FALSE	FALSE	FALSE
PRJEB11460	ERR1465785	FALSE	FALSE	FALSE
PRJEB11460	ERR1465786	FALSE	FALSE	FALSE
PRJEB11460	ERR1465787	FALSE	FALSE	FALSE
PRJEB11460	ERR1465788	FALSE	FALSE	FALSE
PRJEB11460	ERR1465789	FALSE	FALSE	FALSE
PRJEB11460	ERR1465790	FALSE	FALSE	FALSE
PRJEB11460	ERR1465791	FALSE	FALSE	FALSE
PRJEB11460	ERR1465792	FALSE	FALSE	FALSE
PRJEB11460	ERR1465793	FALSE	FALSE	FALSE
PRJEB11460	ERR1465794	FALSE	FALSE	FALSE
PRJEB11460	ERR1465795	FALSE	FALSE	FALSE
PRJEB11460	ERR1465796	FALSE	FALSE	FALSE
PRJEB11460	ERR1465797	FALSE	FALSE	FALSE
PRJEB11460	ERR1465798	FALSE	FALSE	FALSE
PRJEB11460	ERR1465799	FALSE	FALSE	FALSE
PRJEB11460	ERR1465800	FALSE	FALSE	FALSE
PRJEB11460	ERR1465801	FALSE	FALSE	FALSE
PRJEB11460	ERR1465802	FALSE	FALSE	FALSE
PRJEB11460	ERR1465803	FALSE	FALSE	FALSE
PRJEB11460	ERR1465804	FALSE	FALSE	FALSE
PRJEB11460	ERR1465805	FALSE	FALSE	FALSE
PRJEB11460	ERR1465806	FALSE	FALSE	FALSE
PRJEB11460	ERR1465807	FALSE	FALSE	FALSE
PRJEB11460	ERR1465808	FALSE	FALSE	FALSE
PRJEB11460	ERR1465809	FALSE	FALSE	FALSE
PRJEB11460	ERR1465810	FALSE	FALSE	FALSE
PRJEB11460	ERR1465811	FALSE	FALSE	FALSE
PRJEB11460	ERR1465812	FALSE	FALSE	FALSE
PRJEB11460	ERR1465813	FALSE	FALSE	FALSE
PRJEB11460	ERR1465814	FALSE	FALSE	FALSE
PRJEB11460	ERR1465815	FALSE	FALSE	FALSE
PRJEB11460	ERR1465816	FALSE	FALSE	FALSE
PRJEB11460	ERR1465817	FALSE	FALSE	FALSE
PRJEB11460	ERR1465818	FALSE	FALSE	FALSE
PRJEB11460	ERR1465819	FALSE	FALSE	FALSE
PRJEB11460	ERR1465820	FALSE	FALSE	FALSE
PRJEB11460	ERR1465821	FALSE	FALSE	FALSE
PRJEB11460	ERR1465822	FALSE	FALSE	FALSE
PRJEB11460	ERR1465823	FALSE	FALSE	FALSE
PRJEB11460	ERR1465824	FALSE	FALSE	FALSE
PRJEB11460	ERR1465825	FALSE	FALSE	FALSE
PRJEB11460	ERR1465826	FALSE	FALSE	FALSE
PRJEB11460	ERR1465827	FALSE	FALSE	FALSE
PRJEB11460	ERR1465828	FALSE	FALSE	FALSE
PRJEB11460	ERR1465829	FALSE	FALSE	FALSE
PRJEB11460	ERR1465830	FALSE	FALSE	FALSE
PRJEB11460	ERR1465831	FALSE	FALSE	FALSE
PRJEB11460	ERR1465833	FALSE	FALSE	FALSE
PRJEB11460	ERR1465834	FALSE	FALSE	FALSE
PRJEB11460	ERR1465835	FALSE	FALSE	FALSE
PRJEB11460	ERR1465836	FALSE	FALSE	FALSE
PRJEB11460	ERR1465837	FALSE	FALSE	FALSE
PRJEB11460	ERR1465838	FALSE	FALSE	FALSE
PRJEB11460	ERR1465839	FALSE	FALSE	FALSE
PRJEB11460	ERR1465840	FALSE	FALSE	FALSE
PRJEB11460	ERR1465841	FALSE	FALSE	FALSE
PRJEB11460	ERR1465842	FALSE	FALSE	FALSE
PRJEB11460	ERR1465843	FALSE	FALSE	FALSE
PRJEB11460	ERR1465844	FALSE	FALSE	FALSE
PRJEB11460	ERR1465846	FALSE	FALSE	FALSE
PRJEB11460	ERR1465847	FALSE	FALSE	FALSE
PRJEB11460	ERR1465848	FALSE	FALSE	FALSE
PRJEB11460	ERR1465849	FALSE	FALSE	FALSE
PRJEB11460	ERR1465850	FALSE	FALSE	FALSE
PRJEB11460	ERR1465851	FALSE	FALSE	FALSE
PRJEB11460	ERR1465852	FALSE	FALSE	FALSE
PRJEB11460	ERR1465853	FALSE	FALSE	FALSE
PRJEB11460	ERR1465854	FALSE	FALSE	FALSE
PRJEB11460	ERR1465855	FALSE	FALSE	FALSE
PRJEB11460	ERR1465856	FALSE	FALSE	FALSE
PRJEB11460	ERR1465857	FALSE	FALSE	FALSE
PRJEB11460	ERR1465858	FALSE	FALSE	FALSE
PRJEB11460	ERR1465859	FALSE	FALSE	FALSE
PRJEB11460	ERR1465860	FALSE	FALSE	FALSE
PRJEB11460	ERR1465861	FALSE	FALSE	FALSE
PRJEB11460	ERR1465862	FALSE	FALSE	FALSE
PRJEB11460	ERR1465863	FALSE	FALSE	FALSE
PRJEB11460	ERR1465864	FALSE	FALSE	FALSE
PRJEB11460	ERR1465865	FALSE	FALSE	FALSE
PRJEB11460	ERR1465866	FALSE	FALSE	FALSE
PRJEB11460	ERR1465867	FALSE	FALSE	FALSE
PRJEB11460	ERR1465868	FALSE	FALSE	FALSE
PRJEB11460	ERR1465869	FALSE	FALSE	FALSE
PRJEB11460	ERR1465870	FALSE	FALSE	FALSE
PRJEB11460	ERR1465871	FALSE	FALSE	FALSE
PRJEB11460	ERR1465872	FALSE	FALSE	FALSE
PRJEB11460	ERR1465873	FALSE	FALSE	FALSE
PRJEB11460	ERR1465874	FALSE	FALSE	FALSE
PRJEB11460	ERR1465875	FALSE	FALSE	FALSE
PRJEB11460	ERR1465876	FALSE	FALSE	FALSE
PRJEB11460	ERR1465877	FALSE	FALSE	FALSE
PRJEB11460	ERR1465879	FALSE	FALSE	FALSE
PRJEB11460	ERR1465880	FALSE	FALSE	FALSE
PRJEB11460	ERR1465881	FALSE	FALSE	FALSE
PRJEB11460	ERR1465882	FALSE	FALSE	FALSE
PRJEB11460	ERR1465883	FALSE	FALSE	FALSE
PRJEB11460	ERR1465884	FALSE	FALSE	FALSE
[truncated: 43,474 more rows]
